# Supplementary material for: A miRNome analysis at the early postmortem interval
Source: PeerJ. 2023 Jun 7;11:e15409. doi: 10.7717/peerj.15409 (PMC10257396; doi:10.7717/peerj.15409)
Supplement: Supplemental Information 2 [file peerj-11-15409-s002.xlsx]

## Sheet: Sample signals
ID	24 Avg (log2)	Control Avg (log2)	24 Standard Deviation	Control Standard Deviation	24 Expressed	Control Expressed	Fold Change	P-val	FDR P-val	Expressed in Both Conditions	Target Gene Symbols	Validated Gene Symbols	Transcript ID(Array Design)	Accession	Chromosome	Strand	Start	Stop	Probe Set Name	M2.rma-dabg.chp Signal	M3.rma-dabg.chp Signal	M4.rma-dabg.chp Signal	M6.rma-dabg.chp Signal	M22.rma-dabg.chp Signal	M23.rma-dabg.chp Signal	M24.rma-dabg.chp Signal	M25.rma-dabg.chp Signal	M26.rma-dabg.chp Signal	M2.rma-dabg.chp Dabg	M3.rma-dabg.chp Dabg	M4.rma-dabg.chp Dabg	M6.rma-dabg.chp Dabg	M22.rma-dabg.chp Dabg	M23.rma-dabg.chp Dabg	M24.rma-dabg.chp Dabg	M25.rma-dabg.chp Dabg	M26.rma-dabg.chp Dabg
20501464	0.88	8.21	0.27	0.31	F	T	-160.08	9.97e-11	6.23e-08	F	1110049F12Rik; 1700019N19Rik; 1700024G10Rik; 1700026J04Rik; 1810007M14Rik; 2310057J16Rik; 2310073E15Rik; 2610020H08Rik; 4631405J19Rik; 4930401F20Rik; 5430419D17Rik; 5830411N06Rik; 9030205A07Rik; A2NB68_RAT; A930016P21Rik; Abca9_predicted; Abcg5; Abt1; Acads; Actl7a; Adck1; Adh4; Admr; Aebp2_predicted; Aff1_predicted; Agr2_predicted; Agtrl1; Aip1; Alg2; Alkbh3; Als2cr4_predicted; Amy2; Angpt2; Ang…	Pafah1b1; Tagln	rno-miR-139-5p	MIMAT0000845	1	+	158976582	158976603	MIMAT0000845_st	7.59	8.16	8.21	8.26	1.09	1.2	0.88	0.6	0.65	8.72176e-16	8.72176e-16	8.72176e-16	8.72176e-16	0.01855	0.0296337	0.389035	0.26152	0.541878
20506543	2.91	8.09	1.48	0.32	T	T	-36.3	6.87e-05	0.0007	T	1110032F04Rik; 1700021K14Rik; 1700095B22Rik; 2200002D01Rik; 2210012G02Rik; 2310073E15Rik; 2900083I11Rik; 3110079O15Rik; 4631427C17Rik; 4930519N13Rik; 5430432N15Rik; A2IBE0_RAT; A2VCX0_RAT; A530088E08Rik; AK220484; Aanat; Abca3; Abca4_predicted; Abca7; Abcb8; Abcb9; Abhd14b; Adam33; Adcy4; Admr; Adra1b; Ak7_predicted; Aldh2; Alox12b; Als2cr4_predicted; Ankrd22_predicted; Anp32a; Ap1s1_predicted; A…		rno-miR-532-3p	MIMAT0005323	X	+	27323194	27323215	MIMAT0005323_st	7.82	8.01	8.17	8.58	5.12	2.1	3.01	1.18	3.45	8.72176e-16	8.72176e-16	8.72176e-16	8.72176e-16	5.37768e-06	0.0080476	0.000706597	0.332246	0.000241547
20500994	2.76	7.84	1.48	0.36	T	T	-33.74	0.0001	0.001	T	1110049F12Rik; 1700021K14Rik; 1700084J12Rik; 1810058N15Rik; 2410187C16Rik; 4631422O05Rik; 4631427C17Rik; 4930402K13Rik; 5830411N06Rik; 6030443O07Rik; 6530409C15Rik; A930016P21Rik; Aamp_predicted; Abca4_predicted; Abcc12; Abcf1; Acat2; Acrbp; Actg2; Actr3b; Acvr2a; Adad2; Adam12_predicted; Adam17; Adam33; Adarb1; Admr; Adora1; Adra1b; Afp; Akap13; Akr1b7; Aldh1a2; Aldh1l2; Aldh3a2; Aldh5a1; Alg1_p…	Adora1; Kcnj16	rno-miR-342-3p	MIMAT0000589	6	+	132990857	132990879	MIMAT0000589_st	7.15	7.74	7.97	7.84	4.18	2.47	2.23	0.74	4.28	8.72176e-16	8.72176e-16	8.72176e-16	8.72176e-16	1.45496e-08	4.11937e-05	5.53436e-05	0.0715878	7.16461e-09
20502443	2.7	7.57	1.24	0.43	T	T	-29.16	4.3e-05	0.0005	T	2210010C17Rik; 2310067B10Rik; 4732418C07Rik; 4930402K13Rik; 4930431L04Rik; 4930546H06Rik; 4930547M16Rik; 5430419D17Rik; 6030436E02Rik; 9330158F14Rik; A2ARZ2_MOUSE; A2NXK3_RAT; A330021E22Rik; A530006G24Rik; A930016P21Rik; Abcc6; Ablim2; Acaa1; Actrt1; Adamts12_predicted; Adamtsl5_predicted; Adcy1_predicted; Adfp; Adh4; Adra1a<i><sup>m1Mcwi</i></sup>; Adrm1; Aggf1; Agmat; Agpat2_predicted; Akr1c12_…		rno-miR-433-3p	MIMAT0001628	6	+	134183279	134183300	MIMAT0001628_st	6.76	7.51	7.5	7.75	4.31	2.62	2.7	0.82	2.79	8.72176e-16	8.72176e-16	8.72176e-16	8.72176e-16	2.06167e-09	0.00051387	0.000105741	0.359752	5.5257e-06
20500950	3.13	7.66	2.37	0.54	T	T	-23.1	0.0028	0.0084	T	2900046G09Rik; 4921506J03Rik; 8430427H17Rik; 9030205A07Rik; A830039N20Rik; AI507597; Aarsl_predicted; Abcb1; Abcb8; Abcg5; Ablim2; Abpa; Abtb1; Acads; Accn4; Acrbp; Acss2_predicted; Adamts14_predicted; Add2; Admr; Adsl_predicted; Aes; Agc1; Agpat4; Agxt; Aipl1; Aire_predicted; Akna_predicted; Akp5; Aldoal1; Aldoc; Ankfn1; Ankrd11_predicted; Ankrd13d_predicted; Anxa8; Ap1b1; Apbb1; Aph1a; Apoc1; A…	CACNA1C; CACNB1; Cav1; Igf1; Sept3	rno-miR-328a-3p	MIMAT0000564	19	-	35122569	35122590	MIMAT0000564_st	6.97	7.51	7.83	8.25	5.48	0.71	3.67	0.12	4.53	1.87671e-15	1.87671e-15	1.87671e-15	1.87671e-15	1.69581e-05	0.644849	0.000548705	0.969259	1.59575e-05
20500982	1.3	5.42	0.89	0.71	F	T	-17.44	4.42e-05	0.0006	F	0610010E21Rik; 1700120K04Rik; 2200002D01Rik; 2310016C08Rik; 2600011E07Rik; 2810002I04Rik; 4432412L15Rik; 4930558O21Rik; 4932414N04Rik; 4932442E05Rik; 4933409G03Rik; 9930014A18Rik; A2VD13_RAT; A430110N23Rik; Abca7; Abcc9; Abcf3; Abhd14a; Abo_predicted; Abp1; Abtb2; Acads; Acvr1; Adam23_predicted; Adam33; Adamts13_predicted; Adamts4; Adck4; Adcyap1r1; Adora3; Agpat4; Agxt; Ak7_predicted; Akap10_pre…		rno-miR-339-5p	MIMAT0000583	12	+	15778338	15778360	MIMAT0000583_st	4.58	5.7	5.16	6.23	2.88	1.15	1.47	0.45	1.47	8.77972e-10	9.58481e-12	6.55504e-12	2.18574e-13	0.00388788	0.608143	0.0530563	0.883258	0.0552897
20506533	2.34	6.35	0.85	0.54	T	T	-16.11	1.5e-05	0.0003	T			rno-miR-455-3p	MIMAT0017308	5	+	80239894	80239915	MIMAT0017308_st	5.94	6.08	6.56	7.13	3.22	2.06	2.21	1.12	3.07	8.72176e-16	1.73616e-14	8.72176e-16	8.72176e-16	2.60402e-07	0.00395399	3.03509e-05	0.0251791	3.62474e-07
20501555	1.68	5.64	1.21	0.45	T	T	-15.57	0.0001	0.0011	T	1700012A03Rik; 1700019D03Rik; 1700019N12Rik; 1700023L04Rik; 1700120K04Rik; 2410187C16Rik; 2600011E07Rik; 2610002J02Rik; 2610020H08Rik; 4632417N05Rik; 4930488P18Rik; 4932435O22Rik; 4933425L03Rik; 5430419D17Rik; 9330158F14Rik; Abcc4; Abcd1_predicted; Abcf3; Abi2; Abl2; Acacb; Acn9; Actr1b; Adad2; Adck1; Adcy9_predicted; Adh6; Akap4; Akr1b7; Akr1c12_predicted; Akr1cl1_predicted; Aldh1a1; Aldh1a3; Al…	Bcl2l11; CDKN1C; Cdkn1b; Cdkn1c	rno-miR-222-3p	MIMAT0000891	X	+	14935117	14935137	MIMAT0000891_st	5.16	5.42	6.18	5.85	2.93	0.69	1.61	0.34	2.91	2.05242e-12	5.11177e-12	8.72176e-16	4.04484e-13	6.02716e-08	0.0453757	0.0001104	0.854784	6.83644e-08
20502439	2.04	5.98	1.43	0.16	T	T	-15.38	0.0006	0.003	T	0710005M24Rik; 1300010F03Rik; 1700025K23Rik; 1700038P13Rik; 2310004N24Rik; 2610303G11Rik; 2700094K13Rik; 4432412L15Rik; 4921509C19Rik; 4930579C15Rik; 4932416N17Rik; 4933409G03Rik; 4933439F18Rik; 5730460C07Rik; A2ARZ2_MOUSE; A2BHQ4_MOUSE; A2NXS5_RAT; Aadacl1_predicted; Aasdhppt_predicted; Abcd4; Abcf3; Acaca; Accn1; Actg2; Actr6_predicted; Adam6; Adcy1_predicted; Agt; Ahnak2; Akap10_predicted; Ald…		rno-miR-431	MIMAT0001626	6	+	134182326	134182346	MIMAT0001626_st	5.91	5.69	6.02	6.04	4.57	2	2.36	0.6	2	2.25825e-15	5.69372e-14	8.72176e-16	8.72176e-16	8.32586e-09	0.000244864	2.76574e-05	0.587726	1.14679e-05
20535731	0.99	4.84	0.62	0.35	T	T	-14.41	2.17e-06	7.54e-05	T			rno-mir-423	MI0006145	10	+	67078729	67078807	MI0006145_st	4.47	4.67	5.26	4.99	2.05	0.78	1.31	0.41	1	8.87757e-08	1.27499e-08	3.39651e-11	7.44091e-09	0.00114642	0.259525	0.0127017	0.645571	0.0121566
20506527	2.77	6.62	1.38	0.48	T	T	-14.39	0.0005	0.0027	T	1700011E24Rik; 1700041C02Rik; 2610020H08Rik; 2900046G09Rik; 5730593N15Rik; 6820408C15Rik; 9330160F10Rik; A630023P12Rik; AI115600; Abcd4; Abhd8_predicted; Abtb1; Acox2; Acrbp; Actb; Actr3; Actr3b; Actr5_predicted; Adamtsl1; Adamtsl5_predicted; Adrb1; Afg3l2; Ahsa2_predicted; Aipl1; Akr1b10; Alg9_predicted; Alx3; Anapc7; Ank3; Ankrd2_predicted; Anxa6; Apoe; Aptx; Aqp8; Arid5b_predicted; Arl6ip4; At…		rno-miR-423-3p	MIMAT0005313	10	+	67078775	67078797	MIMAT0005313_st	5.89	6.41	6.87	6.92	4.87	1.5	3.15	1.57	2.91	6.13483e-13	3.70686e-14	1.87671e-15	3.4165e-15	0.000200634	0.18609	0.0143112	0.35617	0.00149486
20517097	0.98	4.79	0.53	1.3	T	T	-14.01	0.0005	0.0028	T			rno-miR-299b-5p	MIMAT0017833	6	-	134389859	134389878	MIMAT0017833_st	4.33	2.34	4.85	5.28	1.62	0.34	0.82	0.82	1.48	1.79634e-11	4.39434e-05	3.16875e-13	1.94201e-12	0.000653471	0.664269	0.019481	0.230058	0.000976257
20501568	2.86	6.53	1.8	0.46	T	T	-12.76	0.0012	0.0048	T	1110001A16Rik; 1110049F12Rik; 1600002H07Rik; 1700019G06Rik; 1700081L11Rik; 1810007M14Rik; 2410187C16Rik; 3110079O15Rik; 4930485B16Rik; 4930513O06Rik; 9430070O13Rik; A230078I05Rik; A430110N23Rik; ATP6_RAT; ATP8_RAT; AU040320; Aadacl1_predicted; Aamp_predicted; Abcc8; Abcd3; Abi3; Adam33; Adora1; Adrm1; Ak7_predicted; Alox5; Amdhd1_predicted; Amigo; Amotl1; Anapc1_predicted; Ank2; Ankfn1; Anxa6; Ap…		rno-miR-299a-5p	MIMAT0000901	6	+	134389828	134389849	MIMAT0000901_st	6.35	5.89	6.76	6.93	4.25	0.23	3.34	0.6	3.26	8.72176e-16	3.88885e-13	8.72176e-16	8.72176e-16	1.92088e-14	0.609388	6.14921e-10	0.469028	4.15827e-10
20501405	6.04	9.56	2.88	0.49	T	T	-11.53	0.0039	0.0107	T	1200011O22Rik; 1700025F22Rik; 1700038P13Rik; 1700049G17Rik; 1810063B07Rik; 2610020H08Rik; 4930485B16Rik; 4930519N13Rik; 4932416N17Rik; 5830411N06Rik; 6030443O07Rik; 9330128J19Rik; 9530080O11Rik; 9930021J17Rik; A1BPI0_RAT; A830023I12Rik; APRIN_RAT; Abcb8; Acaa1; Acadm; Acbd4; Accn3; Actc1; Actl7a; Adam23_predicted; Adamts5; Adcy3; Adk; Adm; Adrb2; Aff1_predicted; Aip; Aip1; Ak3; Aldh1b1; Aldoa; Am…	Slc12a5; Vim; Vsnl1	rno-miR-92a-3p	MIMAT0000816	15	+	99854489	99854509	MIMAT0000816_st	9.37	8.66	9.75	9.64	5.98	1.16	5.67	0.51	6.48	8.72176e-16	8.72176e-16	8.72176e-16	8.72176e-16	1.45844e-12	0.00695315	6.88911e-13	0.355566	8.72176e-16
20524324	8.74	12.23	0.6	0.13	T	T	-11.27	1.31e-06	4.9e-05	T			rno-miR-6216	MIMAT0024856	3	-	41992563	41992585	MIMAT0024856_st	12.36	12.11	12.32	12.14	8.79	8.37	9.49	7.92	8.99	8.72176e-16	8.72176e-16	8.72176e-16	8.72176e-16	8.72176e-16	8.72176e-16	8.72176e-16	8.72176e-16	8.72176e-16
20506552	1.98	5.45	0.91	0.74	T	T	-11.05	8.41e-05	0.0009	T	1110032F04Rik; 4631427C17Rik; 4930529M08Rik; 4932441B19Rik; 4933409G03Rik; A; A2NXS5_RAT; AW456874; Aars; Acaa2; Acvr2b; Adam7; Adamts5; Adcy1_predicted; Adcy6; Adora3; Adra2c; Af6; Akr1c18; Akr1cl1_predicted; Akr7a3; Aldh1a2; Alg1_predicted; Alkbh4_predicted; Amdhd1_predicted; Ankfy1_predicted; Anks1_predicted; Anp32b; Anxa6; Ap1s1_predicted; Ap2b1; Ap2m1; Apc2_predicted; Araf; Arf2; Arhgap17; A…		rno-miR-674-3p	MIMAT0005330	3	+	103253502	103253523	MIMAT0005330_st	5.16	5.02	5.74	6.64	3.06	1.32	2.2	0.73	2.35	3.67594e-12	2.04975e-08	1.59012e-15	3.80868e-14	5.77644e-07	0.00472946	3.61819e-05	0.234859	2.68507e-06
20501425	2.41	5.86	1.4	0.26	T	T	-10.95	0.0007	0.0034	T	2010015L04Rik; 2810408P10Rik; 2810459M11Rik; 6030443O07Rik; A2VD13_RAT; Abhd9_predicted; Ablim2; Acaca; Acat2; Acot11; Acox3; Actr3b; Adamts16_predicted; Adamtsl5_predicted; Adh6; Agc1; Akap11; Aldh5a1; Aloxe3_predicted; Ampd1; Ankrd12_predicted; Anxa3; Apex1; Aph1b; Aqp3; Ar; Arf1; Arhgap24; Arid4a_predicted; Armcx6; Arrdc4; Asb16; Asb1_predicted; Asns; Aspm_predicted; Atf7ip_predicted; Athl1_pr…		rno-miR-106b-3p	MIMAT0004727	12	-	17608391	17608412	MIMAT0004727_st	5.52	5.86	5.87	6.16	4.06	1.34	3.49	0.75	2.41	1.85722e-13	1.34996e-13	8.72176e-16	8.72176e-16	0.000232997	0.0727716	0.000160991	0.538118	0.00449101
20506524	2.3	5.66	1.59	1.23	T	T	-10.26	0.0148	0.0286	T	1110006G14Rik; 1190017O12Rik; 1700001C19Rik; 1700019N12Rik; 1700021K14Rik; 1700057G04Rik; 1700110M21Rik; 2010109I03Rik; 2200002D01Rik; 2310040C09Rik; 4921509C19Rik; 4930481F22Rik; 4930519N13Rik; 5430419D17Rik; A2m; A430093A21Rik; A930003A15Rik; ARMC9_RAT; ATP6_RAT; AU020772; Abl2; Acaa2; Acox2; Adam12_predicted; Admr; Agl_predicted; Alkbh3; Alox15; Aloxe3_predicted; Alpk3_predicted; Amigo3; Amy2;…		rno-miR-411-5p	MIMAT0005312	6	+	134389357	134389377	MIMAT0005312_st	5.68	3.21	5.63	5.68	2.59	1.1	2.59	0.6	4.67	8.72176e-16	8.2902e-10	8.72176e-16	4.45188e-14	4.54758e-09	0.00348578	1.40507e-08	0.5701	6.52022e-14
20504254	1.33	4.68	0.71	0.73	T	T	-10.22	4.86e-05	0.0006	T	1110001A16Rik; 1700081L11Rik; 1700086D15Rik; 2310067B10Rik; 2610002J02Rik; 2900026A02Rik; 3830408D24Rik; 4930401A09Rik; 4930564D02Rik; 4931433A01Rik; 4933408B17Rik; 7420426K07Rik; A630023P12Rik; APRIN_RAT; Aamp_predicted; Abcc10_predicted; Abcf2_predicted; Abp1; Acads; Acbd5; Ace; Actr3; Acyp1_predicted; Adam33; Adamts13_predicted; Adamts16_predicted; Adamts8_predicted; Adcyap1r1; Adfp; Adsl_pred…	SV2A; Tagln	rno-miR-485-5p	MIMAT0003203	6	+	134416395	134416416	MIMAT0003203_st	3.86	4.75	4.61	5.64	1.55	0.57	1.58	0.57	2.2	8.40578e-10	4.72096e-13	1.30308e-12	3.97113e-14	0.000481936	0.580657	0.00286178	0.515181	0.000131963
20506553	0.91	4.21	0.75	0.63	T	T	-9.84	0.0001	0.001	T	2410187C16Rik; 4930546H06Rik; 4930564D02Rik; 4930571C24Rik; 9930014A18Rik; A2NXS5_RAT; A930016P21Rik; ARMC9_RAT; Aadac; Aanat; Abcf1; Abr_predicted; Adam12_predicted; Adcy2; Adcyap1r1; Admr; Agl_predicted; Aipl1; Akr1c18; Alg5; Aloxe3_predicted; Ankrd41; Ap1b1; Ap1m1; Ap1s2_predicted; Apbb1ip; Arhgef7; Armcx6; Armet_predicted; Arts1; Atp4a; Atpbd1c; B4galt3; BMCC1_RAT; Bambi; Bcas2_predicted; Bmp…		rno-miR-708-5p	MIMAT0005331	1	+	153476679	153476701	MIMAT0005331_st	3.63	4.52	3.82	4.99	0.93	1.15	0.93	0.6	2.53	1.42755e-10	2.22649e-09	9.51854e-10	2.09118e-11	0.0154625	0.0109636	0.0493258	0.42099	1.86093e-05
20504138	2.06	5.34	0.68	0.84	T	T	-9.67	6.31e-05	0.0007	T			rno-miR-501-3p	MIMAT0017198	X	+	27331201	27331223	MIMAT0017198_st	5.1	4.03	5.97	5.59	2.3	1.32	2.06	0.68	2.15	6.5729e-12	1.95777e-09	3.51115e-15	1.26793e-11	0.000299721	0.0476753	0.000172962	0.220389	5.90533e-05
20501002	2.35	5.61	1.34	0.7	T	T	-9.61	0.0029	0.0086	T	1300010F03Rik; 1700010C24Rik; 1700023F06Rik; 1700026J04Rik; 1700081L11Rik; 2200002D01Rik; 2410187C16Rik; 4930513O06Rik; 4930562C15Rik; 4931433A01Rik; 4932416N17Rik; 4933409G03Rik; 4933439F18Rik; 9330160F10Rik; 9930021J17Rik; A230050P20Rik; A2AJX4_MOUSE; AI507597; Aaas_predicted; Aacs; Aarsl_predicted; Abca7; Abcb1a; Abcc10_predicted; Abcg8; Abhd3_predicted; Acad11_predicted; Acads; Acot7; Adam18;…		rno-miR-345-5p	MIMAT0000594	6	+	133178821	133178841	MIMAT0000594_st	4.97	5.97	5.17	6.46	5.02	2.2	2.64	1.47	2.59	3.67594e-12	6.29672e-14	2.8957e-15	5.26699e-15	6.27366e-08	0.000275058	8.0361e-05	0.0264645	0.000100428
20501020	5.81	9.01	1.24	0.22	T	T	-9.19	0.0003	0.0017	T	1110001A16Rik; 1700019N12Rik; 1700086L19Rik; 1810063B07Rik; 2610002J02Rik; 2610020o08rik; 4732418C07Rik; 4921530G04Rik; 4930469G21Rik; 4930481F22Rik; 5730593N15Rik; A; A130038H09Rik; A230078I05Rik; AK220484; AU040320; Abca8b; Abcb1; Abcb6; Abhd3_predicted; Abo_predicted; Abtb1; Acads; Ace; Acp2; Acrbp; Actrt2; Adamts13_predicted; Adamts9_predicted; Adck2_predicted; Ahrr; Aldh3a1; Alpl; Amica1_pre…		rno-miR-351-5p	MIMAT0000608	X	-	139999171	139999195	MIMAT0000608_st	8.58	9.06	8.97	9	6.47	5.47	5.75	3.21	5.8	1.87671e-15	1.87671e-15	1.87671e-15	1.87671e-15	1.01051e-07	1.49068e-05	1.15742e-06	0.00527937	8.4944e-08
20513758	1.16	4.31	0.15	0.81	F	T	-8.85	2.42e-05	0.0004	F			rno-miR-667-3p	MIMAT0012852	6	+	134400555	134400576	MIMAT0012852_st	2.87	4	4.69	4.48	1.16	1.32	1.26	1.09	0.95	3.51716e-07	3.19238e-09	5.26699e-15	2.63909e-13	0.23381	0.134485	0.246103	0.510118	0.4372
20504256	1.33	4.45	1.08	0.37	T	T	-8.68	0.0003	0.002	T	1110049F12Rik; 1700011E24Rik; 2210018M11Rik; 2310040C09Rik; 2310061J03Rik; 2900083I11Rik; 4921530G04Rik; 4930481F22Rik; 4930485B16Rik; 4930519N13Rik; 4933425M15Rik; 4933439F18Rik; 6030429G01Rik; 9030205A07Rik; 9430070O13Rik; A230074B11Rik; A830039N20Rik; Abcf2_predicted; Accn1; Acot12; Acox3; Acta1; Actl7a; Actrt1; Ada; Adam7; Adamts6_predicted; Adamts8_predicted; Adi1; Adra1a<i><sup>m1Mcwi</i></…		rno-miR-409a-5p	MIMAT0003204	6	+	134424517	134424539	MIMAT0003204_st	4.33	4.48	4.51	5.17	3.08	0.89	1.1	0.34	2.08	9.13161e-12	2.30368e-08	1.02903e-13	6.61817e-12	4.00806e-07	0.0459622	0.0426409	0.577291	2.85871e-06
20506528	3.85	6.92	1.8	0.36	T	T	-8.4	0.0066	0.0157	T	1110032A04Rik; 1110057P08Rik; 1700025F22Rik; 1700041C02Rik; 1700081L11Rik; 1810048J11Rik; 2810002I04Rik; 3830408D24Rik; 4930558O21Rik; 4930562C15Rik; 9330158F14Rik; A430110N23Rik; AI115600; Abca4_predicted; Abcd3; Abcf2_predicted; Acot7; Acvr1; Adad2; Adam15; Adamdec1_predicted; Adamts15_predicted; Afm; Agtpbp1; Ahcyl1_predicted; Aip1; Akap8; Akr1c6; Alg5; Amhr2; Amotl1; Ankrd22_predicted; Anxa11…		rno-miR-425-5p	MIMAT0005314	8	+	113614827	113614849	MIMAT0005314_st	6.2	6.95	6.91	6.9	5.59	3.63	3.55	0.81	4.72	5.26699e-15	5.26699e-15	8.72176e-16	1.59012e-15	4.01699e-11	1.50382e-07	3.52833e-08	0.110211	1.0728e-09
20504251	4.72	7.76	2.39	0.21	T	T	-8.26	0.0088	0.0196	T	1110033M05Rik; 1700086D15Rik; 1810007M14Rik; 1810063B07Rik; 4930431L04Rik; 4930529M08Rik; 4930579C15Rik; A1L1L4_RAT; A2AJX4_MOUSE; A4GTP4_RAT; A530088E08Rik; A730069N07Rik; Abcg5; Abi1; Abi3; Acad11_predicted; Acadl; Acyp1_predicted; Adad2; Adamts12_predicted; Adamts6_predicted; Adarb2; Adfp; Adrm1; Ahrr; Aip1; Aire_predicted; Akap11; Akr1b7; Akr1c18; Akr1e1; Akr7a2; Ankfy1_predicted; Anp32b; Anp…		rno-miR-487b-3p	MIMAT0003200	6	+	134408258	134408279	MIMAT0003200_st	7.8	7.55	8.05	7.72	5.73	1.88	5.03	0.97	6.25	8.72176e-16	8.72176e-16	8.72176e-16	8.72176e-16	8.72176e-16	3.16313e-05	1.15932e-14	0.121819	8.72176e-16
20501415	6.51	9.53	2.27	0.26	T	T	-8.1	0.0068	0.0162	T	1110032F04Rik; 1810007M14Rik; 2200002D01Rik; 2310004N24Rik; 2310007A19Rik; 2310061J03Rik; 2310073E15Rik; 4930481F22Rik; 4930547M16Rik; 4933409G03Rik; A; A230050P20Rik; A930006D01Rik; AU040320; Abca4_predicted; Abcb10; Abcb1a; Abcf2_predicted; Acot11; Actr5_predicted; Adad2; Adam17; Adam5; Adamts9_predicted; Adamtsl3_predicted; Adcy1_predicted; Adcyap1r1; Adm; Aebp1_predicted; Afap; Ahctf1_predict…	Aqp4	rno-miR-99b-5p	MIMAT0000821	1	+	56486975	56486996	MIMAT0000821_st	9.02	9.58	9.51	9.52	7.25	6.33	6.1	1.61	6.7	8.72176e-16	8.72176e-16	8.72176e-16	8.72176e-16	2.72535e-09	7.41863e-08	1.74077e-07	0.0688931	7.37487e-11
20504210	2.49	5.49	1.37	0.91	T	T	-7.99	0.0068	0.0161	T	2210012G02Rik; 9030205A07Rik; 9930014A18Rik; A2ARZ2_MOUSE; A2BHQ4_MOUSE; A4K5G8_RAT; Abi3; Acr; Actg2; Actr3b; Acyp1_predicted; Adra1b; Agc1; Aim1l_predicted; Ak7_predicted; Akr1c6; Alb; Alpl; Ankrd12_predicted; Ap4b1_predicted; Apg3l; Arhgap27; Arid4a_predicted; Armc2; Asf1a_predicted; Atp2c1; Atp6ap1; Atp6v0e1; Atp6v1c1; Atp6v1g3_predicted; Bach1_predicted; Bai3_predicted; Baiap2l1; Bambi; Bcar…		rno-miR-539-5p	MIMAT0003176	6	+	134408925	134408946	MIMAT0003176_st	5.19	3.71	5.65	5.64	3.21	0.87	2.84	1.09	4.01	8.72176e-16	8.08471e-12	8.72176e-16	4.88714e-13	3.84708e-11	0.179161	4.35165e-08	0.00741747	1.91263e-13
20500954	4.8	7.76	2.15	0.31	T	T	-7.76	0.0062	0.0151	T	1110032F04Rik; 1700023A16Rik; 1700037C18Rik; 1700058G18Rik; 1700110M21Rik; 1700113I22Rik; 4931400O07Rik; 4933425L03Rik; 5033413D22Rik; 6030429G01Rik; 9430070O13Rik; A230050P20Rik; AU042651; Abca12_predicted; Abca9_predicted; Abl2; Acaa1; Actr1a_predicted; Acvr1b; Adad1; Adam17; Adamtsl1; Adar; Adarb2; Adcy5; Adra1b; Adrbk1; Adsl_predicted; Aff3_predicted; Akap11; Akap8; Akt3; Aldoal1; Alg12_predi…		rno-miR-329-3p	MIMAT0000566	6	+	134392726	134392747	MIMAT0000566_st	7.71	7.5	7.81	8.23	5.88	3.48	4.8	0.69	5.79	8.72176e-16	8.72176e-16	8.72176e-16	8.72176e-16	8.72176e-16	5.16274e-10	1.50524e-13	0.0259078	8.72176e-16
20504487	1.67	4.61	0.95	0.5	T	T	-7.7	0.0002	0.0014	T			rno-miR-505-5p	MIMAT0017226	X	-	145929037	145929059	MIMAT0017226_st	4.14	4.86	4.31	5.22	2.37	0.43	1.81	0.6	2.38	4.42898e-11	5.10683e-10	6.02369e-13	8.62464e-10	1.29221e-06	0.198571	1.41951e-05	0.805883	8.88151e-07
20506505	2.41	5.34	0.65	0.52	T	T	-7.6	0.0001	0.001	T	1110006O17Rik; 1700049G17Rik; 2010015L04Rik; 2010204K13Rik; 2310001H12Rik; 2310067B10Rik; 2610002J02Rik; 2700094K13Rik; 3110082D06Rik; 4632419K20Rik; 4930519N13Rik; 4933439F18Rik; 6720489N17Rik; 9030411M15Rik; A430110N23Rik; A630089N07Rik; A830023I12Rik; AI316807; Abca1; Abca12_predicted; Abca2; Abcc12; Abcc4; Abhd9_predicted; Abi3; Abl2; Ablim2; Ada; Adam15; Adamts5; Adamts6_predicted; Adhfe1; A…		rno-miR-181d-5p	MIMAT0005299	19	+	25667577	25667599	MIMAT0005299_st	5.39	5.28	6.06	4.8	3.35	2.23	2.45	2.44	3.7	8.72176e-16	6.74241e-14	8.72176e-16	1.25734e-11	1.18235e-10	1.5229e-06	1.67307e-07	5.69773e-06	1.02511e-11
20501450	1.07	3.97	0.74	1.48	T	T	-7.43	0.013	0.026	T	1700026J04Rik; 3830408D24Rik; 4631427C17Rik; 4930481F22Rik; 9430070O13Rik; A2IBE0_RAT; A930016P21Rik; AI115600; APRIN_RAT; Abca12_predicted; Abca13; Abcg5; Abhd3_predicted; Actb; Actl6b_predicted; Actn2; Actr3b; Actr6_predicted; Acvr1c; Acvr2b; Adamts6_predicted; Adamts9_predicted; Adcy5; Adcy9_predicted; Add3; Adora3; Agtpbp1; Akna_predicted; Alg1_predicted; Alkbh3; Alox5; Alpk1_predicted; Anp32…	Arhgap32; Capn8; Cyp2e1; Foxo3; Grin2a; Lrrfip1; MECP2; MeCP2; Mecp2; Mmp9; PTEN; Pten; RICS_predicted; Rasa1	rno-miR-132-3p	MIMAT0000838	10	+	62480785	62480806	MIMAT0000838_st	3.59	1.15	4.54	3.89	1.01	0.65	1.56	0.23	2.1	4.865e-11	0.00918635	2.98846e-13	4.32277e-09	0.00600403	0.414299	0.000857146	0.994643	4.60692e-05
20504267	1.57	4.4	0.65	0.31	T	T	-7.11	2.34e-05	0.0004	T			rno-miR-503-3p	MIMAT0017224	X	-	139999873	139999895	MIMAT0017224_st	4.49	4.04	4.79	4.31	2.56	1.57	1.57	0.73	1.57	9.96536e-11	3.22993e-11	6.8898e-14	1.0056e-09	5.88902e-06	0.0187274	0.00048477	0.471795	0.00300568
20501442	5.17	8	2.64	0.24	T	T	-7.08	0.0124	0.0254	T	1700021K14Rik; 1700095B22Rik; 2210012G02Rik; 2310067B10Rik; 2310073E15Rik; 2410025L10Rik; 2810032G03Rik; 4930529M08Rik; 4930564B18Rik; 4930564D02Rik; 4930578C19Rik; 6030436E02Rik; 8430410A17Rik; A2NXS5_RAT; A530016L24Rik; A930016P21Rik; APRIN_RAT; Abcb9; Abcc8; Abcg5; Accn3; Acot11; Actl7a; Actr5_predicted; Adamdec1_predicted; Adcy3; Adi1; Adipoq<i><sup>m3Mcwi</i></sup>; Adra1a<i><sup>m1Mcwi</i><…	Bmi1; Snap25	rno-miR-128-3p	MIMAT0000834	13	+	40907624	40907644	MIMAT0000834_st	7.87	7.73	8.28	8.11	6.3	2.32	5.16	0.33	6.23	8.72176e-16	8.72176e-16	8.72176e-16	8.72176e-16	8.72176e-16	4.02297e-08	2.8957e-15	0.97183	8.72176e-16
20501484	1.37	4.17	0.81	0.51	T	T	-6.97	0.0001	0.001	T	1700007G11Rik; A2ARZ2_MOUSE; AI449175; Abca17; Abcb6; Accn3; Actr3; Adh4; Adipor1; Adprh; Aldh1a2; Amy2_predicted; Ap3m1; Aqp9; Arfgap1; Arfgef2; Arhgef9; Arl12_predicted; Ascl2; Atp2b3; Atp8b1_predicted; Atpaf1_predicted; Auh_predicted; B3galt5_predicted; BTNL2_RAT; Baat; Bcap31; Bem46l3; Bmpr1b; Brd8; Brdt; Brip1_predicted; Btbd11; Btg3; C6; Ca2; Camlg; Capns1; Ccdc53_predicted; Ccnf; Cct8_pred…		rno-miR-154-5p	MIMAT0000856	6	+	134419685	134419706	MIMAT0000856_st	4.19	3.92	4.31	5.12	2.63	1.37	1.37	0.34	1.37	1.00761e-11	2.60497e-09	3.06286e-12	1.17353e-11	8.87459e-07	0.00150813	0.00180349	0.196162	0.000752395
20504214	3.46	6.25	1.69	0.37	T	T	-6.94	0.0037	0.0103	T	1200003I07Rik; 1500015O10Rik; 1700024G10Rik; 1700113I22Rik; 2310001H12Rik; 2310007A19Rik; 2310073E15Rik; 4921506J03Rik; 4921524L21Rik; 4932416N17Rik; A2BHQ4_MOUSE; Aars; Abcb9; Abtb2; Acox3; Ada; Adad2; Adamts13_predicted; Adamts16_predicted; Adamts9_predicted; Adamtsl5_predicted; Adck4; Adcy5; Adh6a_predicted; Adprh; Adsl_predicted; Agpat5_predicted; Agpat6; Akap4; Akr1cl1_predicted; Alad; Alcam…		rno-miR-542-5p	MIMAT0003178	X	-	139996237	139996258	MIMAT0003178_st	5.78	6.23	6.28	6.7	4.54	3.18	3.19	0.19	4.06	2.25825e-15	5.26699e-15	8.72176e-16	8.72176e-16	1.34247e-08	8.09424e-07	7.50942e-07	0.950924	1.35471e-09
20500924	2.35	5.11	1.75	1.3	T	T	-6.81	0.0519	0.0787	T	Arl2; Calu; Ccnd1; Fgf16	Arl2; Calu; Ccnd1; Fgf16	rno-miR-322-5p	MIMAT0001619	X	-	140000212	140000233	MIMAT0001619_st	4.69	2.59	5.39	5.28	2.7	0.78	3.28	0.23	4.43	4.10956e-15	4.65098e-10	8.72176e-16	2.22947e-11	2.05252e-09	0.0933595	3.67357e-08	0.874543	2.25825e-15
20504212	5.57	8.33	2.45	0.34	T	T	-6.78	0.0099	0.0212	T	1110006O17Rik; 1700011H22Rik; 1700019N19Rik; 1700049G17Rik; 1700129I15Rik; 2610020H08Rik; 3300002A11Rik; 4930481F22Rik; 4931433A01Rik; 4933404G15Rik; 4933427I18Rik; Abca17; Abcc3; Abhd14a; Abo; Abtb2; Acbd3; Acss2_predicted; Actr5_predicted; Adam12_predicted; Adam23_predicted; Adam7; Adamts6_predicted; Adra2b; Agmat; Aldh6a1; Aldh8a1; Anxa1; Ap2m1; Apba1; Apbb3; Apoa2; Arfgef2; Arhgap1_predicted;…		rno-miR-541-5p	MIMAT0003177	6	+	134423753	134423777	MIMAT0003177_st	7.66	8.31	8.36	8.32	6.02	3.92	5.48	0.23	5.99	8.72176e-16	8.72176e-16	8.72176e-16	8.72176e-16	1.71841e-11	2.83551e-08	4.433e-12	0.790137	3.63779e-12
20501384	3.81	6.54	1.91	0.38	T	T	-6.64	0.0108	0.0226	T	0710005M24Rik; 1110028C15Rik; 1190017O12Rik; 1700013H16Rik; 1700086L19Rik; 4930469G21Rik; 6720489N17Rik; A2BHQ4_MOUSE; Aasdhppt_predicted; Abcb1a; Abcb4; Abcf1; Abhd6; Acbd3; Accn1; Ace; Acly; Acn9; Adamts5; Adcyap1r1; Adora2b; Afg3l1_predicted; Agbl2_predicted; Agc1; Agxt2l2; Aim2; Akap5; Akap9; Amelx; Amy2; Amy2_predicted; Ank2; Ap2b1; Apbb1ip; Apbb3; Apc<sup>Pirc</sup>; Apoh; Arid4a_predicted;…		rno-miR-30e-3p	MIMAT0004720	5	-	141365127	141365148	MIMAT0004720_st	6.2	6.24	6.81	6.94	5.56	2.66	4.13	0.73	4.81	8.72176e-16	1.59012e-15	8.72176e-16	8.72176e-16	8.72176e-16	7.13847e-08	3.095e-12	0.570808	7.46962e-15
20504264	2.23	4.95	1.07	1.24	T	T	-6.58	0.0126	0.0257	T	1500015O10Rik; 2210018M11Rik; 4921528O07Rik; 4930535B03Rik; 4930547M16Rik; 4930564D02Rik; 5730460C07Rik; A; A3galt2; A630023P12Rik; AI115600; Aadac; Abcb7; Abcg2; Abcg5; Acad11_predicted; Accn5; Acot12; Acrbp; Adad2; Adam12_predicted; Adamts15_predicted; Adi1; Adm; Adra1b; Ahctf1_predicted; Aim2; Akap1; Akap9; Alkbh4_predicted; Ankmy2_predicted; Ankrd11_predicted; Ankrd9; Apeh; Aprt_predicted; Aq…		rno-miR-20b-5p	MIMAT0003211	X	-	139741113	139741135	MIMAT0003211_st	5.04	2.62	5.42	4.49	2.52	0.9	2.71	1.19	3.42	3.154e-12	4.87025e-07	1.73616e-14	1.51624e-08	5.56985e-06	0.0368577	1.06713e-07	0.00233925	9.9887e-09
20506572	5.03	7.75	1.82	0.38	T	T	-6.57	0.0055	0.0139	T	0610012H03Rik; 1600016N20Rik; 1700022I11Rik; 1700120K04Rik; 2210012G02Rik; 2410187C16Rik; 4931440P22Rik; A1L1L4_RAT; A230083G16Rik; A2VD13_RAT; A4K5G8_RAT; Aars; Abca12_predicted; Abca15_predicted; Abcc10_predicted; Abcc12; Acaa2; Accn1; Acox3; Acvr2b; Adam12_predicted; Adam15; Adam33; Adamts12_predicted; Adck1; Add1; Agc1; Agpat6; Akna_predicted; Alk; Angpt1; Angptl7; Ank2; Ankrd12_predicted; An…	Jag1	rno-miR-652-3p	MIMAT0005342	X	-	35821334	35821354	MIMAT0005342_st	7.04	7.69	7.69	7.91	5.99	4.85	4.4	1.28	5.28	8.72176e-16	8.72176e-16	8.72176e-16	8.72176e-16	7.35255e-13	8.40437e-11	4.31692e-09	0.131628	4.65837e-13
20501030	5.31	8.02	1.86	0.39	T	T	-6.53	0.0056	0.0141	T			rno-miR-151-3p	MIMAT0000614	7	-	110979322	110979342	MIMAT0000614_st	7.25	8.01	7.95	8.11	6.02	4.74	5.49	1.32	5.17	8.72176e-16	8.72176e-16	8.72176e-16	8.72176e-16	2.11623e-12	7.19278e-11	5.81362e-11	0.00366641	9.13161e-12
20506531	6.73	9.4	2.83	0.21	T	T	-6.37	0.0192	0.0354	T	1110006G14Rik; 1110054P19Rik; 1600016N20Rik; 1700037C18Rik; 1700049G17Rik; 1700061I17Rik; 1700095B22Rik; 2010015L04Rik; 2010109I03Rik; 2700094K13Rik; 3110079O15Rik; 4930401A09Rik; 4930488P18Rik; 4930558O21Rik; 6030429G01Rik; 7420426K07Rik; 9530080O11Rik; A1bg; A230062G08Rik; A230074B11Rik; A2ANA3_MOUSE; A2NXK3_RAT; A530016L24Rik; ARMC9_RAT; Aasdhppt_predicted; Abcc12; Abce1; Abhd1; Abi1; Accn3; A…		rno-miR-434-3p	MIMAT0005315	6	+	134186309	134186330	MIMAT0005315_st	9.3	9.21	9.47	9.69	7.78	6.29	6.13	0.66	7.04	8.72176e-16	8.72176e-16	8.72176e-16	8.72176e-16	8.72176e-16	8.72176e-16	8.72176e-16	0.0208836	8.72176e-16
20501013	5.36	8.01	2.61	0.16	T	T	-6.24	0.0284	0.0469	T	1500015O10Rik; 2210018M11Rik; 4921528O07Rik; 4930424G05Rik; 4930535B03Rik; 4930547M16Rik; 4930564D02Rik; 4933425L03Rik; 4933439F18Rik; 5730460C07Rik; A; A3galt2; A830006F12Rik; AI115600; Aadac; Abcb7; Abcg2; Abhd3_predicted; Acad11_predicted; Acot12; Actl6a; Adamts15_predicted; Adamts6_predicted; Adi1; Adm; Adra1b; Agtpbp1; Akap12; Ankrd9; Aqp8; Arfgap1; Arid4b; Armc8; Armcx5; Armcx6; Arrdc1; Arv…		rno-miR-20a-5p	MIMAT0000602	15	+	99854205	99854227	MIMAT0000602_st	8.05	7.84	8.21	7.95	5.9	2.65	6.48	1.38	7.45	8.72176e-16	8.72176e-16	8.72176e-16	8.72176e-16	8.72176e-16	3.25783e-08	8.72176e-16	0.000143422	8.72176e-16
20500962	0.47	3.1	0.06	0.84	F	T	-6.2	0.0002	0.0013	F	0710005M24Rik; 1200011O22Rik; 1700023F06Rik; 1700095B22Rik; 3110079O15Rik; 3830408D24Rik; 5730593N15Rik; A530088E08Rik; A930006D01Rik; Abo_predicted; Abr_predicted; Abtb2; Accn4; Acsl5; Ada; Adam33; Adamts7; Adck5; Adcy5; Adcy9_predicted; Agpat2_predicted; Agpat7_predicted; Aim1; Alox5; Ap1b1; Ap1g2; Apaf1; Apbb1; Apobec2_predicted; Aqp3; Arf5; Arhgef1; Arhgef18_predicted; Arl12_predicted; Armc5;…	Fgf16	rno-miR-331-3p	MIMAT0000570	7	-	31089779	31089799	MIMAT0000570_st	3.22	1.46	2.87	3.21	0.6	0.47	0.47	0.47	0.47	2.89405e-06	0.000287812	1.0333e-09	1.36074e-06	0.153421	0.27745	0.429979	0.596669	0.447979
20501334	3.49	6.11	2.23	0.48	T	T	-6.14	0.0241	0.0415	T	1700001P01Rik; 1700022I11Rik; 1700024G10Rik; 1810063B07Rik; 2310007A19Rik; 2310040C09Rik; 2310057J16Rik; 2700046A07Rik; 4631422O05Rik; 4921509C19Rik; 4930562C15Rik; 5730460C07Rik; 9430070O13Rik; A; A2IBE0_RAT; A630023P12Rik; Abcb4; Abcc12; Abhd9_predicted; Ablim2; Abtb1; Acot12; Actg1; Adad1; Adad2; Adamts4; Adck1; Add1; Adfp; Adm2; Adora3; Af6; Ahnak2; Ahr; Aim2; Akap5; Aldh1l2; Aldh3b1; Aldh5a1…		rno-miR-10a-5p	MIMAT0000782	10	+	85049335	85049357	MIMAT0000782_st	5.54	5.89	6.34	6.63	4.93	1.06	3.93	0.6	5.42	8.72176e-16	8.72176e-16	8.72176e-16	8.72176e-16	4.10956e-15	0.000741075	8.03779e-13	0.213983	8.72176e-16
20501015	1.55	4.11	0.79	0.26	T	T	-5.9	0.0001	0.001	T	4732479N06Rik; 4921509C19Rik; 4930480E11Rik; 4930481F22Rik; 4930529M08Rik; 4931400O07Rik; 4932435O22Rik; 5133400G04Rik; A1L1M1_RAT; Aadat; Abca4_predicted; Abcd3; Abcg5; Actr6_predicted; Adfp; Adra1b; Akap2; Aldh2; Alg5; Ankrd49_predicted; Ap2m1; Aph1b; Arbp; Ard1_predicted; Arl6ip2; Armc8; Arpc4_predicted; Arrdc4; Art2b; Asah3l_predicted; Asb6; Asns; Asz1; Atf4; Atf5; Atf7ip_predicted; Atp5a1; A…	Mapk14; Mapk8	rno-miR-350	MIMAT0000604	13	-	92545090	92545113	MIMAT0000604_st	4.02	3.77	4.36	4.21	2.41	1.11	1.57	0.34	1.89	8.72176e-16	4.89488e-10	1.05889e-14	6.15303e-10	1.20757e-07	0.00493936	0.000343519	0.825446	2.79119e-05
20501436	3.19	5.73	1.11	0.5	T	T	-5.8	0.0011	0.0043	T			rno-miR-125b-2-3p	MIMAT0026467	11	+	16443721	16443742	MIMAT0026467_st	4.86	5.94	5.5	5.92	4.06	3.13	2.71	1.05	3.13	1.30308e-12	4.45188e-14	1.50044e-14	5.82987e-15	1.62792e-08	1.1516e-06	8.22773e-06	0.12294	8.92784e-06
20501508	4.65	7.16	1.83	0.54	T	T	-5.69	0.0123	0.0253	T	1700010B08Rik; 1700011H22Rik; 1700110M21Rik; 2210012G02Rik; 2310015A05Rik; 2310061C15Rik; 2900026A02Rik; 2900083I11Rik; 3100002H09Rik; 4930519N13Rik; 4933425M15Rik; 5430432N15Rik; 5730593N15Rik; 6820408C15Rik; A2ARZ2_MOUSE; A2NXS5_RAT; A530016L24Rik; Aamp_predicted; Aarsl_predicted; Aatf; Abcf3; Abhd14a; Abi3; Acbd4; Accn1; Acot4; Acss2_predicted; Actr10; Adam12_predicted; Adam15; Adamts17_predic…		rno-miR-193-5p	MIMAT0004736	10	+	65901067	65901088	MIMAT0004736_st	6.32	7.41	6.94	7.52	6.07	4.6	4.76	1.16	4.6	8.72176e-16	8.72176e-16	8.72176e-16	8.72176e-16	2.11623e-12	1.48936e-09	5.22543e-09	0.00351827	8.57338e-11
20501571	1.39	3.86	0.76	0.21	T	T	-5.52	0.0001	0.001	T	1500015O10Rik; 1700019N19Rik; 1700049G17Rik; 2310002L13Rik; 2310067B10Rik; 3110047P20Rik; 4631422O05Rik; 4631427C17Rik; A2NB68_RAT; Aamp_predicted; Abat; Abca2; Abi2; Ablim2; Abo; Acadm; Actb; Adamts17_predicted; Adck5; Adcy9_predicted; Adfp; Adprh; Adrm1; Akap9; Akr1b7; Aldh1a1; Aldh1a3; Aldh1l2; Aldh3a2; Amy2; Ankrd11_predicted; Ap2a1_predicted; Apbb1ip; Api5_predicted; Aqp6; Araf; Arf4l_predic…		rno-miR-300-3p	MIMAT0000902	6	+	134405287	134405308	MIMAT0000902_st	3.88	4.24	3.75	3.91	2.42	1	1.26	0.53	1.95	5.32813e-11	2.09218e-09	3.10959e-12	2.15865e-07	2.49016e-06	0.00476747	2.35826e-05	0.109067	3.83054e-06
20501432	8.27	10.72	2.89	0.37	T	T	-5.47	0.0111	0.023	T	1700019D03Rik; 1700019N12Rik; 1700086L19Rik; 1810063B07Rik; 2310057J16Rik; 2610002J02Rik; 2700046A07Rik; 4732418C07Rik; 4921530G04Rik; 4930481F22Rik; 4930485B16Rik; 4930513O06Rik; 4930519N13Rik; 4930529M08Rik; 4930579C15Rik; 9330160F10Rik; A; A2NXR5_RAT; AI115600; Abca12_predicted; Abca8b; Abhd6; Abr_predicted; Abtb1; Acads; Ace; Acin1; Actrt1; Acyp1_predicted; Adam17; Adamts13_predicted; Adamts4…	Mmp9; Scarb1	rno-miR-125a-5p	MIMAT0000829	1	+	56487594	56487617	MIMAT0000829_st	10.5	10.46	10.89	11.26	8.12	5.14	8.06	1.82	8.65	8.72176e-16	8.72176e-16	8.72176e-16	8.72176e-16	8.72176e-16	1.18594e-10	8.72176e-16	0.00619785	8.72176e-16
20513725	1.33	3.75	0.34	0.56	T	T	-5.34	8.83e-06	0.0002	T			rno-miR-504	MIMAT0012830	X	-	144243878	144243899	MIMAT0012830_st	3.73	3.6	4.83	3.91	1.44	0.93	1.38	1.11	1.82	3.8979e-08	9.6335e-09	2.71984e-14	3.0884e-06	0.00168969	0.449136	0.00593005	0.0682594	0.0016333
20501353	2.7	5.1	1.89	0.43	T	T	-5.3	0.0322	0.0522	T	1190017O12Rik; 1700086L19Rik; 2010005H15Rik; 2210012G02Rik; 2310061C15Rik; 4930431L04Rik; 6030436E02Rik; A2ARZ2_MOUSE; A530021J07Rik; AI507597; Abcd4; Abcf1; Abr_predicted; Adam15; Add3; Adprh; Adprhl1; Akap10_predicted; Aldoa; Alg9_predicted; Amotl1; Angpt2; Ankrd22_predicted; Ankrd46; Ap4m1; Aqp11; Arfgef2; Arhgap17; Arhgap24; Arhgap26_predicted; Arhgef2; Arid3b_predicted; Armc3; Art3; Asah2; A…		rno-miR-22-5p	MIMAT0003152	10	+	62782741	62782762	MIMAT0003152_st	5.04	4.35	5.37	5.04	4.49	1.15	2.84	0.31	4.41	8.72176e-16	1.20477e-13	8.72176e-16	7.46962e-15	1.92088e-14	0.000679983	7.03802e-11	0.753175	1.59012e-15
20501440	7.56	9.96	1.28	0.12	T	T	-5.28	0.0014	0.0051	T	1700038P13Rik; 2210010C17Rik; 2310061J03Rik; 4931440P22Rik; 4932416N17Rik; A2BHQ4_MOUSE; ARMC9_RAT; Abhd2_predicted; Abhd9_predicted; Abo; Accn3; Acf; Aco2; Acox3; Acpt_predicted; Actr3b; Acvr2b; Acy1; Adad2; Adamtsl3_predicted; Adck4; Ahcy; Aim1_predicted; Akp5; Alox5ap; Ambp; Amica1_predicted; Angpt2; Angptl6_predicted; Ankrd27_predicted; Apeh; Arf1; Arf5; Arhgap21_predicted; Arhgap22_predicted…	Bcl6; Kif3b	rno-miR-127-3p	MIMAT0000833	6	+	134184368	134184389	MIMAT0000833_st	9.74	10.02	9.93	9.95	8.22	7.28	7.32	4.89	7.69	8.72176e-16	8.72176e-16	8.72176e-16	8.72176e-16	1.2579e-13	5.16528e-12	2.36115e-11	3.68286e-05	2.6217e-13
20501383	4.39	6.78	2.62	0.29	T	T	-5.22	0.0447	0.0695	T	1190017O12Rik; 1300003B13Rik; 1700011H22Rik; 1700012A03Rik; 1700129I15Rik; 2010015L04Rik; 3100002H09Rik; 4930451C15Rik; 4930529M08Rik; 9230110F15Rik; A530006G24Rik; Abca3; Abcd4; Abcg5; Abl2; Abt1; Acbd3; Acbd5; Actc1; Actl6a; Acvr1; Adam12_predicted; Adamts16_predicted; Adh1; Adk; Aer61; Agtr1a; Aim1l_predicted; Aldh2; Aldh6a1; Alkbh3; Alox12e_predicted; Anapc5; Anp32b; Anxa1; Ap2a1_predicted; A…	Acvr1; Syt4; Tp53	rno-miR-30e-5p	MIMAT0000805	5	-	141365169	141365190	MIMAT0000805_st	6.66	6.37	6.93	7.01	5	1.32	5.51	0.77	6.58	8.72176e-16	8.72176e-16	8.72176e-16	8.72176e-16	2.25825e-15	4.00651e-05	8.72176e-16	0.00629652	8.72176e-16
20506551	5.74	8.1	1.21	0.44	T	T	-5.11	0.0027	0.0082	T	1200003I07Rik; 1700021K14Rik; 4631427C17Rik; 4933439F18Rik; 5730437N04Rik; A2BHQ4_MOUSE; A4GTP4_RAT; AU040320; Aarsl_predicted; Abcc12; Abcd1_predicted; Abhd3_predicted; Ablim1_predicted; Abp1; Abt1; Acin1; Acrv1; Actrt2; Acvr2b; Adam7; Adamts6_predicted; Adamts7; Adarb1; Adcy3; Adcyap1r1; Adh6a_predicted; Adora3; Adprh; Aebp2_predicted; Af6; Akap5; Aldh2; Alg1_predicted; Alox5; Aloxe3_predicted;…		rno-miR-674-5p	MIMAT0005329	3	+	103253467	103253488	MIMAT0005329_st	7.23	8.14	8.08	8.08	6.59	5.06	5.91	3.46	5.91	8.72176e-16	8.72176e-16	8.72176e-16	8.72176e-16	1.85722e-13	2.47059e-11	5.70336e-13	1.90927e-05	4.10956e-15
20501453	4.06	6.41	0.36	0.27	T	T	-5.1	1.51e-06	5.38e-05	T	1110006G14Rik; 1700041C02Rik; 1700058G18Rik; 1700129C05Rik; 4930402K13Rik; 4932416N17Rik; 4932435O22Rik; 4933427I18Rik; 6530409C15Rik; A230050P20Rik; A230078I05Rik; A230083G16Rik; A2IBE0_RAT; Aars; Abca4_predicted; Abca5; Abca8b; Abi2; Acbd4; Accn2; Acsbg1; Acsl6; Actc1; Actg2; Adam10; Adam33; Adcy3; Add2; Adora3; Agpat2_predicted; Agpat5_predicted; Ahsa2_predicted; Ak7_predicted; Akap1; Akr7a3; …	Bdnf; Limk1; Pum2	rno-miR-134-5p	MIMAT0000840	6	+	134415639	134415660	MIMAT0000840_st	5.98	6.59	6.51	6.32	4.06	4.06	4.06	3.27	4.06	1.2579e-13	1.59012e-15	8.72176e-16	1.75798e-13	2.6674e-07	1.31287e-06	4.68354e-06	8.60524e-05	6.34531e-08
20500971	1.82	4.16	0.24	0.97	T	T	-5.06	0.0012	0.0047	T	1520401A03Rik; 1600002H07Rik; 2210012G02Rik; 2310057J16Rik; 2410187C16Rik; 4921524L21Rik; 5730437N04Rik; 5830415F09Rik; A2NXS5_RAT; A630023P12Rik; Abcb6; Acaa2; Acin1; Acot8; Actg1; Actl6b_predicted; Actl7a; Adad2; Adamts13_predicted; Adcy9_predicted; Adcyap1r1; Agt; Agxt; Anapc5; Angptl7; Anks1_predicted; Ap4m1; Apom; Arhgdig_predicted; Arl9; Armc5; Asb1_predicted; Asb6; Ascc3; Atf5; Atp4b; Atp5…		rno-miR-337-3p	MIMAT0000577	6	+	134176810	134176832	MIMAT0000577_st	4.37	2.27	3.9	4.24	1.82	1.29	1.82	1.82	1.82	2.25825e-15	4.05666e-07	9.04238e-14	2.33321e-10	5.79857e-07	0.000156371	1.17744e-06	0.000683364	6.52139e-08
20500948	2.65	4.97	0.99	1.12	T	T	-5	0.0051	0.0133	T	1810007M14Rik; 2210018M11Rik; 4631422O05Rik; 4921530G04Rik; 4930402K13Rik; 4930451C15Rik; 4930503L19Rik; 6030443O07Rik; 9030205A07Rik; 9330158F14Rik; A1A5R5_RAT; A1bg; Aarsl_predicted; Aasdhppt_predicted; Aass; Abca2; Acy1l2_predicted; Adam18; Adam1a; Adam3; Adamts3_predicted; Adamtsl5_predicted; Adpgk; Aebp2_predicted; Agpat4; Agxt2; Akap9; Alcam; Alpk1_predicted; Amid_predicted; Amotl2; Amy1; A…	Sept3; Vim	rno-let-7d-3p	MIMAT0000563	17	+	22121961	22121982	MIMAT0000563_st	4.63	3.53	5.38	6.16	2.49	2.49	2.98	0.88	3.55	7.1789e-12	1.36581e-07	9.56857e-15	1.59012e-15	9.22637e-07	3.53981e-05	8.46895e-07	0.0150639	3.11528e-08
20501373	4.64	6.95	1.97	0.35	T	T	-4.97	0.0113	0.0234	T	1110033M05Rik; 1200003I07Rik; 2310002L13Rik; 2310007A19Rik; 4930469G21Rik; A2m; A3galt2; Aadac; Abca12_predicted; Abcb9; Acin1; Actb; Adad2; Adamts16_predicted; Adamts8_predicted; Adamts9_predicted; Ak3; Akap12; Akr7a3; Alg8; Alox5ap; Anxa5; Api5_predicted; Arf6; Arid3b_predicted; Arl2; Arsa; Asb7_predicted; Asgr1; Atcay_predicted; Atf7ip_predicted; Atp2a2; Avpr2; BC003267; Bat3; Bckdhb; Bcs1l; B…		rno-miR-28-3p	MIMAT0004716	11	-	78139680	78139701	MIMAT0004716_st	6.45	7	6.9	7.31	5.94	3.72	4.59	0.68	4.56	2.8957e-15	5.26699e-15	8.72176e-16	8.72176e-16	3.5218e-11	9.68331e-09	5.05089e-11	0.0721873	4.38349e-10
20535003	2.05	4.33	0.57	0.13	T	T	-4.84	2.69e-05	0.0004	T			rno-mir-139	MI0000913	1	+	158976576	158976643	MI0000913_st	4.28	4.2	4.5	4.36	2.06	1.77	2.33	2.84	1.32	1.98917e-08	5.25547e-07	4.49172e-10	8.65663e-08	0.0101592	0.0618556	0.000774604	0.00173481	0.0260014
20500925	2.05	4.29	1.06	0.29	T	T	-4.71	0.0016	0.0057	T	1700001L19Rik; 2610020H08Rik; 2900046G09Rik; 4632419K20Rik; 4930451C15Rik; 4930535B03Rik; 5730460C07Rik; 9330158F14Rik; A930003A15Rik; Abcb10; Abcc8; Abp1; Abt1; Acf; Adh4; Adrb2; Afap; Aff4_predicted; Afm; Alg5; Angptl3; Anxa1; Arfgef1_predicted; Arfip1; Arfrp1; Arhgap17; Arhgap29; Arhgap5; Arid5a; Arpc3_predicted; Arv1_predicted; Atp4a; Atrx; BC039210; BC048507; Bai3_predicted; Bbs5_predicted; …		rno-miR-322-3p	MIMAT0000547	X	-	140000176	140000195	MIMAT0000547_st	4.05	4.11	4.69	4.42	2.42	1.44	2.2	0.49	3.3	5.26699e-15	1.14785e-13	6.93031e-15	1.22241e-10	5.39605e-10	0.000135362	1.36851e-08	0.514716	6.26188e-13
20501490	6.73	8.93	2.21	0.29	T	T	-4.59	0.015	0.0291	T	1700049G17Rik; 2010015L04Rik; 2010204K13Rik; 2310001H12Rik; 2310067B10Rik; 2610002J02Rik; 2700094K13Rik; 2810408P10Rik; 3110082D06Rik; 4632419K20Rik; 4930503L19Rik; 4930519N13Rik; 4933439F18Rik; 6720489N17Rik; 9030411M15Rik; A230074B11Rik; A330021E22Rik; A430110N23Rik; A630033E08Rik; A630089N07Rik; A830023I12Rik; AI316807; Abca1; Abca12_predicted; Abca2; Abca4_predicted; Abcc12; Abhd9_predicted; …	2003-09-01	rno-miR-181b-5p	MIMAT0000859	13	+	51132713	51132735	MIMAT0000859_st	8.46	9.13	9.02	8.84	7.35	5.5	6.86	1.93	6.8	8.72176e-16	8.72176e-16	8.72176e-16	8.72176e-16	8.72176e-16	3.91453e-10	9.56857e-15	0.000157015	1.59012e-15
20513721	3.54	5.72	1.47	0.57	T	T	-4.53	0.0051	0.0132	T			rno-miR-362-5p	MIMAT0012828	X	+	27330451	27330474	MIMAT0012828_st	5.44	5.94	5.24	6.5	4.15	3.54	3.54	0.47	3.54	8.72176e-16	2.8957e-15	8.72176e-16	6.93031e-15	3.16875e-13	4.53766e-10	3.75565e-08	0.100977	1.00761e-11
20501363	5.95	8.1	2.59	0.23	T	T	-4.44	0.0277	0.046	T	1200011O22Rik; 1700025F22Rik; 1700038P13Rik; 1700049G17Rik; 1810063B07Rik; 2310061J03Rik; 4930485B16Rik; 4930519N13Rik; 5830411N06Rik; 9330128J19Rik; 9530080O11Rik; A1BPI0_RAT; A330041C17Rik; A430110N23Rik; A830023I12Rik; APRIN_RAT; Abcb8; Acadm; Acbd4; Actc1; Actl7a; Adam23_predicted; Adamts12_predicted; Adamts5; Adcy3; Adk; Adm; Aff1_predicted; Aggf1; Agxt; Aip; Aip1; Ak3; Aldh1b1; Aldh9a1; Amb…	NOX4; Nox4; Vsnl1	rno-miR-25-3p	MIMAT0000795	12	-	17607981	17608002	MIMAT0000795_st	7.95	7.85	8.27	8.29	6.76	5.26	5.59	0.36	6.35	8.72176e-16	8.72176e-16	8.72176e-16	8.72176e-16	1.45381e-13	4.0372e-10	5.11177e-12	0.720714	8.05051e-14
20501516	6.04	8.16	2.09	0.66	T	T	-4.34	0.0132	0.0265	T	1700086L19Rik; 2310015A05Rik; 2810459M11Rik; 3110047P20Rik; 3830408D24Rik; 4732418C07Rik; 4921509C19Rik; 4930519N13Rik; 4932416N17Rik; 5430432N15Rik; A1bg; A230078I05Rik; A2NB68_RAT; A2VD13_RAT; A930016P21Rik; Aamp_predicted; Abcb1; Abcc12; Abcf1; Abcg2; Abtb1; Ace; Acot8; Acp2; Acpt_predicted; Adcy1_predicted; Adora3; Aff1_predicted; Agt; Ahi1; Akap5; Akr1b7; Akr1c21; Aldh1a3; Alox12b; Alpl; Amp…	Ube2g1; Ube2i	rno-miR-199a-5p	MIMAT0000872	13	+	77910797	77910819	MIMAT0000872_st	7.71	8.49	7.69	9.06	6.13	6.8	4.61	1.62	6.15	8.72176e-16	8.72176e-16	8.72176e-16	8.72176e-16	9.37702e-13	8.72176e-16	1.97777e-08	0.0199856	2.8957e-15
20501461	1.23	3.34	0.75	0.84	T	T	-4.32	0.0055	0.0139	T	0710005M24Rik; 1110006O17Rik; 1200011O22Rik; 1700019N12Rik; 2010005H15Rik; 2310057J16Rik; 4930481F22Rik; 4933425M15Rik; 6030429G01Rik; 8430410A17Rik; 9030420J04Rik; 9130023H24Rik; A1L1L4_RAT; A230050P20Rik; A230078I05Rik; A2VCX0_RAT; Aars; Abcc8; Abcf2_predicted; Abi3; Acad11_predicted; Acmsd; Actrt2; Adamts16_predicted; Adarb2; Adck4; Adh7; Afap; Afg3l2; Agxt2l2; Aim1l_predicted; Aire_predicted;…	Lypla1; Rhoc; Vim	rno-miR-138-5p	MIMAT0000844	19	-	11114711	11114733	MIMAT0000844_st	3.03	3.71	4.22	2.28	2.63	1.13	1.13	0.74	1.82	2.38667e-07	1.61269e-10	3.16875e-13	0.00127143	6.02872e-05	0.0394167	0.0475467	0.689944	0.00201501
20501573	8.04	10.14	0.35	0.53	T	T	-4.3	6.28e-05	0.0007	T	1600002H07Rik; 2310061J03Rik; 4930426D05Rik; 4930513O06Rik; 4930535B03Rik; 4930547M16Rik; 6430503K07Rik; Abca2; Abcc3; Abcg1; Abcg5; Adam33; Adamts12_predicted; Adamts16_predicted; Adk; Adprh; Adra1a<i><sup>m1Mcwi</i></sup>; Aip1; Akap10_predicted; Akap11; Aldh1a2; Aldh3b1; Alox5; Ambp; Angel2_predicted; Ankmy2_predicted; Ankrd1; Anxa2; Ap3b2; Apex2; Arf1; Arhgap21_predicted; Arhgap29; Arhgap6; A…	Fgf16; Igf1; Igf1r; Tagln; Vim	rno-miR-320-3p	MIMAT0000903	15	+	50843005	50843026	MIMAT0000903_st	9.31	10.47	9.94	10.36	8.09	8.36	7.76	7.54	8.29	8.72176e-16	8.72176e-16	8.72176e-16	8.72176e-16	8.72176e-16	8.72176e-16	8.72176e-16	8.72176e-16	8.72176e-16
20501338	6.65	8.75	3.14	0.33	T	T	-4.27	0.045	0.0699	T	1700023A16Rik; 1700057K13Rik; 1700086D15Rik; 1700120B22Rik; 1810063B07Rik; 2310022K01Rik; 3300002A11Rik; 4930485B16Rik; 4930503L19Rik; 5430419D17Rik; 5830411N06Rik; 9330128J19Rik; A1A5R5_RAT; A830039N20Rik; AI848149; Aard; Aatf; Abca12_predicted; Abcg2; Acox3; Acsbg1; Actl6a; Acvr2a; Adamts5; Adamtsl3_predicted; Adcy4; Adfp; Adra1d; Agpat6; Akr1c12_predicted; Akr1c21; Akt3; Aldh3a1; Alox12_predic…	Arl2; Bcl2; Cdc25a; bcl2	rno-miR-15b-5p	MIMAT0000784	2	+	158992253	158992274	MIMAT0000784_st	8.72	8.32	9.13	8.78	6.91	3.74	6.89	0.51	8.29	8.72176e-16	8.72176e-16	8.72176e-16	8.72176e-16	8.72176e-16	8.61217e-13	8.72176e-16	0.00864825	8.72176e-16
20502448	1.33	3.41	1.15	2.2	T	T	-4.23	0.1231	0.1611	T	1700120K04Rik; 1700123J19Rik; 1810048J11Rik; 2410025L10Rik; 2700094K13Rik; 4930485B16Rik; 9330128J19Rik; 9330158F14Rik; A230074B11Rik; A2AJX4_MOUSE; A430110N23Rik; A4GTP4_RAT; Aadac; Aard; Aass; Abca12_predicted; Acbd3; Actb; Actr3b; Adamts7; Adck5; Adcy8; Adprh; Aebp2_predicted; Afg3l2; Ak3; Akr1b7; Aldh1a3; Alpk3_predicted; Amica1_predicted; Ankrd15; Anp32b; Anxa13_predicted; Appbp1; Aqp11; Arf…	Celf2	rno-miR-451-5p	MIMAT0001633	10	+	64129534	64129555	MIMAT0001633_st	5	1.95	5.49	1.05	1.39	0.6	1.73	0.75	3.48	8.72176e-16	0.0020077	2.8957e-15	0.0177688	6.55064e-06	0.38906	1.73183e-06	0.0831829	3.69903e-13
20504157	10.42	12.49	0.95	0.27	T	T	-4.21	0.0014	0.0051	T	1700041C02Rik; 3110047P20Rik; 5033413D22Rik; 6030429G01Rik; AB041806; Abca2; Abca7; Abca9_predicted; Abcb8; Abcb9; Abcd4; Abhd14a; Acox2; Acpp; Adam18; Adck1; Adcy6; Adora2a<i><sup>m1Mcwi</i></sup>; Adora3; Adprhl2_predicted; Adra2c; Agrp; Aim1; Aipl1; Aire_predicted; Akap9; Akna_predicted; Aldh1a1; Aldh5a1; Alpi; Als2cr13_predicted; Amotl1; Amy2_predicted; Anapc4; Anubl1; Ap1b1; Ap1s1_predicted;…	Ctgf; IGF-IR; Klf15; Slc2a4	rno-miR-133b-3p	MIMAT0003126	9	+	19405917	19405938	MIMAT0003126_st	12.53	11.97	12.52	12.43	11.12	10.36	10.43	8.57	10.47	8.72176e-16	8.72176e-16	8.72176e-16	8.72176e-16	8.72176e-16	8.72176e-16	8.72176e-16	8.72176e-16	8.72176e-16
20501510	3.25	5.32	2.02	0.65	T	T	-4.2	0.0665	0.0957	T	4732418C07Rik; 4930401A09Rik; 9330160F10Rik; Abca9_predicted; Abl2; Abo_predicted; Acad11_predicted; Acadl; Acadsb; Ace; Actb; Actn2; Adam17; Adam18; Adhfe1; Agtpbp1; Aip1; Akap1; Aldh1a1; Als2cr4_predicted; Andpro; Ap3b2; Apoa5; Aqp8; Ar; Arhgap1_predicted; Arih1; Armetl1_predicted; Ash2l_predicted; Atf7ip_predicted; Atp4a; Atp6v0c; Atp6v0e1; Atp6v1e1; Atxn2_predicted; B4galt4; BC051076; Bag3; B…	RAC1	rno-miR-194-5p	MIMAT0000869	1	+	209040085	209040106	MIMAT0000869_st	5.47	4.1	5.02	5.5	3.77	1.2	4.19	0.47	5.15	8.72176e-16	2.56426e-10	8.72176e-16	4.2157e-13	6.52022e-14	0.000883072	8.44792e-12	0.945122	2.25825e-15
20504494	5.22	7.27	2.29	0.53	T	T	-4.16	0.0248	0.0423	T	1110049F12Rik; 1700057K13Rik; 1700086D15Rik; 1700120B22Rik; 2310022K01Rik; 2410187C16Rik; 3300002A11Rik; 4930485B16Rik; A1A5R5_RAT; A2VD13_RAT; APRIN_RAT; Aatf; Abca12_predicted; Acadm; Acox3; Acsbg1; Acsl3; Acvr2a; Adamts5; Adamts9_predicted; Adamtsl1; Adra1d; Agc1; Agpat6; Agps; Agxt2; Ahnak2; Akr1c12_predicted; Akr1c21; Aldh3a1; Alpk1_predicted; Amigo3; Ankrd13d_predicted; Ankrd39_predicted; A…	Stx1a	rno-miR-497-5p	MIMAT0003383	10	+	57073847	57073868	MIMAT0003383_st	6.58	7.72	7.02	7.59	4.97	5.57	4.6	0.23	5.84	8.72176e-16	8.72176e-16	8.72176e-16	8.72176e-16	1.34585e-10	3.80765e-11	1.69377e-10	0.439512	4.05795e-12
20500967	1.1	3.14	1.17	0.92	T	T	-4.12	0.0909	0.1229	T	2610203C20Rik; 2700049A03Rik; 2810002I04Rik; 3830408D24Rik; 4632417N05Rik; 4921506M07Rik; 8430410A17Rik; 9030420J04Rik; A2NB68_RAT; A530006G24Rik; Aass; Actg2; Adamts6_predicted; Adfp; Adprhl1; Ak7_predicted; Akap10_predicted; Akap9; Aldh6a1; Aldoal1; Alox5; Angptl4; Ap1g2; Ap3s1_predicted; Apeh; Apobec2_predicted; Arf4; Arf6; Arhgap12; Arid3b_predicted; Arnt; Arpc5l; Art2b; Asahl_predicted; Asb1…	Rasa1	rno-miR-335	MIMAT0000575					MIMAT0000575_st	3.03	1.33	3.29	3.13	1.09	0.97	1.66	0.16	3.29	2.25177e-09	0.01156	9.53246e-11	5.10379e-07	0.00096925	0.0302285	4.62357e-06	0.935951	1.48719e-10
20501340	8.89	10.94	3.68	0.43	T	T	-4.12	0.0765	0.1069	T	3300002A11Rik; 4930485B16Rik; 4933403G14Rik; 4933425L03Rik; 5430419D17Rik; 5430432N15Rik; 9430070O13Rik; A2VD13_RAT; A830039N20Rik; AI848149; Aacs; Aatf; Abca12_predicted; Abl2; Abtb2; Acox3; Acsbg1; Actl6a; Acvr2a; Adam7; Adamts4; Adamts5; Adamts9_predicted; Adamtsl3_predicted; Adcy4; Adfp; Admr; Agpat6; Akap12; Akr1c12_predicted; Akr1c21; Aldh3a1; Aldh3a2; Alox12_predicted; Amigo3; Ankfy1_predi…	Arl2; Bcl2; bcl2	rno-miR-16-5p	MIMAT0000785	2	+	158992399	158992420	MIMAT0000785_st	10.98	10.22	11.23	10.84	8.8	6.65	9.6	1.23	10.35	8.72176e-16	8.72176e-16	8.72176e-16	8.72176e-16	8.72176e-16	8.72176e-16	8.72176e-16	0.0582572	8.72176e-16
20501424	5.18	7.18	2.21	0.15	T	T	-4	0.0235	0.041	T	1700021K14Rik; 2210018M11Rik; 2600011E07Rik; 2810408P10Rik; 4930535B03Rik; 4930564D02Rik; 4932442E05Rik; 5730460C07Rik; A; AI115600; Aadac; Abcb7; Abcg2; Acad11_predicted; Acadm; Accn5; Acot12; Acvr1c; Adamts15_predicted; Adi1; Adm; Adra1b; Ahctf1_predicted; Akap9; Alkbh4_predicted; Ambn; Ankmy2_predicted; Ankrd9; Apeh; Appbp1; Aprt_predicted; Aqp8; Arfgap1; Arid4a_predicted; Arid4b; Arl4a; Armcx…		rno-miR-106b-5p	MIMAT0000825	12	-	17608432	17608452	MIMAT0000825_st	7.21	7.15	7.48	7.16	5.44	4	5.31	0.73	6.43	8.72176e-16	8.72176e-16	8.72176e-16	8.72176e-16	8.72176e-16	8.61217e-13	1.59012e-15	0.0894642	8.72176e-16
20506538	0.74	2.74	0.26	1.85	F	T	-3.99	0.0239	0.0415	F	0610010E21Rik; 1500015O10Rik; 2010015L04Rik; 2210012G02Rik; 2210018M11Rik; 2310016E02Rik; 2610002J02Rik; 3830408D24Rik; 5830411N06Rik; 9330160F10Rik; A2IBE0_RAT; A2VCX0_RAT; A530088E08Rik; Abat; Abcb6; Abcb8; Abcd4; Abhd8_predicted; Abtb1; Actr8_predicted; Acvr1b; Adam15; Adcyap1r1; Add2; Adora1; Af6; Agc1; Agpat2_predicted; Ahnak2; Aipl1; Akap4; Akna_predicted; Allc; Anapc7; Angptl4; Ankfy1_pred…		rno-miR-484	MIMAT0005319	10	-	826415	826436	MIMAT0005319_st	1.19	1.52	3.67	5.11	0.7	1.16	0.7	0.86	0.47	0.198311	0.00254001	4.40178e-11	3.30238e-12	0.615289	0.274608	0.456367	0.39719	0.872241
20501446	5.9	7.9	2.42	0.35	T	T	-3.99	0.0258	0.0439	T	1700001P01Rik; 1700008G05Rik; 2310061N02Rik; 2310073E15Rik; 2810408P10Rik; 4921517N04Rik; 4930402K13Rik; 4930485B16Rik; A530088E08Rik; Aaas_predicted; Abcg1; Abhd3_predicted; Ablim1_predicted; Acat2; Acf; Acsl3; Acsl4; Actb; Acvr1; Adam12_predicted; Adamts19_predicted; Adamts9_predicted; Adamtsl1; Adck1; Adcy2; Add3; Adh1; Adipoq<i><sup>m3Mcwi</i></sup>; Adprh; Aer61; Agtpbp1; Agxt2; Ahi1; Akap1;…	Acvr1	rno-miR-130a-3p	MIMAT0000836	3	-	67949606	67949627	MIMAT0000836_st	7.36	8.05	7.76	8.13	6.13	4.6	5.91	0.59	6.44	8.72176e-16	8.72176e-16	8.72176e-16	8.72176e-16	8.72176e-16	1.26121e-13	8.72176e-16	0.0441908	8.72176e-16
20500934	3.43	5.42	1.27	0.48	T	T	-3.99	0.0073	0.0171	T	1700012A03Rik; 1700019D03Rik; 1700019N12Rik; 1700086L19Rik; 2600006K01Rik; 2900046G09Rik; 4930485B16Rik; 5830411N06Rik; 6820408C15Rik; A230074B11Rik; A2VD13_RAT; A4K5G8_RAT; A830006F12Rik; Aamp_predicted; Abca2; Abcb1; Abcd1_predicted; Abcf3; Abtb1; Acp2; Adam15; Adamts16_predicted; Adarb1; Adcy5; Adcyap1r1; Admr; Agt; Aim1l_predicted; Akr1e1; Akr7a3; Aldh3b1; Alk; Angptl6_predicted; Ankrd1; Ankr…	2003-09-01	rno-miR-324-5p	MIMAT0000553	10	+	56858053	56858075	MIMAT0000553_st	4.92	5.23	5.57	6.05	4.74	2.8	3.66	1.33	3.66	4.72096e-13	6.29672e-14	8.72176e-16	8.72176e-16	3.20291e-05	0.00286693	0.000135873	0.309595	0.00012245
20501504	9.75	11.72	1.29	0.17	T	T	-3.94	0.0032	0.0094	T	0610007P08Rik; 1110033M05Rik; 1200003I07Rik; 1700081L11Rik; 2310061C15Rik; 2310073E15Rik; 2610002J02Rik; 4631427C17Rik; 4921509C19Rik; 4930401A09Rik; 4930469G21Rik; 4930485B16Rik; 4930546H06Rik; 6030443O07Rik; A430093A21Rik; Abcb1; Acot11; Acr; Acta1; Actr5_predicted; Adck2_predicted; Adprhl1; Adrm1; Agbl2_predicted; Agpat7_predicted; Agtpbp1; Akt1; Alb; Alg8; Ammecr1; Ankrd15; Ankrd42; Ap1b1; Ap…		rno-miR-191a-5p	MIMAT0000866	8	+	113614374	113614396	MIMAT0000866_st	11.44	11.7	11.86	11.72	10.02	9.3	9.63	6.96	10.08	8.72176e-16	8.72176e-16	8.72176e-16	8.72176e-16	8.72176e-16	8.72176e-16	8.72176e-16	1.59012e-15	8.72176e-16
20501342	6.11	8.09	1.97	0.05	T	T	-3.93	0.0164	0.0312	T	Canx; Golga2; Hspa4; Hspa8; Txnip	Canx; Golga2; Hspa4; Hspa8; Txnip	rno-miR-17-5p	MIMAT0000786	15	+	99853748	99853770	MIMAT0000786_st	8.12	8.04	8.13	8.05	6.17	4.7	6.51	2.18	7.08	8.72176e-16	8.72176e-16	8.72176e-16	8.72176e-16	7.57721e-12	1.00515e-08	1.85722e-13	8.85722e-05	1.59012e-15
20513744	3.08	5.05	0.44	0.48	T	T	-3.92	0.0001	0.0011	T			rno-miR-665	MIMAT0012844	6	+	134177342	134177363	MIMAT0012844_st	4.14	5.01	4.93	5.25	2.99	3.22	2.99	2.13	3.13	7.86695e-10	9.22689e-12	7.6189e-14	3.1937e-10	3.87761e-05	2.61172e-06	9.70837e-06	0.00101868	3.77271e-06
20501478	8.08	10.04	2.24	0.25	T	T	-3.91	0.0202	0.0367	T	1110032F04Rik; 1700010B08Rik; 2310016C08Rik; 2310073E15Rik; 2600006K01Rik; 4631405J19Rik; 4930546H06Rik; A230078I05Rik; A4GTP4_RAT; Aarsl_predicted; Abca4_predicted; Abcb8; Abcb9; Abhd14b; Abp1; Acly; Acrbp; Acvr2a; Adad2; Adam11_predicted; Adam15; Adamts9_predicted; Adck1; Adcy1_predicted; Adora1; Adora3; Adrb1; Adrb3; Af6; Agc1; Ahnak2; Akap13; Akt2; Akt3; Alkbh2_predicted; Alpk1_predicted; Ami…	Adora1; Gpnmb; MYB; Myb	rno-miR-150-5p	MIMAT0000853	1	+	95596092	95596113	MIMAT0000853_st	9.9	9.92	10.16	10.44	8.96	6.81	8.15	3.33	8.2	8.72176e-16	8.72176e-16	8.72176e-16	8.72176e-16	8.72176e-16	8.72176e-16	8.72176e-16	3.79356e-05	8.72176e-16
20504266	4.06	6.01	1.92	0.59	T	T	-3.88	0.0232	0.0407	T	1700023A16Rik; 1700086D15Rik; 2210012G02Rik; 4732479N06Rik; 4930529M08Rik; 4930557A04Rik; 4932414N04Rik; A230078I05Rik; A2VD13_RAT; A330041C17Rik; A530021J07Rik; Aatf; Abcd4; Acot8; Acox3; Actl6a; Adad2; Adamts15_predicted; Adamts19_predicted; Adarb2; Adprhl1; Afg3l2; Ahsa2_predicted; Akr1c21; Alg1_predicted; Alox12_predicted; Alpk1_predicted; Als2cr7_predicted; Amigo3; Ankfy1_predicted; Ankrd13d…		rno-miR-503-5p	MIMAT0003213	X	-	139999913	139999935	MIMAT0003213_st	5.62	6	6.13	7.02	4.46	3.15	4.34	0.56	5.59	2.61456e-12	4.45188e-14	8.72176e-16	1.59012e-15	1.04493e-07	1.08334e-05	9.62792e-08	0.538566	1.87857e-10
20501553	4.4	6.35	1.38	0.42	T	T	-3.88	0.0094	0.0204	T	1200003I07Rik; 1700012A03Rik; 1700023L04Rik; 1700109F18Rik; 2410187C16Rik; 2600011E07Rik; 2610002J02Rik; 4631427C17Rik; 4930488P18Rik; 4932435O22Rik; 4932442E05Rik; 4933425L03Rik; 9330158F14Rik; 9430025M13Rik; A1BPI0_RAT; A530021J07Rik; A630033E08Rik; Abcd1_predicted; Abl2; Acaa1; Acad11_predicted; Acn9; Acr; Actr1b; Acvr2a; Adamts1; Adh6; Adipor1; Adra2c; Aim2; Akap10_predicted; Akr1b7; Akr1c12_…	Bcl2l11; CDKN1C; Cdkn1b; Cdkn1c	rno-miR-221-3p	MIMAT0000890	X	+	14935681	14935703	MIMAT0000890_st	5.73	6.39	6.76	6.31	5.21	4.13	4.23	1.73	4.97	9.37702e-13	2.2692e-13	8.72176e-16	2.8957e-15	1.73439e-10	1.85654e-07	7.58452e-09	0.00330339	3.25301e-10
20504207	1.16	3.1	0.33	0.75	F	T	-3.84	0.0006	0.003	F	1110032F04Rik; 1190017O12Rik; 1700001P01Rik; 1700086D15Rik; 2010204K13Rik; 2410025L10Rik; 4930424G05Rik; 8430427H17Rik; A230050P20Rik; A330021E22Rik; A830006F12Rik; ARMC9_RAT; Abcb9; Abcd3; Acr; Acvrl1; Ada; Adam11_predicted; Adam17; Adarb1; Adcy6; Adh4; Adora2a<i><sup>m1Mcwi</i></sup>; Aipl1; Aire_predicted; Akr7a3; Aldh7a1; Alox15; Alox15b; Alpl; Amdhd1_predicted; Amigo2; Anapc2; Angel1_predict…		rno-miR-540-3p	MIMAT0003174	6	+	134177084	134177105	MIMAT0003174_st	2.69	2.16	3.71	3.63	1.75	1.32	0.88	1.09	1.09	3.77169e-07	0.000165943	4.14253e-11	4.45866e-08	0.0113266	0.0484652	0.421457	0.19808	0.216012
20501385	7.93	9.86	3.29	0.41	T	T	-3.82	0.0461	0.0714	T	1190017O12Rik; 1700011H22Rik; 1700109F18Rik; 2610020H08Rik; 4930451C15Rik; 4930485B16Rik; A530006G24Rik; Abca3; Abcd4; Abcg5; Acbd3; Acp2; Actc1; Actl6a; Actr6_predicted; Acvr1; Ada; Adam12_predicted; Adamts6_predicted; Adamts8_predicted; Aer61; Aff4_predicted; Aim1l_predicted; Ak3; Akap11; Aldh2; Aldh5a1; Aldh6a1; Alkbh3; Ank3; Ankrd5_predicted; Anp32b; Anxa1; Ap2a1_predicted; Ap3s1_predicted; A…	Acvr1; Bmp7; Tp53	rno-miR-30b-5p	MIMAT0000806	7	-	105815967	105815988	MIMAT0000806_st	10.03	9.1	9.73	9.86	8.37	5.41	7.75	0.58	8.2	8.72176e-16	8.72176e-16	8.72176e-16	8.72176e-16	8.72176e-16	8.72176e-16	8.72176e-16	0.156895	8.72176e-16
20501344	0.73	2.66	0.87	1.3	T	T	-3.81	0.0226	0.0399	T	1700001L19Rik; 1700023F06Rik; 2210018M11Rik; 2310022K01Rik; 2810408P10Rik; 4732418C07Rik; 4921506M07Rik; 4930513O06Rik; 4930564D02Rik; A0JPN8_RAT; A330021E22Rik; Aadacl1_predicted; Abcb1; Abhd9_predicted; Abi3; Actl6a; Acvr2b; Adcy10; Adcy9_predicted; Adm; Adrb1; Aer61; Agpat3_predicted; Akap10_predicted; Akr1b4; Anapc1_predicted; Ankrd12_predicted; Ankrd36; Ankrd49_predicted; Ankrd9; Anks1_predi…	Myc; Nr3c1; Prmt5	rno-miR-18a-5p	MIMAT0000787	15	+	99853887	99853909	MIMAT0000787_st	3.3	1.82	4.51	1.8	0.89	0.47	0.89	0.25	2.48	1.55636e-13	5.27295e-05	5.82987e-15	6.61608e-05	0.000899535	0.239021	0.00217232	0.719926	1.82511e-08
20501391	4.83	6.73	2.09	0.34	T	T	-3.74	0.0244	0.042	T	1700023F06Rik; 1700120K04Rik; 2310015A05Rik; 3100002H09Rik; 4930426D05Rik; 5033413D22Rik; 9330154K18Rik; A830023I12Rik; AU040320; Aaas_predicted; Abat; Abcf3; Ablim1_predicted; Accn2; Actc1; Actn3; Actrt2; Adprhl1; Akap8l; Akt1s1_predicted; Aldh1a1; Alkbh3; Alox12b; Amica1_predicted; Angptl2; Arhgdib; Arhgef5; Arhgef9; Arl2; Asahl_predicted; Ascl2; Ascl4_predicted; Ass; Atp6v1f; B3gat3; B4galt3; …		rno-miR-30c-2-3p	MIMAT0005442	9	+	22162683	22162704	MIMAT0005442_st	6.28	6.65	6.82	7.09	5.93	2.55	4.95	1.1	5.51	9.56857e-15	3.48011e-14	8.72176e-16	8.72176e-16	4.92887e-11	3.11196e-06	8.18215e-11	0.088795	1.60325e-10
20501452	11.31	13.2	0.91	0.24	T	T	-3.69	0.0021	0.0071	T	1700041C02Rik; 3110047P20Rik; 5033413D22Rik; 6030429G01Rik; AB041806; Abca2; Abca7; Abcb8; Abcb9; Abcd4; Abhd14a; Acox2; Acpp; Adam18; Adck1; Adcy6; Adora2a<i><sup>m1Mcwi</i></sup>; Adra2c; Agrp; Aim1; Aipl1; Aire_predicted; Akap9; Akna_predicted; Aldh1a1; Aldh5a1; Alpi; Als2cr13_predicted; Amotl1; Amy2_predicted; Anapc4; Ap1b1; Ap1s1_predicted; Apba3; Apeh; Aprt_predicted; Aqp3; Arfip2; Arhgef17…	CASP9; Casp9; Col1A1; Ctgf; Hcn2; Klf15; Slc2a4	rno-miR-133a-3p	MIMAT0000839	18	-	2189230	2189251	MIMAT0000839_st	13.29	12.74	13.21	13.11	12.18	11.29	11.31	9.67	11.35	8.72176e-16	8.72176e-16	8.72176e-16	8.72176e-16	8.72176e-16	8.72176e-16	8.72176e-16	8.72176e-16	8.72176e-16
20501371	7.47	9.34	2.97	0.16	T	T	-3.67	0.036	0.0571	T	1700001L19Rik; 2700046A07Rik; 2810032G03Rik; 4930428D18Rik; 4930564D02Rik; 5830411N06Rik; 8430410A17Rik; A1L1M1_RAT; A2NB68_RAT; A830019P07Rik; Abcg5; Acads; Accn3; Actl6b_predicted; Acvr1c; Adam15; Adam33; Adamtsl1; Adcy3; Adcyap1r1; Adora2b; Adrb2; Adrm1; Afg3l1_predicted; Agr2_predicted; Alkbh2_predicted; Alpk1_predicted; Anapc4; Angptl6_predicted; Anp32a; Anxa6; Aplra1; Aqp11; Argbp2; Arhgef1…	Hyou1; Rxra; Thrb; Trim63	rno-miR-27a-3p	MIMAT0000799	19	-	25638589	25638609	MIMAT0000799_st	9.31	9.14	9.37	9.54	7.48	5.12	7.56	1	8.21	8.72176e-16	8.72176e-16	8.72176e-16	8.72176e-16	8.72176e-16	1.19779e-10	8.72176e-16	0.0387444	8.72176e-16
20501417	6.93	8.79	2.51	0.12	T	T	-3.62	0.0325	0.0525	T	1110032F04Rik; 1200013a08rik; 1810007M14Rik; 2200002D01Rik; 2310073E15Rik; 3110082D06Rik; 4732479N06Rik; 4930485B16Rik; 4930547M16Rik; 4933409G03Rik; 5430432N15Rik; A; A0JPN8_RAT; A1L1M1_RAT; A930006D01Rik; Abca4_predicted; Abca7; Abcf2_predicted; Abhd2_predicted; Acad11_predicted; Acbd3; Acot11; Acsl4; Actr5_predicted; Adad2; Adam10; Adamts20; Adcy1_predicted; Adcyap1r1; Adra1b; Aer61; Af6; Agt;…	Aqp4	rno-miR-100-5p	MIMAT0000822	8	+	44518682	44518703	MIMAT0000822_st	8.75	8.81	9.02	8.79	7.27	6.22	6.82	1.41	7.42	8.72176e-16	8.72176e-16	8.72176e-16	8.72176e-16	8.72176e-16	2.34331e-12	5.69372e-14	0.0009139	8.72176e-16
20535230	5.7	7.55	2.16	0.2	T	T	-3.61	0.0261	0.0441	T			rno-mir-361	MI0003481	X	-	101800145	101800214	MI0003481_st	7.15	7.57	7.54	7.56	5.93	5.26	5.83	0.88	5.7	5.74725e-11	1.11073e-10	3.0125e-11	7.48515e-11	3.39955e-11	5.59791e-09	3.25544e-11	0.231577	3.6961e-10
20529126	0.88	2.73	1.07	0.39	T	T	-3.61	0.038	0.0599	T			rno-miR-155-5p	MIMAT0030409					MIMAT0030409_st	2.71	2.23	3.2	2.75	1.47	0.7	0.88	0.82	3.26	2.59933e-10	3.19459e-07	5.39591e-12	2.56142e-06	2.07777e-05	0.255947	0.00345309	0.0194634	2.27044e-10
20513741	5.01	6.86	2.17	0.41	T	T	-3.59	0.0263	0.0442	T			rno-miR-675-3p	MIMAT0017363	1	-	202824516	202824536	MIMAT0017363_st	6.75	6.81	7	7.65	6.23	3.64	5.63	0.81	5.12	8.72176e-16	5.26699e-15	8.72176e-16	8.72176e-16	7.57721e-12	5.11102e-06	4.01586e-12	0.152379	2.80172e-10
20501336	1.53	3.35	0.53	0.51	T	T	-3.54	0.0001	0.001	T	1700011E24Rik; 1700095B22Rik; 2210018M11Rik; 2700046A07Rik; 4930451C15Rik; 4930557A04Rik; 4932442E05Rik; 4933439F18Rik; A2IBE0_RAT; A330021E22Rik; Abca7; Abca8b; Abhd7_predicted; Abr_predicted; Accn4; Acot12; Adamts5; Admr; Adsl_predicted; Aebp2_predicted; Agxt; Ahr; Aim1l_predicted; Aipl1; Akap5; Alkbh3; Amid_predicted; Amigo3; Anapc2; Ank; Apobec3; Arfgap1; Arhgap22_predicted; Armc2; Armc5; Arm…	Rhoc	rno-miR-10b-5p	MIMAT0000783	3	+	57340880	57340901	MIMAT0000783_st	3.5	3.13	3.37	4.3	1.82	1.15	1.57	0.47	1.57	8.96263e-13	2.26107e-07	1.21132e-12	3.38245e-11	1.36231e-06	0.0027893	7.24938e-05	0.930116	9.65137e-06
20501357	0.47	2.28	0.04	0.88	F	T	-3.51	0.0005	0.0028	F			rno-miR-23b-5p	MIMAT0017099	17	-	7351744	7351764	MIMAT0017099_st	2.61	1.57	3.53	1.85	0.47	0.47	0.37	0.47	0.47	3.64365e-09	0.00012038	2.6878e-10	0.000289385	0.103631	0.145224	0.240051	0.628292	0.537994
20500970	5.66	7.47	2.18	0.43	T	T	-3.5	0.0261	0.0441	T			rno-miR-337-5p	MIMAT0017035	6	+	134176779	134176799	MIMAT0017035_st	6.92	7.89	7.3	7.68	6.23	4.68	5.72	0.88	5.76	8.72176e-16	8.72176e-16	8.72176e-16	8.72176e-16	2.6217e-13	5.49908e-11	1.02499e-12	0.0282345	1.15932e-14
20506804	5.1	6.89	1.9	0.42	T	T	-3.46	0.0269	0.045	T			rno-miR-146b-5p	MIMAT0005595	1	+	251558061	251558084	MIMAT0005595_st	6.1	6.96	6.71	7.01	5.6	4.49	5.04	0.94	5.25	8.72176e-16	8.72176e-16	8.72176e-16	8.72176e-16	8.72176e-16	4.92385e-14	2.8957e-15	0.0154119	8.72176e-16
20501369	8.12	9.91	3	0.24	T	T	-3.45	0.0524	0.0792	T	1500015O10Rik; 1700001L19Rik; 1700120K04Rik; 2700046A07Rik; 4930428D18Rik; 4930564D02Rik; 4930578C19Rik; 5830411N06Rik; 8430410A17Rik; A1L1M1_RAT; A830019P07Rik; A930016P21Rik; APRIN_RAT; Abcg5; Acads; Accn3; Acot11; Actl6b_predicted; Adam15; Adam33; Adamtsl1; Adcy3; Adcyap1r1; Adora2b; Adrb2; Agr2_predicted; Akap13; Alkbh2_predicted; Alpk1_predicted; Anapc4; Angptl6_predicted; Ankrd32; Anp32a; A…	Ccl2; Pappa; Rxra	rno-miR-27b-3p	MIMAT0000798	17	-	7351465	7351485	MIMAT0000798_st	9.96	9.49	10.04	9.82	8.27	6.47	8.18	1.51	8.81	8.72176e-16	8.72176e-16	8.72176e-16	8.72176e-16	8.72176e-16	3.51115e-15	8.72176e-16	0.0114099	8.72176e-16
20501434	10.42	12.2	1.39	0.18	T	T	-3.43	0.0058	0.0144	T	1700013H16Rik; 1700019D03Rik; 1700019N12Rik; 1700086L19Rik; 2310057J16Rik; 2610002J02Rik; 4732418C07Rik; 4921530G04Rik; 4930513O06Rik; 4930519N13Rik; 4930529M08Rik; 6030429G01Rik; A; A2NXR5_RAT; AU040320; Abca8b; Abcf1; Abtb1; Abtb2; Acads; Ace; Acin1; Acpp; Acrbp; Actr3b; Actrt1; Acyp1_predicted; Adamts13_predicted; Adck2_predicted; Adcy3; Adora2a<i><sup>m1Mcwi</i></sup>; Adra2b; Aer61; Af6; Agp…	Sema4d	rno-miR-125b-5p	MIMAT0000830	11	+	16443682	16443703	MIMAT0000830_st	12.05	12.24	12.16	12.47	10.58	9.91	10.35	7.41	10.84	8.72176e-16	8.72176e-16	8.72176e-16	8.72176e-16	8.72176e-16	8.72176e-16	8.72176e-16	1.32052e-12	8.72176e-16
20504139	7.43	9.19	2.93	0.3	T	T	-3.38	0.0597	0.0872	T	1110006O17Rik; 1110028C15Rik; 1200013a08rik; 1700086L19Rik; 1700129C05Rik; 2410024A21Rik; 2600011E07Rik; 4930428D18Rik; 9030205A07Rik; A130038H09Rik; A2NXR7_RAT; A2m; A430110N23Rik; Aadat; Abcb6; Acaa1; Accn5; Actb; Actg1; Actl7b; Adcy5; Adcy9_predicted; Adra2b; Aebp2_predicted; Aggf1; Agxt2l2; Ahcyl1_predicted; Akap10_predicted; Akap11; Aldh6a1; Amacr; Andpro; Ank3; Ankrd13d_predicted; Ankrd16; …		rno-miR-361-5p	MIMAT0003117	X	-	101800188	101800209	MIMAT0003117_st	8.62	9.31	9.15	9.15	7.67	6.56	7.42	0.88	7.77	8.72176e-16	8.72176e-16	8.72176e-16	8.72176e-16	8.72176e-16	8.72176e-16	8.72176e-16	0.002441	8.72176e-16
20501501	1.16	2.91	1.05	1.61	T	T	-3.37	0.1305	0.1684	T	1110001D15Rik; 1300003B13Rik; 1700038P13Rik; 2810008M24Rik; 4632419K20Rik; 4930424G05Rik; 4932416N17Rik; 6030443O07Rik; A1BPI0_RAT; A2ARZ2_MOUSE; A2NB68_RAT; A4GTP4_RAT; Abcb10; Abcd4; Abi2; Ablim1_predicted; Acadm; Ace; Acot11; Acvr2a; Acy3; Adamts12_predicted; Aebp2_predicted; Agpat5_predicted; Agrp; Ahcyl1_predicted; Ahsg; Ak3; Akap3; Akt2; Alb; Alox12b; Andpro; Angptl4; Ank; Anpep; Anxa2; Anx…		rno-miR-187-3p	MIMAT0000864	18	-	16219593	16219614	MIMAT0000864_st	1.34	4.57	4	1.76	3.36	0.74	1.37	1.37	0.91	0.000683308	1.98144e-11	8.03779e-13	0.00237502	2.34591e-06	0.139918	0.0029254	0.0177368	0.0347499
20501474	9.87	11.59	2.31	0.19	T	T	-3.29	0.026	0.044	T	1600002H07Rik; 9030411M15Rik; A1BPI0_RAT; Aaas_predicted; Aars; Abca4_predicted; Abcb9; Abcf3; Abi3; Abtb1; Acaca; Acacb; Acadvl; Ace2; Actg1; Add3; Adra2c; Afm; Agpat4; Aim1l_predicted; Alg5; Ankrd11_predicted; Ankrd50_predicted; Anxa2; Ap3s1_predicted; Aph1a; Arf4l_predicted; Arfgap1; Arhgap6; Arid3b_predicted; Arl6ip5; Armc2; Armcx6; Arpc5; Asb9_predicted; Asns; Atic; Atp11c_predicted; Atp1b4;…	Bnip3; Camk2g; KLF5; Klf5; MTCH2; Myocd; Sod2; Tsc2	rno-miR-145-5p	MIMAT0000851	18	-	57623797	57623819	MIMAT0000851_st	11.65	11.51	11.82	11.38	10.33	8.34	9.85	4.77	10.03	8.72176e-16	8.72176e-16	8.72176e-16	8.72176e-16	8.72176e-16	8.72176e-16	8.72176e-16	4.41542e-09	8.72176e-16
20501381	10.24	11.92	3.86	0.32	T	T	-3.21	0.0682	0.0977	T	1190017O12Rik; 1700011H22Rik; 1700109F18Rik; 1810007M14Rik; 2010015L04Rik; 2610020H08Rik; 3100002H09Rik; 4930485B16Rik; A530006G24Rik; AU042651; Abca3; Abcd4; Abcg5; Abl2; Acbd3; Acp2; Actc1; Actl6a; Acvr1; Adam12_predicted; Adamts6_predicted; Adrb1; Aer61; Aff4_predicted; Aim1l_predicted; Ak3; Aldh2; Aldh6a1; Alkbh3; Ank3; Ankmy2_predicted; Ankrd5_predicted; Anp32b; Anxa1; Ap2a1_predicted; Apbb3…	Acvr1; Ctgf; Neurod1; Tp53	rno-miR-30c-5p	MIMAT0000804	5	-	141362170	141362192	MIMAT0000804_st	11.98	11.3	11.99	11.79	10.35	7.83	10.06	1.35	10.33	8.72176e-16	8.72176e-16	8.72176e-16	8.72176e-16	8.72176e-16	8.72176e-16	8.72176e-16	0.00130112	8.72176e-16
20501411	0.57	2.25	1.2	0.25	T	T	-3.2	0.1451	0.1847	T	2310002L13Rik; 2700094K13Rik; 3100002H09Rik; 4930481F22Rik; 4933408B17Rik; 8430427H17Rik; 9430025M13Rik; A0JPN8_RAT; A4GTP4_RAT; A4K5G8_RAT; ATP6_RAT; Abcb9; Abi3; Acad11_predicted; Acads; Acadvl; Acot8; Acsl6; Adamts6_predicted; Adamts8_predicted; Adck1; Adh6; Adrb2; Adrb3; Afm; Akr1b4; Aldh5a1; Aldoal1; Ankrd39_predicted; Ap2s1; Apbb3; Ar; Arg2; Arih1; Arv1_predicted; Asxl2_predicted; Atcay_pre…	Bcl2l1; Ccnd2; Stat3; Tagln	rno-miR-98-5p	MIMAT0000819	X	+	41377561	41377582	MIMAT0000819_st	2.07	1.99	2.48	2.43	0.7	0.47	1.79	0.45	3.23	2.04655e-06	0.000174704	3.51786e-08	3.73061e-06	0.000741738	0.00911312	7.38268e-08	0.666776	1.29324e-11
20504258	0.54	2.22	0.55	0.84	F	T	-3.2	0.0071	0.0167	F	0610007P08Rik; 1110006G14Rik; 1700010C24Rik; 1700056E22Rik; 2310022K01Rik; 2410025L10Rik; 2600006K01Rik; 2610020H08Rik; 2810459M11Rik; 2810474C18Rik; 4632417N05Rik; 4732479N06Rik; 4921524L21Rik; 4930428D18Rik; Abcc12; Abcf2_predicted; Abi3; Acaa1; Accn3; Accn5; Acpp; Actn4; Adam10; Adam28; Adamdec1_predicted; Adamts9_predicted; Adck5; Adora2a<i><sup>m1Mcwi</i></sup>; Adrb2; Agl_predicted; Ahcyl1_…		rno-miR-369-5p	MIMAT0003206	6	+	134424791	134424812	MIMAT0003206_st	3.19	1.15	2.18	2.27	1.6	0.54	0.54	0.12	0.66	5.95882e-14	0.00422507	8.51252e-11	5.75148e-05	2.3208e-05	0.145865	0.0560311	0.989236	0.0846034
20501506	2.02	3.69	1.29	0.93	T	T	-3.19	0.0482	0.0738	T	1300010F03Rik; 1700001L19Rik; 1700010B08Rik; 1700025K23Rik; 1700049G17Rik; 1700061I17Rik; 2010204K13Rik; 2310001H12Rik; 2310016E02Rik; 2310073E15Rik; 2410025L10Rik; 3110082D06Rik; 4930519N13Rik; 4933439F18Rik; 8430427H17Rik; 9430025M13Rik; Abcc3; Abtb1; Acot7; Acsbg1; Adamts9_predicted; Adh6; Adora3; Adpgk; Alcam; Ammecr1; Anapc10_predicted; Anapc4; Angptl7; Ank1; Anp32b; Ap3m2; Aph1b; Aprt_predi…	Zeb2	rno-miR-192-5p	MIMAT0000867	1	+	209040279	209040299	MIMAT0000867_st	4.15	3.25	2.63	4.72	3.61	1.82	1.64	0.23	2.9	6.93031e-15	5.87745e-10	3.63309e-11	3.74992e-11	3.85692e-11	0.000108141	2.31034e-05	0.792416	5.03501e-10
20504238	6.73	8.39	2.83	0.15	T	T	-3.17	0.0602	0.0876	T	1700025F22Rik; 1700025K23Rik; 1700057G04Rik; 1700129C05Rik; 2010005H15Rik; 2310061C15Rik; 3110082D06Rik; 4631422O05Rik; 4930481F22Rik; 4930564D02Rik; 7420426K07Rik; A4GTP4_RAT; A930003A15Rik; ATP8_RAT; Abat; Abca2; Abcc3; Abi3; Abo; Acat2; Acbd3; Acox2; Acrv1; Actl6b_predicted; Adamts15_predicted; Adamts7; Adamts9_predicted; Admr; Adra2b; Afm; Agtr1a; Ahsg; Aldh1a1; Aldh1a3; Aldh3a2; Alkbh3; Alox…		rno-miR-379-5p	MIMAT0003192	6	+	134388213	134388233	MIMAT0003192_st	8.17	8.4	8.52	8.37	6.67	5.7	6.94	0.57	7.56	8.72176e-16	8.72176e-16	8.72176e-16	8.72176e-16	8.72176e-16	4.10956e-15	8.72176e-16	0.354545	8.72176e-16
20504133	0.74	2.4	0.57	1.32	T	T	-3.15	0.0195	0.036	T	0710005M24Rik; 1110033M05Rik; 1200003I07Rik; 1700081L11Rik; 2010005H15Rik; 4732471D19Rik; 4930519N13Rik; 4930535B03Rik; 9030411M15Rik; 9330158F14Rik; A230062G08Rik; Abca3; Abca4_predicted; Actr3b; Adam15; Adamtsl3_predicted; Adprhl1; Aff1_predicted; Agps; Aipl1; Akap11; Akap4; Alg5; Alg8; Alx4_predicted; Amhr2; Ammecr1; Amn_predicted; Amy1; Ankrd39_predicted; Apin; Apxl; Aqp9; Arhgap18_predicted;…		rno-miR-489-3p	MIMAT0003113	4	-	28518284	28518305	MIMAT0003113_st	2.94	1.09	4.08	1.74	1.29	0.1	0.77	0.23	1.3	7.8865e-13	0.00610618	1.99124e-11	0.000273413	5.98046e-05	0.698975	0.00415811	0.994663	1.56176e-08
20501509	1.59	3.24	0.88	1.43	T	T	-3.14	0.0347	0.0555	T	1700025K23Rik; 3110047P20Rik; 4732471D19Rik; 4921506M07Rik; 4930424G05Rik; 4930485B16Rik; 4932416N17Rik; 5133400G04Rik; 6820408C15Rik; A; A930006D01Rik; A930016P21Rik; Abcb8; Abcc10_predicted; Abcc3; Acot11; Adam7; Adcyap1r1; Agbl2_predicted; Akap10_predicted; Akap3; Akr1cl1_predicted; Aldh8a1; Aldoal1; Aldob; Alox5; Anapc5; Ankrd32; Ap1m1; Ap2a1_predicted; Aqp5; Arfgap1; Arhgap17; Arhgap26_predi…	ING5	rno-miR-193-3p	MIMAT0000868	10	+	65901101	65901122	MIMAT0000868_st	2.49	3.86	2.62	5.57	3.25	1.99	1.54	0.88	1.54	4.11716e-07	1.26715e-08	2.33249e-08	1.37532e-12	2.37922e-07	0.000278089	0.000642197	0.220138	0.000446579
20501517	8.4	10.04	3.47	0.23	T	T	-3.12	0.0916	0.1237	T	1700019N19Rik; 1700024G10Rik; 2310022K01Rik; 2810417J12Rik; 3300002A11Rik; 4921506M07Rik; 4930529M08Rik; 6820408C15Rik; 9130023H24Rik; 9430070O13Rik; A2ANA3_MOUSE; A2VD13_RAT; A930006D01Rik; ARMC9_RAT; Abca9_predicted; Abcc12; Abcg5; Abcg8; Acox2; Actg2; Adam5; Adamts17_predicted; Adcy1_predicted; Adora2a<i><sup>m1Mcwi</i></sup>; Adra1a<i><sup>m1Mcwi</i></sup>; Aebp2_predicted; Af6; Agc1; Agpat4;…		rno-miR-199a-3p	MIMAT0004738	13	+	77910836	77910857	MIMAT0004738_st	10	9.97	10.13	10.48	8.4	7.39	8.23	1.1	10.13	8.72176e-16	8.72176e-16	8.72176e-16	8.72176e-16	8.72176e-16	8.72176e-16	8.72176e-16	0.00136251	8.72176e-16
20506542	5.38	7.02	2	0.16	T	T	-3.11	0.0262	0.0442	T	1300010F03Rik; 1700001C19Rik; 1700081L11Rik; 1700113I22Rik; 4631427C17Rik; 4930535B03Rik; A1L1M1_RAT; A2BHQ4_MOUSE; A330041C17Rik; A530088E08Rik; A630089N07Rik; Abca1; Abi2; Adamts16_predicted; Adamtsl3_predicted; Adcy5; Adfp; Adh1; Adm; Agc1; Agt; Ahsg; Akap2; Alg12_predicted; Alg5; Alg9_predicted; Alox5ap; Ambn; Amy2; Angptl7; Ankrd16; Ankrd32; Ap2a1_predicted; Ap2a2; Ap2b1; Ap3s1_predicted; Ap…		rno-miR-532-5p	MIMAT0005322	X	+	27323157	27323178	MIMAT0005322_st	6.76	7.13	7.04	6.98	5.86	4.03	5.32	1.12	5.88	8.72176e-16	8.72176e-16	8.72176e-16	8.72176e-16	4.23778e-11	6.05026e-08	1.54318e-11	0.0157065	1.44324e-12
20500983	0.93	2.53	0.34	0.52	F	T	-3.04	0.0003	0.002	F	1110001D15Rik; 2310061J03Rik; 3110079O15Rik; 4930529M08Rik; 4930571C24Rik; 5730593N15Rik; 5830415F09Rik; 9930014A18Rik; A; A2BHQ4_MOUSE; A430093A21Rik; ADAT3_RAT; Abcb1; Abcc8; Abcg1; Abo_predicted; Acacb; Accn3; Actl7b; Acvr2b; Adam12_predicted; Adamts20; Adcy9_predicted; Adcyap1r1; Add1; Adh4; Adm2; Adprhl1; Adss_predicted; Agpat4; Agtpbp1; Aire_predicted; Akt1s1_predicted; Aldh1a1; Alk; Alox12…		rno-miR-339-3p	MIMAT0004648	12	+	15778373	15778395	MIMAT0004648_st	2.73	2.09	3.27	2.29	1.6	0.93	0.93	0.7	0.93	6.17253e-05	4.68094e-05	1.05592e-06	0.000372174	0.142535	0.403005	0.455859	0.817703	0.347602
20500966	6.38	7.97	2.57	0.39	T	T	-3.01	0.0551	0.0819	T	1200011O22Rik; 1700011E24Rik; 1700023L04Rik; 2310057J16Rik; 2310073E15Rik; 2410187C16Rik; 4930571C24Rik; 4932416N17Rik; 9430025M13Rik; A; A430110N23Rik; AU042651; Abca4_predicted; Abcb8; Abt1; Abtb1; Acads; Acf; Actl7a; Actn3; Acy1l2_predicted; Adam33; Adi1; Agxt; Akap13; Akna_predicted; Aldh1a3; Amn_predicted; Ankrd12_predicted; Ankrd50_predicted; Ap1g2; Ap2a1_predicted; Ap2a2; Ap2s1; Arf1; Arfg…	Dnm1	rno-miR-140-3p	MIMAT0000574	19	+	37422764	37422784	MIMAT0000574_st	7.46	8.42	7.98	7.96	7.02	5.55	6.27	0.76	6.65	8.72176e-16	8.72176e-16	8.72176e-16	8.72176e-16	1.85722e-13	4.08767e-13	1.02903e-13	0.0632803	8.72176e-16
20501541	7.63	9.2	1.57	0.75	T	T	-2.97	0.0798	0.1106	T	0610012H03Rik; 1700024G10Rik; 1700086L19Rik; 2310073E15Rik; 2900046G09Rik; 4933439F18Rik; ADAT3_RAT; Aatf; Abca3; Abca5; Abcf1; Abcg2; Abhd14b; Abt1; Acads; Acly; Acox3; Acsl1; Adam15; Adamts19_predicted; Adamts7; Adi1; Adrbk1; Agpat6; Ahsa2_predicted; Aim1l_predicted; Akr1a1; Akr7a3; Akt3; Aldh3a1; Alg5; Alkbh2_predicted; Alox12_predicted; Alox15; Amhr2; Amigo3; Ap2s1; Apba1; Apoa5; Apobec2_pred…	Arl2; Fgf16; Fgfr1; Gpd1; Scn3a	rno-miR-214-3p	MIMAT0000885	13	+	77916255	77916275	MIMAT0000885_st	7.83	9.4	8.85	9.46	7.52	8.56	7.28	4.68	8.46	8.72176e-16	8.72176e-16	8.72176e-16	8.72176e-16	3.5218e-11	1.85722e-13	6.62856e-11	4.96811e-08	8.72176e-16
20501390	7.6	9.17	2.74	0.25	T	T	-2.97	0.0588	0.0863	T	0710005M24Rik; 1110028C15Rik; 1190017O12Rik; 1700013H16Rik; 1700086L19Rik; 1700120K04Rik; 2310040C09Rik; 4921528O07Rik; 4930469G21Rik; 6720489N17Rik; A2BHQ4_MOUSE; Abcb1a; Abcb4; Abhd6; Acbd3; Accn1; Ace; Acly; Acn9; Adcyap1r1; Adora2b; Adrm1; Afg3l1_predicted; Agbl2_predicted; Agc1; Agxt2l2; Aim2; Akap5; Akap9; Amelx; Amy2; Amy2_predicted; Ank2; Ap2b1; Apbb1ip; Apbb3; Apoh; Aqp4; Arf6; Arid4a_pr…	Aqp4	rno-miR-30a-3p	MIMAT0000809	9	+	22142935	22142956	MIMAT0000809_st	8.77	9.33	9.08	9.27	8.05	6.41	7.93	1.54	7.57	8.72176e-16	8.72176e-16	8.72176e-16	8.72176e-16	8.72176e-16	5.89388e-12	8.72176e-16	0.00102832	8.72176e-16
20501476	7.26	8.79	1.4	0.46	T	T	-2.9	0.0206	0.0372	T	0610007P08Rik; 0710005M24Rik; 1700022I11Rik; 2310002L13Rik; 2310028H24Rik; 4930402K13Rik; 4932416N17Rik; A2AJX4_MOUSE; A930006D01Rik; Aaas_predicted; Abca12_predicted; Abcc8; Acin1; Acn9; Acrbp; Acsl5; Actr3; Acvr2b; Acyp2_predicted; Adad1; Adamtsl5_predicted; Adfp; Adora3; Adprhl1; Adss_predicted; Aff2_predicted; Aga; Aggf1; Akr1a1; Akt2; Aldh2; Alg9_predicted; Amacr; Ankrd15; Ankrd42; Antxr2; A…	Irak1; Klf4; Nfkb1; Smad4; Snap25; Traf6	rno-miR-146a-5p	MIMAT0000852	10	-	28476425	28476446	MIMAT0000852_st	8.09	8.9	9.18	8.69	7.36	7.13	7.25	4.31	7.8	8.72176e-16	8.72176e-16	8.72176e-16	8.72176e-16	8.72176e-16	8.72176e-16	8.72176e-16	2.85675e-12	8.72176e-16
20501512	8.76	10.29	3.99	0.28	T	T	-2.88	0.1301	0.168	T	1700057K13Rik; 1700120B22Rik; 1810007M14Rik; 3300002A11Rik; 4930485B16Rik; 4930503L19Rik; 4930519N13Rik; 4933403G14Rik; 5430432N15Rik; AI449175; AI848149; Aatf; Abca12_predicted; Acox3; Acvr2a; Adam7; Adamts4; Adamtsl3_predicted; Add1; Adhfe1; Adss_predicted; Agpat6; Ahi1; Akap12; Akr1c21; Aldh3a1; Alox12_predicted; Alpk1_predicted; Ankfy1_predicted; Ankrd13d_predicted; Anubl1; Ap1s2_predicted; A…	App; Arl2	rno-miR-195-5p	MIMAT0000870	10	+	57074184	57074204	MIMAT0000870_st	10.36	9.9	10.58	10.24	8.32	6.88	9.57	0.43	10.48	8.72176e-16	8.72176e-16	8.72176e-16	8.72176e-16	8.72176e-16	8.72176e-16	8.72176e-16	0.542641	8.72176e-16
20501488	8.34	9.87	3.27	0.3	T	T	-2.88	0.0487	0.0743	T	1700049G17Rik; 1700056E22Rik; 2010204K13Rik; 2310001H12Rik; 2310061C15Rik; 2310067B10Rik; 2610002J02Rik; 2610020o08rik; 2700094K13Rik; 3110082D06Rik; 4631427C17Rik; 4632419K20Rik; 4930519N13Rik; 4933400E14Rik; 4933427I18Rik; 4933439F18Rik; 9030411M15Rik; A430110N23Rik; A630089N07Rik; AI316807; AK220484; Abca1; Abca12_predicted; Abca2; Abhd9_predicted; Abi3; Abtb2; Accn3; Acn9; Acsl1; Acvr2a; Acy1…	Creb1; Gpx1; Gria2; Tgm2	rno-miR-181a-5p	MIMAT0000858	13	+	51132531	51132553	MIMAT0000858_st	9.57	9.7	10.02	10.21	8.33	5.8	8.16	0.83	8.55	8.72176e-16	8.72176e-16	8.72176e-16	8.72176e-16	8.72176e-16	1.83933e-11	8.72176e-16	0.00788807	8.72176e-16
20504257	1.32	2.84	0.14	0.76	T	T	-2.86	0.0004	0.0023	T	0710005M24Rik; 1110028C15Rik; 2210018M11Rik; 2310002L13Rik; 2310003L06Rik; 3110079O15Rik; 4933436C20Rik; 6820408C15Rik; 9430070O13Rik; 9630041N07Rik; AK220484; Abcb4; Abi1; Accn1; Acin1; Acsl6; Actl7a; Adam5; Adam7; Adcy5; Adh4; Adipoq<i><sup>m3Mcwi</i></sup>; Aer61; Agrn; Aldh1b1; Alg8; Antxr2; Ap3s1_predicted; Apobec2_predicted; Apoe; Aqr_predicted; Arf1; Arhgef7; Arl2bp; Arnt; Atad2_predicted;…	Cntn4	rno-miR-409a-3p	MIMAT0003205	6	+	134424550	134424569	MIMAT0003205_st	2.71	2.58	4.25	3.16	1.32	1.63	1.32	1.32	1.32	1.80932e-09	2.60029e-06	4.04484e-13	3.4613e-07	0.00101129	0.000679239	0.0114143	0.0249923	0.000191517
20506539	0.79	2.29	0.54	0.55	F	T	-2.83	0.0055	0.0139	F	2010015L04Rik; 2310028H24Rik; 2310061J03Rik; 2610020H08Rik; 2700094K13Rik; 4631422O05Rik; 4732418C07Rik; 4930485B16Rik; 4930529M08Rik; 4933425M15Rik; 7420426K07Rik; A930006D01Rik; AU020772; Aass; Abca1; Abca2; Actc1; Actr6_predicted; Acy1l2_predicted; Adam7; Adamts19_predicted; Adora2a<i><sup>m1Mcwi</i></sup>; Adprh; Aer61; Afap; Aff2_predicted; Agt; Aire_predicted; Akap3; Als2cr4_predicted; Ank2…		rno-miR-495	MIMAT0005320	6	+	134399266	134399287	MIMAT0005320_st	2.9	1.57	2.2	2.4	0.87	0.76	0.87	0.6	1.95	8.27528e-12	0.00667424	9.50035e-09	8.2712e-06	0.0044381	0.155489	0.146093	0.839704	1.44184e-05
20504142	0.95	2.43	0.96	1.08	T	T	-2.79	0.1255	0.1635	T	1110028C15Rik; 2310015A05Rik; 4921506M07Rik; 4921517N04Rik; 4933409G03Rik; 4933427E13Rik; 5730593N15Rik; 9130023H24Rik; 9330128J19Rik; A230083G16Rik; A2NB68_RAT; Abat; Abca1; Abca13; Abca4_predicted; Abcd3; Acad11_predicted; Acot12; Acoxl_predicted; Acp2; Acsbg1; Actl6a; Ada; Adam33; Adamts14_predicted; Adcyap1r1; Adprhl1; Adra1b; Adrb2; Adrbk1; Afm; Akap11; Aldh1a1; Alg5; Alox5; Amdhd1_predicted…		rno-miR-224-5p	MIMAT0003119	X	+	158348514	158348535	MIMAT0003119_st	3.39	1.26	1.72	3.25	3	1.15	1.15	0.56	0.83	4.57991e-13	0.0022146	0.000192817	4.87611e-08	2.54875e-08	0.000957689	0.00346334	0.372429	0.10269
20501356	11.25	12.72	2.56	0.13	T	T	-2.78	0.0587	0.0862	T	0610007P08Rik; 1110057P08Rik; 1200003I07Rik; 1700019N19Rik; 1700026J04Rik; 1810007M14Rik; 2410024A21Rik; 3-Sep; 3100002H09Rik; 4930432O21Rik; 4930481F22Rik; 4930529M08Rik; 5730460C07Rik; 6720489N17Rik; A030004J04Rik; A1L1M1_RAT; A830039N20Rik; Abca9_predicted; Abcb7; Abcf3; Accn5; Acsl5; Acvr1c; Ada; Adam15; Adhfe1; Adi1; Adprhl1; Aff4_predicted; Aim1_predicted; Aldh1a3; Amacr; Ambn; Amotl2; Amph…	3-Sep; Gad1; MuRF1; Sept3; Trim63	rno-miR-23a-3p	MIMAT0000792	19	-	25638753	25638773	MIMAT0000792_st	12.76	12.58	12.89	12.68	11.54	10.14	11.23	5.7	11.94	8.72176e-16	8.72176e-16	8.72176e-16	8.72176e-16	8.72176e-16	8.72176e-16	8.72176e-16	3.14613e-14	8.72176e-16
20501422	8.87	10.35	2.8	0.21	T	T	-2.78	0.0705	0.1006	T	1700022I11Rik; 1700024G10Rik; 2210018M11Rik; 4933425L03Rik; 4933436C20Rik; 5730460C07Rik; 5830411N06Rik; A1A5R5_RAT; A1L1L4_RAT; A2ANA3_MOUSE; Abca8b; Abcb8; Abcc12; Abcf2_predicted; Ablim2; Accn2; Acly; Acvr2a; Adam23_predicted; Adam7; Adamts3_predicted; Adamts9_predicted; Adamtsl3_predicted; Adcy5; Adfp; Admr; Agpat6; Akr1c12_predicted; Akr1c18; Akr1c6; Aldh3b1; Als2cr13_predicted; Amelx; Ankrd…		rno-miR-103-3p	MIMAT0000824	10	+	20695078	20695100	MIMAT0000824_st	9.95	10.36	10.42	10.28	9.02	7.62	8.92	2.66	9.43	8.72176e-16	8.72176e-16	8.72176e-16	8.72176e-16	8.72176e-16	8.72176e-16	8.72176e-16	7.60383e-05	8.72176e-16
20501362	4.27	5.74	0.33	0.43	T	T	-2.77	0.0003	0.0018	T	1700010B08Rik; 2310016E02Rik; 2900026A02Rik; 4930481F22Rik; 4930562C15Rik; 5430432N15Rik; 6530409C15Rik; A3galt2; Abcc8; Acin1; Acrv1; Acta1; Actl7b; Actn1_v1; Adamts16_predicted; Adamtsl5_predicted; Adcy10; Adcyap1r1; Agpat1; Agpat6; Ak3; Akr1e1; Aldoal1; Aldoc; Alox5ap; Amigo3; Anxa13_predicted; Anxa6; Ap2s1; Apba1; Apba3; Aptx; Aqp2; Araf; Arf1; Arhgdib; Arhgef1; Asgr2; Atad3a; Atcay_predicted…		rno-miR-25-5p	MIMAT0004713	12	-	17608019	17608040	MIMAT0004713_st	4.94	5.68	5.93	5.66	4.23	4.4	3.59	4.38	4.15	1.94201e-12	2.80597e-14	2.25825e-15	5.82987e-15	0.000102874	1.06115e-05	0.000618546	5.12157e-05	3.89114e-05
20501323	10.02	11.45	3.85	0.4	T	T	-2.69	0.1454	0.1849	T	1700034J04Rik; 1700058G18Rik; 2310040C09Rik; 2610303G11Rik; 2810032G03Rik; 3100002H09Rik; 4933408B17Rik; 8430410A17Rik; 8430427H17Rik; A0JPN8_RAT; A330021E22Rik; A4GTP4_RAT; AU020772; Abcb9; Abcc10_predicted; Abcc5; Abcc9; Abi3; Acad11_predicted; Acads; Acadvl; Acn9; Aco1; Acot8; Acpt_predicted; Acsl6; Acta1; Acvr1c; Acy3; Acyp2_predicted; Adamts5; Adamts6_predicted; Adck1; Adrb3; Agc1; Aim1l_pre…	Capn8; Hmox1; Hyou1; ITGB1; Kcnj16; Tagln	rno-let-7e-5p	MIMAT0000777	1	+	56487148	56487169	MIMAT0000777_st	10.72	11.6	11.54	11.28	9.84	8.41	10.34	1.8	11.52	8.72176e-16	8.72176e-16	8.72176e-16	8.72176e-16	8.72176e-16	8.72176e-16	8.72176e-16	9.81767e-07	8.72176e-16
20506526	4.96	6.38	0.88	0.62	T	T	-2.69	0.0137	0.0271	T			rno-miR-423-5p	MIMAT0017305	10	+	67078739	67078762	MIMAT0017305_st	5.16	6.44	6.34	6.38	5.14	4.8	5.08	3.02	4.84	1.04952e-11	1.05889e-14	8.72176e-16	1.73616e-14	1.02322e-08	1.98343e-08	1.77738e-08	6.48777e-06	1.49061e-09
20504485	8.28	9.71	0.69	0.31	T	T	-2.69	0.0033	0.0094	T	1200011O22Rik; 1700086D15Rik; 1810058N15Rik; 4732471D19Rik; 4930429B21Rik; 4932441B19Rik; 5830411N06Rik; 5830415F09Rik; 6030436E02Rik; A1L1L4_RAT; Abca3; Abcf2_predicted; Accn3; Acta1; Acyp2_predicted; Adam3; Adamts17_predicted; Aebp1_predicted; Afm; Agpat2_predicted; Agt; Agxt; Akap10_predicted; Akna_predicted; Aldh1a3; Aldh2; Anxa13_predicted; Apba3; Aptx; Arhgap22_predicted; Arhgef1; Arhgef11;…	Acta1; Calu; Hspa5; Ppia; Vim	rno-miR-378a-5p	MIMAT0003378	18	-	57377845	57377866	MIMAT0003378_st	9.52	9.86	9.44	10.11	9.32	8.25	8.34	7.38	8.26	8.72176e-16	8.72176e-16	8.72176e-16	8.72176e-16	8.72176e-16	1.85722e-13	2.6217e-13	6.99181e-11	9.56857e-15
20501525	0.76	2.19	1.13	0.73	T	T	-2.69	0.1949	0.2377	T	1500015O10Rik; 2410025L10Rik; 4930557A04Rik; 4930579C15Rik; 4933427I18Rik; A830006F12Rik; A830031A19Rik; ATP6_RAT; Abcb1; Abcd4; Abhd14a; Acmsd; Aco2; Acsl5; Adamtsl1; Adcy9_predicted; Adh4; Af6; Afap; Aff1_predicted; Aga; Agbl2_predicted; Aldob; Ambn; Ampd1; Amy2; Andpro; Ankrd50_predicted; Aox2; Ap1s2_predicted; Apbb1ip; Arid2_predicted; Arsj; Ascl3_predicted; Asz1; Atp5g3; Atp6v0a4_predicted; …	Vegfa	rno-miR-203a-3p	MIMAT0000876	6	+	136932140	136932161	MIMAT0000876_st	1.27	2.57	1.87	2.91	1.79	0.34	0.76	0.56	3.06	2.19974e-05	2.69826e-09	4.55247e-07	1.14519e-07	7.43695e-07	0.636492	0.0108223	0.448908	1.26874e-12
20504248	1	2.42	0.32	1.16	T	T	-2.67	0.0077	0.0179	T			rno-miR-381-5p	MIMAT0017220	6	+	134407700	134407721	MIMAT0017220_st	2.76	1.66	2.18	4.35	0.93	0.93	1.22	0.57	1.39	3.16398e-11	0.000112356	2.70034e-08	7.76261e-09	0.000568837	0.0824814	0.00148968	0.603359	0.00191542
20501528	1.64	3.06	1.04	1.23	T	T	-2.67	0.024	0.0415	T	1700129I15Rik; 2310067B10Rik; 2610017I09Rik; 3110079O15Rik; 4932411E22Rik; 4932414N04Rik; 5730593N15Rik; 6430503K07Rik; 9330128J19Rik; Aanat; Abcd1_predicted; Abtb2; Acads; Acp2; Acvr1; Adam23_predicted; Adamts5; Adck5; Adcy5; Adrb3; Af6; Ak3; Aldh3a2; Aldh5a1; Allc; Alox5ap; Amica1_predicted; Amotl2; Angptl7; Ankrd11_predicted; Anxa5; Ap1g1; Ap2a1_predicted; Apobec2_predicted; Arid5b_predicted; …		rno-miR-205	MIMAT0000878	13	-	109352424	109352446	MIMAT0000878_st	3.15	2.82	3.15	5.47	3.3	2.01	1.03	0.59	1.7	1.58519e-08	1.95315e-08	2.33054e-08	4.92385e-14	7.60713e-07	0.000131197	0.209459	0.649055	0.000547924
20501325	8.04	9.45	3.95	0.2	T	T	-2.67	0.1735	0.2152	T	1110057P08Rik; 1700034J04Rik; 1700058G18Rik; 2810032G03Rik; 4933404G15Rik; 4933408B17Rik; A0JPN8_RAT; A1L1L4_RAT; A4GTP4_RAT; Abcb9; Abi3; Abp1; Acadvl; Acn9; Acox3; Acpt_predicted; Acsl6; Acta1; Acvr1c; Acy3; Adamts6_predicted; Adamts8_predicted; Adrb2; Adrb3; Afm; Agc1; Alox12_predicted; Amigo3; Ankrd12_predicted; Ankrd49_predicted; Ap2s1; Apbb3; Apg3l; Aqp2; Ar; Araf; Arg2; Arhgap17; Arhgap29;…	Kcnj16	rno-let-7f-5p	MIMAT0000778	17	+	22120142	22120163	MIMAT0000778_st	9.32	9.27	9.69	9.57	8.21	5.52	9.23	0.37	10.22	9.48103e-16	9.48103e-16	9.48103e-16	9.48103e-16	9.48103e-16	1.47295e-14	9.48103e-16	0.62469	9.48103e-16
20501427	8.51	9.91	3.14	0.17	T	T	-2.64	0.0903	0.1224	T	1700022I11Rik; 2210018M11Rik; 4933425L03Rik; 5730460C07Rik; 5830411N06Rik; A1L1L4_RAT; A2ANA3_MOUSE; Abca8b; Abcc12; Abcf2_predicted; Accn2; Acot4; Adam23_predicted; Adam7; Adamts3_predicted; Adamts9_predicted; Adamtsl3_predicted; Adcy5; Adfp; Admr; Agpat6; Ahcyl1_predicted; Akr1c12_predicted; Akr1c18; Als2cr13_predicted; Amelx; Ap1g2; Ap1s2_predicted; Ap2s1; Ap3b1_predicted; Ap3s1_predicted; Api…	Arnt; Pdcd10	rno-miR-107-3p	MIMAT0000826	1	-	238806848	238806870	MIMAT0000826_st	9.65	10.01	10.01	9.82	8.65	7.35	8.57	1.57	9.16	8.72176e-16	8.72176e-16	8.72176e-16	8.72176e-16	8.72176e-16	1.05889e-14	8.72176e-16	0.000874427	8.72176e-16
20501439	1.25	2.62	0.44	0.59	T	T	-2.58	0.0007	0.0033	T			rno-miR-127-5p	MIMAT0017117	6	+	134184334	134184356	MIMAT0017117_st	2.75	3.78	2.59	2.52	1.78	1.57	0.81	0.81	1.28	2.52408e-07	1.35721e-09	9.23105e-08	2.03788e-07	0.000433359	0.00309827	0.119781	0.239547	0.00170415
20501438	9.96	11.33	4.3	0.23	T	T	-2.58	0.1352	0.1736	T	1700022I11Rik; 2610203C20Rik; 4921506M07Rik; 4930546H06Rik; 4931400O07Rik; 4932414N04Rik; 4933400E14Rik; 6030443O07Rik; 9330158F14Rik; A830006F12Rik; Aamp_predicted; Aanat; Abhd7_predicted; Abtb1; Accn5; Acn9; Acot11; Acsl6; Actr3b; Adam8_predicted; Adamts17_predicted; Adk; Alkbh2_predicted; Alx3; Ambp; Amh; Ammecr1; Anapc7; Ankrd12_predicted; Anxa4; Apeg3; Apeh; Arfgef1_predicted; Arhgap5; Arid5…	Cyp2a3	rno-miR-126a-3p	MIMAT0000832	3	+	4768162	4768183	MIMAT0000832_st	11.35	11.3	11.62	11.06	10.01	7.27	10.52	0.83	11.41	8.72176e-16	8.72176e-16	8.72176e-16	8.72176e-16	8.72176e-16	8.72176e-16	8.72176e-16	0.120972	8.72176e-16
20501451	8.21	9.56	3.01	0.28	T	T	-2.56	0.091	0.123	T			rno-miR-133a-5p	MIMAT0017124	18	-	2189267	2189288	MIMAT0017124_st	9.63	9.51	9.17	9.84	8.6	7.5	8.41	1.52	8.19	8.72176e-16	8.72176e-16	8.72176e-16	8.72176e-16	8.72176e-16	8.72176e-16	8.72176e-16	0.00696481	8.72176e-16
20501471	9.42	10.75	3.03	0.21	T	T	-2.52	0.0849	0.1163	T	1700023F06Rik; 1700049G17Rik; 1700057K13Rik; 1810063B07Rik; 4921530G04Rik; 4930451C15Rik; 4930485B16Rik; 4930513O06Rik; 4930557A04Rik; 4930579C15Rik; 7420426K07Rik; A930003A15Rik; AU040320; Abca9_predicted; Abcg2; Abl2; Abo_predicted; Acaca; Acrbp; Actl7a; Actn1_v1; Adh6a_predicted; Adhfe1; Adora3; Adprh; Adsl_predicted; Alb; Allc; Alpk3_predicted; Alx3; Amn_predicted; Amy1; Ank2; Ankra2; Ankrd11…	Mapk7	rno-miR-143-3p	MIMAT0000849	18	-	57625137	57625158	MIMAT0000849_st	10.87	10.65	10.99	10.51	9.48	6.91	9.8	3.14	10.56	8.72176e-16	8.72176e-16	8.72176e-16	8.72176e-16	8.72176e-16	8.72176e-16	8.72176e-16	2.73452e-05	8.72176e-16
20504239	0.74	2.05	0.46	0.38	T	T	-2.48	0.0019	0.0063	T	2310057J16Rik; 4930431L04Rik; 5033413D22Rik; 6030443O07Rik; 9630041N07Rik; Aadac; Abca3; Abcc5; Abo_predicted; Acot12; Acox2; Adh4; Agpat7_predicted; Akr1c6; Alg1_predicted; Amotl1; Anapc10_predicted; Ank3; Ankrd16; Ankrd45_predicted; Anxa1; Aof1_predicted; Arhgap20; Arhgap6; Asz1; Atf6_predicted; Atf7ip_predicted; Atn1; Atoh7_predicted; Atp6v0d2; Atp8b4; Avpr1a; Baz1a_predicted; Bbs5_predicted; …		rno-miR-379-3p	MIMAT0004791	6	+	134388249	134388270	MIMAT0004791_st	2.09	1.44	2.34	1.98	0.73	0.2	1	0.5	1.39	2.17103e-09	9.7926e-05	1.62674e-10	4.93115e-06	0.00410083	0.630524	0.0299402	0.819853	3.89706e-06
20506530	0.64	1.95	0.26	0.2	F	T	-2.48	2.94e-05	0.0004	F			rno-miR-434-5p	MIMAT0017307	6	+	134186271	134186293	MIMAT0017307_st	1.97	1.57	1.88	2.02	0.79	0.5	0.88	0.22	0.64	5.991e-08	0.000699845	5.39841e-05	2.26127e-05	0.00395052	0.153145	0.0841234	0.835071	0.0345956
20524314	0.58	1.88	0.7	0.71	F	T	-2.46	0.0483	0.0739	F			rno-miR-3068-3p	MIMAT0024846	6	-	111674244	111674265	MIMAT0024846_st	2.32	1.2	2.68	1.38	2.1	0.6	0.8	0.33	0.6	3.9179e-09	0.010121	1.30486e-07	0.0349738	1.01076e-05	0.412027	0.0371698	0.662378	0.233911
20501486	1.05	2.33	0.6	0.23	T	T	-2.44	0.002	0.0068	T	1700049G17Rik; 1700056E22Rik; 1810007M14Rik; 1810048J11Rik; 2310001H12Rik; 2310061C15Rik; 2310067B10Rik; 2610002J02Rik; 2610020H08Rik; 3110082D06Rik; 4631427C17Rik; 4632419K20Rik; 4933427I18Rik; 4933439F18Rik; 6720489N17Rik; A630089N07Rik; A930016P21Rik; AI316807; AK220484; Abca12_predicted; Abca4_predicted; Abhd3_predicted; Abhd9_predicted; Abl2; Ablim2; Accn3; Acpp; Acsl1; Ada; Adad2; Adam15; A…	COX1	rno-miR-181c-5p	MIMAT0000857	19	+	25667407	25667428	MIMAT0000857_st	2.58	2.34	2.33	2.01	1.42	1.15	0.15	0.6	1.61	1.48229e-09	3.70096e-07	2.31881e-06	0.00021678	7.17125e-05	0.00265988	0.0509545	0.216247	1.95114e-05
20506541	7.02	8.31	1.46	0.26	T	T	-2.44	0.0299	0.0488	T	1110032F04Rik; 2700094K13Rik; 3110047P20Rik; 4631422O05Rik; 4930513O06Rik; 9430025M13Rik; A230050P20Rik; A230078I05Rik; A4K5G8_RAT; ARMC9_RAT; Aars; Abcc4; Abcd3; Abcg5; Abo; Abo_predicted; Acad11_predicted; Aco2; Acrbp; Actn3; Actr6_predicted; Adamdec1_predicted; Adamts13_predicted; Adamts16_predicted; Adcy2; Add1; Adh4; Adora3; Adra2c; Af6; Agc1; Agpat1; Ahsg; Aldh1b1; Aldh9a1; Alg9_predicted; …		rno-miR-500-3p	MIMAT0005321	X	+	27334657	27334678	MIMAT0005321_st	7.8	8.3	8.25	8.38	7.29	6.73	7.05	3.79	7.01	8.72176e-16	8.72176e-16	8.72176e-16	8.72176e-16	5.69372e-14	3.51115e-15	8.72176e-16	6.35552e-06	8.72176e-16
20501366	1.35	2.63	0.69	0.32	T	T	-2.43	0.003	0.009	T	1110001D15Rik; 1110006O17Rik; 1700021K14Rik; 1700086D15Rik; 4930480E11Rik; 4930481F22Rik; 4930512B01Rik; 4930579C15Rik; 4932416N17Rik; 4933403G14Rik; 9930021J17Rik; A4K5G8_RAT; A530021J07Rik; AI115600; ATP8_RAT; Abca5; Abhd7_predicted; Abp1; Acadl; Acat2; Ace; Ace2; Acmsd; Acsl3; Actl6a; Actr3; Actr6_predicted; Acvr1c; Acyp1_predicted; Adad1; Adamts6_predicted; Adora3; Adprhl1; Adrbk1; Adrm1; Aff…	Akap6; GATA4; Pten; Trpc3	rno-miR-26b-5p	MIMAT0000797	9	+	73734076	73734096	MIMAT0000797_st	2.56	2.56	3.24	2.79	1.53	0.6	1.53	0.73	2.3	6.89825e-09	2.71903e-06	4.59586e-12	2.07398e-06	7.95453e-08	0.11973	3.5041e-06	0.520877	2.63107e-08
20501021	1.93	3.2	0.36	0.41	T	T	-2.41	0.0011	0.0044	T			rno-miR-351-3p	MIMAT0017041	X	-	139999135	139999155	MIMAT0017041_st	3.09	2.53	3.49	3.28	2.26	1.91	1.82	1.38	2.26	2.07028e-07	9.41557e-08	8.37472e-11	1.76547e-08	0.00922274	0.0196989	0.0222646	0.180606	0.00717937
20501358	11.38	12.64	3.1	0.17	T	T	-2.41	0.0742	0.1048	T	0610007P08Rik; 1110057P08Rik; 1200003I07Rik; 1700019N19Rik; 1700026J04Rik; 1810007M14Rik; 2410024A21Rik; 3100002H09Rik; 4930432O21Rik; 4930481F22Rik; 4930529M08Rik; 5730460C07Rik; 6720489N17Rik; A030004J04Rik; A1L1M1_RAT; A830039N20Rik; Abca9_predicted; Abcb6; Abcb7; Abcf3; Accn5; Acsl5; Acvr1c; Acvr2b; Ada; Adam15; Adamts9_predicted; Adhfe1; Adi1; Adprhl1; Aff4_predicted; Agxt2; Ahcyl1_predicted…	Sept3; Smad3	rno-miR-23b-3p	MIMAT0000793	17	-	7351707	7351727	MIMAT0000793_st	12.69	12.48	12.89	12.58	11.58	9.43	11.27	4.41	11.8	8.72176e-16	8.72176e-16	8.72176e-16	8.72176e-16	8.72176e-16	8.72176e-16	8.72176e-16	1.37547e-11	8.72176e-16
20501361	5.91	7.17	2.48	0.45	T	T	-2.4	0.1196	0.157	T	1700010B08Rik; 1700049G17Rik; 1700084J12Rik; 1700123J19Rik; 2900083I11Rik; 4930485B16Rik; 4930558O21Rik; 5133400G04Rik; A; A2VD13_RAT; A530088E08Rik; AU020772; Aard; Abcb4; Abcf3; Abt1; Abtb1; Acacb; Acadvl; Acvr1; Acy1l2_predicted; Adam2; Adamts6_predicted; Adck2_predicted; Adcy5; Adprhl2_predicted; Adrm1; Akna_predicted; Aldh9a1; Aldoal1; Alox5; Anapc7; Apbb1ip; Aqp6; Arpc1a; Arv1_predicted; As…		rno-miR-24-2-5p	MIMAT0005441	19	-	25638492	25638513	MIMAT0005441_st	6.45	7.44	6.98	7.37	6.06	5.79	5.84	0.66	6.81	1.59012e-15	8.72176e-16	8.72176e-16	8.72176e-16	1.22547e-11	1.58007e-10	2.36793e-12	0.643325	2.8957e-15
20501354	10.06	11.31	0.75	0.23	T	T	-2.38	0.0032	0.0093	T	1190017O12Rik; 1700019N19Rik; 1700023L04Rik; 1700057K13Rik; 1700095B22Rik; 2310061J03Rik; 4631405J19Rik; 4732435N03Rik; 4921530G04Rik; 4932416N17Rik; 4933400E14Rik; 5830411N06Rik; 6030443O07Rik; A130038H09Rik; A2BHQ4_MOUSE; Aasdhppt_predicted; Abca2; Acaa1; Adam10; Adamts1; Adamtsl3_predicted; Adcy10; Adh6a_predicted; Adprh; Adprhl1; Aip1; Akap4; Akt1; Aldh1l2; Alg1_predicted; Alox12e_predicted; …		rno-miR-22-3p	MIMAT0000791	10	+	62782779	62782800	MIMAT0000791_st	11.66	11.15	11.4	11.21	10.53	10.11	10.06	8.56	10.01	8.72176e-16	8.72176e-16	8.72176e-16	8.72176e-16	8.72176e-16	8.72176e-16	8.72176e-16	8.72176e-16	8.72176e-16
20501413	8.46	9.71	1.95	0.11	T	T	-2.37	0.05	0.0759	T	1110017F19Rik; 1110032F04Rik; 1810007M14Rik; 2200002D01Rik; 2310016C08Rik; 2310073E15Rik; 2610020o08rik; 3110082D06Rik; 4930485B16Rik; 4930547M16Rik; 4933409G03Rik; 5430432N15Rik; A; A0JPN8_RAT; A930006D01Rik; AU040320; Abca4_predicted; Abcb10; Abcc6; Abcf2_predicted; Abhd2_predicted; Abhd9_predicted; Acot11; Actn3; Actr5_predicted; Adam5; Adamts20; Adcy1_predicted; Adcyap1r1; Afap; Agt; Akap9; A…	Aqp4; Fgf16	rno-miR-99a-5p	MIMAT0000820	11	+	16397556	16397577	MIMAT0000820_st	9.65	9.75	9.63	9.88	8.96	7.98	8.32	4.2	8.69	8.72176e-16	8.72176e-16	8.72176e-16	8.72176e-16	8.72176e-16	8.72176e-16	8.72176e-16	7.69981e-09	8.72176e-16
20501029	8.74	9.99	3.26	0.2	T	T	-2.36	0.0936	0.1258	T	Fndc1; Fxyd1; Tnfsf10	Fndc1; Fxyd1; Tnfsf10	rno-miR-151-5p	MIMAT0000613	7	-	110979357	110979377	MIMAT0000613_st	9.61	10.07	9.92	9.99	8.85	7.06	8.67	1.36	9.12	8.72176e-16	8.72176e-16	8.72176e-16	8.72176e-16	8.72176e-16	9.56857e-15	8.72176e-16	0.000811273	8.72176e-16
20501382	1.11	2.34	0.59	0.54	T	T	-2.34	0.0141	0.0276	T	1110059M19Rik; 1700023F06Rik; 2700046G09Rik; 2900046G09Rik; 3100002H09Rik; 4930485B16Rik; 5033413D22Rik; 5730593N15Rik; 9430070O13Rik; A1A5R5_RAT; AU040320; Aaas_predicted; Abcb4; Abcf3; Abhd14a; Ablim1_predicted; Accn2; Acot4; Actc1; Actn3; Actrt2; Adamts9_predicted; Add2; Adprhl1; Adrb2; Agxt; Akap8l; Akr1b10; Akt1s1_predicted; Alkbh3; Alox12b; Alox5; Amdhd1_predicted; Amy2; Amy2_predicted; Ang…		rno-miR-30c-1-3p	MIMAT0004719	5	-	141362132	141362153	MIMAT0004719_st	2.23	1.73	3.03	2.43	1.61	0.69	1.02	0.88	2.11	1.49454e-07	2.92047e-05	1.77375e-09	6.57309e-07	0.00276157	0.617255	0.0127702	0.243189	2.04921e-05
20501347	6.25	7.48	2.47	0.11	T	T	-2.33	0.1119	0.1484	T	0710005M24Rik; 1200003I07Rik; 1200011O22Rik; 1700024G10Rik; 1700025F22Rik; 1700084J12Rik; 2410025L10Rik; 2600011E07Rik; 2700046G09Rik; 2900046G09Rik; 4930469G21Rik; 8430427H17Rik; A630089N07Rik; AI115600; Abcb7; Acbd5; Acn9; Acox3; Actg1; Adam12_predicted; Add3; Adora3; Akap11; Akt2; Amy2; Ankrd27_predicted; Anxa7; Ap2a2; Arfip1; Armc8; Arrdc4; Artn; Asahl_predicted; Asxl2_predicted; Atp10a; Atp2…	FBXO32; TRIM54	rno-miR-19b-3p	MIMAT0000788	15	+	99854373	99854395	MIMAT0000788_st	7.43	7.52	7.5	7.28	6.25	6.25	6.25	1	7.11	8.72176e-16	8.72176e-16	8.72176e-16	8.72176e-16	8.72176e-16	8.72176e-16	8.72176e-16	5.42855e-05	8.72176e-16
20501569	0.78	2	0.02	0.57	T	T	-2.33	0.0008	0.0036	T			rno-miR-299a-3p	MIMAT0017167	6	+	134389860	134389880	MIMAT0017167_st	2.44	1.65	2.48	1.34	0.78	0.78	0.73	0.78	0.78	2.00846e-07	0.00335544	1.00067e-06	0.00346951	0.0308044	0.0888452	0.0257364	0.0357563	0.0245101
20538466	12.87	14.07	2.13	0.27	T	T	-2.29	0.0604	0.0879	T			spike_in-control-29	spike_in-control-29					spike_in-control-29_st	14.2	13.56	14.03	14.02	13.11	11.92	12.85	8.06	12.95	2.97028e-17	2.97028e-17	2.97028e-17	2.97028e-17	2.97028e-17	2.97028e-17	2.97028e-17	2.97028e-17	2.97028e-17
20501360	11.1	12.28	2.39	0.11	T	T	-2.28	0.0751	0.1055	T	1700007G11Rik; 1700023L04Rik; 2210010C17Rik; 2310061C15Rik; 2810459M11Rik; 2900026A02Rik; 4930571C24Rik; 5730593N15Rik; 5830411N06Rik; 9330160F10Rik; AU042651; Aars; Abcf1; Abcf3; Abhd3_predicted; Acad11_predicted; Acbd4; Acot8; Actg2; Acvr1; Acvr1b; Acyp2_predicted; Adam15; Add2; Adm; Adm2; Af6; Agc1; Agpat6; Akr7a3; Alg1_predicted; Anapc10_predicted; Anapc7; Ankrd13d_predicted; Ankrd39_predicte…	Bcl2l11; Jph2; MAPK14; Mapk14; Stx1a	rno-miR-24-3p	MIMAT0000794	17	-	7350974	7350995	MIMAT0000794_st	12.31	12.19	12.44	12.26	11.12	9.95	11.32	5.92	11.81	8.72176e-16	8.72176e-16	8.72176e-16	8.72176e-16	8.72176e-16	8.72176e-16	8.72176e-16	1.19558e-12	8.72176e-16
20524311	4.56	5.73	2.25	0.34	T	T	-2.26	0.0848	0.1163	T			rno-miR-1839-5p	MIMAT0024843	1	+	137744050	137744071	MIMAT0024843_st	5.31	5.54	5.99	6	4.62	1.78	5.45	0.71	5.63	8.72176e-16	8.72176e-16	8.72176e-16	2.8957e-15	5.82987e-15	1.20686e-07	1.59012e-15	0.533751	8.72176e-16
20504151	0.93	2.09	0.37	0.65	F	T	-2.24	0.0083	0.0188	F	3110079O15Rik; 4932416N17Rik; Abca1; Abca12_predicted; Abcf1; Abtb1; Ace; Acin1; Acr; Acvr2a; Adarb1; Adck2_predicted; Adfp; Adh4; Adprh; Adrm1; Ahcyl1_predicted; Akr1b7; Akr1c18; Alox12_predicted; Alpk1_predicted; Anp32b; Ap2s1; Apbb1ip; Apxl; Aqp11; Aqr_predicted; Areg; Arhgap21_predicted; Arhgdib; Arhgef11; Arid5b_predicted; Armc8; Armcx4; Asb3; Ascl3_predicted; Atcay_predicted; Atf2; Atp5a1; …		rno-miR-377-3p	MIMAT0003123	6	+	134421817	134421839	MIMAT0003123_st	2.71	1.36	2.55	1.69	1.24	0.76	0.6	0.85	1.49	8.12608e-10	0.00286975	9.152e-09	0.000741342	1.30145e-05	0.10782	0.478241	0.211477	7.44048e-05
20500945	0.34	1.45	0.09	0.27	F	T	-2.16	1.04e-05	0.0002	F	1700001C19Rik; 1700110M21Rik; 2210010C17Rik; 2310004N24Rik; 3100002H09Rik; 4432412L15Rik; 4631427C17Rik; 9330160F10Rik; ARMC9_RAT; Abi3; Abp1; Acaa1; Acads; Acadvl; Acrbp; Adarb2; Adm2; Aebp1_predicted; Agtrap; Aire_predicted; Akr1c18; Aldh1b1; Alox12e_predicted; Aloxe3_predicted; Ank3; Ankrd11_predicted; Ankrd13d_predicted; Ap1g2; Ap2s1; Ap3b2; Apba2; Apob; Arbp; Armc5; Arrdc1; Arsg; Atcay_predi…		rno-miR-326-3p	MIMAT0000560	1	+	156887572	156887592	MIMAT0000560_st	1.1	1.56	1.72	1.37	0.34	0.14	0.23	0.34	0.34	0.153454	0.000971992	3.85511e-05	0.00209614	0.70046	0.972095	0.997894	0.909402	0.614932
20500965	0.47	1.58	0.37	0.43	F	T	-2.15	0.0023	0.0075	F	0610010E21Rik; 1700023A16Rik; 2600011E07Rik; 2610002J02Rik; 2810002I04Rik; 4930488P18Rik; 4933403G14Rik; A730069N07Rik; AK220484; Abcb8; Abo; Abt1; Acaca; Acly; Acsbg1; Acy1; Adamts6_predicted; Adarb1; Adcy9_predicted; Adh4; Adrbk1; Afg3l1_predicted; Agt; Ahcy; Aldh8a1; Aldob; Alg8; Alkbh3; Amelx; Amph1; Ankrd36; Apba1; App; Araf; Arhgdib; Arl11; Armc5; Arnt; Arse; Artn; As3mt; Asb6; Atp11c_predi…	Sirt1	rno-miR-140-5p	MIMAT0000573	19	+	37422725	37422746	MIMAT0000573_st	2.11	1.25	1.81	1.26	1.09	0.47	0.47	0.08	0.63	2.48512e-09	0.00125768	5.17815e-07	0.00410309	0.00194236	0.560057	0.191046	0.990929	0.0147441
20501387	8.81	9.87	2.51	0.22	T	T	-2.08	0.0761	0.1066	T	1190017O12Rik; 1700011H22Rik; 1700049G17Rik; 4732418C07Rik; 4930451C15Rik; 4930485B16Rik; 4932442E05Rik; A530006G24Rik; Abca3; Abcg5; Abl2; Acbd3; Acox3; Acp2; Actc1; Adam12_predicted; Adamts3_predicted; Adh1; Aer61; Aim1l_predicted; Aldh2; Aldh6a1; Alox12e_predicted; Als2cr7_predicted; Anp32b; Anxa1; Ap2a1_predicted; Ap4b1_predicted; Apbb3; Apc2_predicted; Apc<sup>Pirc</sup>; Apex1; Apg3l; Apin;…	Tp53	rno-miR-30d-5p	MIMAT0000807	7	-	105819769	105819790	MIMAT0000807_st	9.97	9.55	9.79	10.04	8.93	7.72	8.71	3.04	8.86	8.72176e-16	8.72176e-16	8.72176e-16	8.72176e-16	8.72176e-16	8.72176e-16	8.72176e-16	7.34455e-06	8.72176e-16
20501533	0.6	1.65	0.1	0.36	F	T	-2.07	9.29e-05	0.0009	F			rno-miR-210-5p	MIMAT0017156	1	-	201415717	201415738	MIMAT0017156_st	1.71	1.32	1.58	2.17	0.7	0.7	0.58	0.47	0.58	0.00118415	0.00806738	0.00315834	1.28044e-06	0.431369	0.293714	0.769517	0.919981	0.348576
20501481	7.73	8.78	1.58	0.35	T	T	-2.06	0.0574	0.0845	T	0610012H03Rik; 2210018M11Rik; 2310004N24Rik; 2310061C15Rik; 2310073E15Rik; 3300002A11Rik; 4930523C07Rik; 4931400O07Rik; 4933425L03Rik; 4933436C20Rik; 5033413D22Rik; 7420426K07Rik; Aadac; Abcc4; Abce1; Abi2; Acbd6; Acss2_predicted; Adam5; Adamts16_predicted; Adamtsl1; Adcy2; Aebp2_predicted; Aim2; Aipl1; Akap1; Akr1b4; Aldoc; Alg2; Alkbh4_predicted; Alx3; Amacr; Amy2_predicted; Ankrd32; Ankrd45_pr…		rno-miR-152-3p	MIMAT0000854	10	+	85608297	85608317	MIMAT0000854_st	8.41	9.24	8.65	8.88	7.44	7.89	7.42	4.42	8.51	8.72176e-16	8.72176e-16	8.72176e-16	8.72176e-16	8.72176e-16	8.72176e-16	8.72176e-16	1.20737e-08	8.72176e-16
20504252	7.11	8.15	0.86	0.36	T	T	-2.05	0.0108	0.0226	T	2700046A07Rik; 3-Sep; 9030205A07Rik; 9430070O13Rik; A2NXS5_RAT; A4GTP4_RAT; Aadat; Acbd6; Acvr1; Acvr2a; Adam23_predicted; Adam24_predicted; Adamtsl5_predicted; Adcy10; Aff2_predicted; Akna_predicted; Akt3; Aldh1b1; Aldh6a1; Alg5; Alkbh2_predicted; Ankrd12_predicted; Anxa1; Apg3l; Arfip1; Arl4a; Armcx6; Arntl; Art2b; Asah2; Asb12; Asgr2; Atp6v0d1; Atp8b1_predicted; Atpaf2_predicted; Baat; Banp_pr…	3-Sep; Acvr1; Capn8; Cntn4; Sept3; Tagln; Vim	rno-miR-382-5p	MIMAT0003201	6	+	134415275	134415296	MIMAT0003201_st	7.72	8.58	8.08	8.22	7.35	6.89	7	5.25	7.26	8.72176e-16	8.72176e-16	8.72176e-16	8.72176e-16	1.59012e-15	4.45188e-14	9.56857e-15	2.15438e-10	8.72176e-16
20501407	7	8.03	0.14	0.16	T	T	-2.05	1e-05	0.0002	T	1500015O10Rik; 1700021K14Rik; 2210018M11Rik; 4930485B16Rik; 4930535B03Rik; 4930547M16Rik; 4932416N17Rik; 5730460C07Rik; A830006F12Rik; AK220484; Aadac; Abca5; Abcg2; Abhd3_predicted; Acad11_predicted; Accn5; Acot12; Adamts15_predicted; Adcy2; Add3; Adi1; Adm; Adprhl2_predicted; Adra1b; Akap6; Ambn; Amotl1; Ankmy2_predicted; Ankrd45_predicted; Ankrd9; Anxa1; Apeh; Aprt_predicted; Aqp8; Arfgap1; Ar…	KCNJ14; Mgst1; Sirt1; Sp1	rno-miR-93-5p	MIMAT0000817	12	-	17608223	17608245	MIMAT0000817_st	7.73	8.1	8.01	8	7	7	7.26	6.89	7	8.72176e-16	8.72176e-16	8.72176e-16	8.72176e-16	1.85722e-13	8.72176e-16	8.72176e-16	5.26699e-15	8.72176e-16
20504241	6.75	7.77	1.74	0.1	T	T	-2.02	0.0497	0.0755	T	1700019N12Rik; 4632419K20Rik; 4921530G04Rik; 4930431L04Rik; 4930579C15Rik; 5730437N04Rik; 9330158F14Rik; A830006F12Rik; Abi1; Acaca; Acvr1c; Adam15; Adcy6; Aff2_predicted; Ahsa2_predicted; Akap12; Akap14; Akr1b10; Akr1c18; Akr1cl1_predicted; Aldh1l2; Alg6; Ank2; Anp32e; Anxa1; Anxa3; Apbb1ip; Aqp1; Arfrp1; Arhgap20; Arhgap5; Arid4a_predicted; Arntl; Arpc4_predicted; Ash2l_predicted; Asns; Atp10a;…	Bmpr2; Fgf16; Hmox1; Scn3a; Vsnl1	rno-miR-494-3p	MIMAT0003193	6	+	134394916	134394938	MIMAT0003193_st	7.59	7.72	7.81	7.81	6.79	6.71	6.28	2.77	6.76	8.72176e-16	8.72176e-16	8.72176e-16	8.72176e-16	8.72176e-16	8.72176e-16	8.72176e-16	1.01397e-06	8.72176e-16
20501343	1.64	2.65	0.4	0.57	T	T	-2.02	0.0087	0.0195	T	1110032F04Rik; 1300010F03Rik; 1700019G06Rik; 1700081L11Rik; 2210012G02Rik; 2210018M11Rik; 2310057J16Rik; 2310067B10Rik; 3110079O15Rik; 4631422O05Rik; 4930547M16Rik; 4930558O21Rik; 4931400O07Rik; 9430025M13Rik; AU020772; Aadat; Aars; Abcc3; Abcg8; Abhd3_predicted; Acaa1; Acaca; Acad11_predicted; Acadm; Acta1; Actn1_v1; Adam7; Adcy3; Adcy5; Adora3; Agpat6; Ahcyl1_predicted; Ahsa2_predicted; Aip1; A…		rno-miR-17-1-3p	MIMAT0004710	15	+	99853785	99853806	MIMAT0004710_st	2.58	3.17	2.72	1.8	1.77	1.57	1.57	0.89	1.95	6.2504e-07	1.6429e-08	3.40048e-08	9.79803e-07	0.00401416	0.00115096	0.00129085	0.115101	0.000236422
20504209	0.34	1.35	0.12	0.38	F	T	-2.01	0.0002	0.0015	F	1810058N15Rik; 2610002J02Rik; 4632419K20Rik; 4930503L19Rik; 4930529M08Rik; 4930558O21Rik; 9630041N07Rik; A3galt2; Abca12_predicted; Abca7; Abcb1a; Abra; Accn3; Acmsd; Acpp; Adam15; Adam7; Adh6; Aire_predicted; Akr1b10; Akr1c18; Aldh5a1; Alox12_predicted; Als2cr7_predicted; Ank2; Ankmy2_predicted; Arfgef1_predicted; Arg1; Arhgap27; Arid3b_predicted; Arpc1a; Atp6v1c1; Atp8b3_predicted; B3galt6_pred…		rno-miR-543-3p	MIMAT0003175	6	+	134397206	134397226	MIMAT0003175_st	1.58	1.05	1.81	1.05	0.34	0.34	0.14	0.34	0.46	2.08053e-06	0.0452138	5.54537e-05	0.0276693	0.392617	0.418221	0.196761	0.6905	0.134292
20501372	6.58	7.58	2.5	0.21	T	T	-2	0.0572	0.0843	T	1200013a08rik; 1700025K23Rik; 1700129C05Rik; 2410187C16Rik; 4930546H06Rik; 9930021J17Rik; A2NXS5_RAT; A530016L24Rik; A930016P21Rik; ARMC9_RAT; Aanat; Abcd3; Abo_predicted; Actl7b; Adam12_predicted; Adcy2; Adcyap1r1; Adm2; Admr; Adrb1; Agpat6; Akr1c18; Alg5; Ankrd41; Ap1b1; Ap1m1; Arid1b; Armcx6; Armet_predicted; Arrdc1; Asb2; Atic; Atp4a; Atp6v0a4_predicted; Atpbd1c; B4galt3; BC050210; Bambi; Ban…		rno-miR-28-5p	MIMAT0000800	11	-	78139720	78139741	MIMAT0000800_st	7.57	7.65	7.53	8	6.63	4.91	6.48	0.81	6.64	8.72176e-16	8.72176e-16	8.72176e-16	8.72176e-16	8.72176e-16	2.25825e-15	8.72176e-16	0.0419635	8.72176e-16
20501364	12.4	13.4	2.43	0.15	T	T	-2	0.0572	0.0843	T	1110001D15Rik; 1700021K14Rik; 2410025L10Rik; 2900046G09Rik; 4732418C07Rik; 4930431L04Rik; 4930480E11Rik; 4930481F22Rik; 4930579C15Rik; 4932416N17Rik; 4933403G14Rik; 9930021J17Rik; A4K5G8_RAT; AI115600; ATP8_RAT; Aadacl1_predicted; Abca5; Abcb1; Abcg2; Abhd2_predicted; Acadl; Acat2; Ace; Acmsd; Acox2; Acsl3; Actl6a; Actr6_predicted; Acvr1c; Acyp1_predicted; Adad1; Adam10; Adm; Adora3; Adprhl1; Adr…	Map2; Mtap2; Pten	rno-miR-26a-5p	MIMAT0000796	8	+	123981635	123981656	MIMAT0000796_st	13.54	13.22	13.5	13.32	12.33	10.38	12.32	6.84	12.57	8.72176e-16	8.72176e-16	8.72176e-16	8.72176e-16	8.72176e-16	8.72176e-16	8.72176e-16	8.72176e-16	8.72176e-16
20513724	0.6	1.59	0.18	0.29	F	T	-2	0.0002	0.0014	F			rno-miR-511-3p	MIMAT0017358	17	+	88441541	88441561	MIMAT0017358_st	1.6	1.21	1.59	1.92	0.95	0.6	0.47	0.6	0.6	0.000350237	0.0512892	3.10155e-05	0.000327741	0.0422479	0.100253	0.739806	0.378554	0.00990687
20534935	0.8	1.79	0.19	0.12	F	T	-1.99	1.78e-05	0.0003	F			rno-mir-25	MI0000856	12	-	17607970	17608053	MI0000856_st	1.85	1.75	1.81	1.57	0.99	0.65	0.83	0.54	0.96	9.56295e-06	1.06045e-05	1.4707e-06	0.000187657	0.096442	0.322	0.0664958	0.883986	0.0334634
20524323	11.32	12.3	0.38	0.09	T	T	-1.98	0.0002	0.0014	T			rno-miR-378b	MIMAT0024855	5	-	5156403	5156423	MIMAT0024855_st	12.43	12.32	12.28	12.22	11.38	11.09	11.32	10.52	11.44	8.72176e-16	8.72176e-16	8.72176e-16	8.72176e-16	8.72176e-16	8.72176e-16	8.72176e-16	8.72176e-16	8.72176e-16
20501003	1.38	2.35	0.4	0.6	T	T	-1.96	0.0203	0.0368	T	1110001D15Rik; 1600002H07Rik; 1810058N15Rik; 2610020H08Rik; 3110079O15Rik; 3110082D06Rik; 4921524L21Rik; 4931433A01Rik; Aaas_predicted; Aars; Abcb6; Abcf3; Abhd3_predicted; Abi2; Ablim2; Acsbg1; Adad2; Adam15; Adam7; Adamts6_predicted; Adarb2; Admr; Adsl_predicted; Aim1l_predicted; Akap13; Alkbh5_predicted; Alox5; Alpk3_predicted; Amigo3; Amn_predicted; Angptl3; Ap1g2; Ap2a2; Aph1a; Appbp1; Arid3…		rno-miR-345-3p	MIMAT0004655	6	+	133178859	133178880	MIMAT0004655_st	2.15	1.61	3.01	2.57	2.07	1.11	1.6	1.09	1.36	2.70665e-07	2.30077e-05	1.09818e-10	8.80657e-06	0.000382784	0.0774329	0.000251741	0.121923	0.00263118
20504140	0.3	1.27	0.37	0.3	F	T	-1.96	0.0059	0.0145	F			rno-miR-361-3p	MIMAT0017199	X	-	101800148	101800171	MIMAT0017199_st	1.57	0.85	1.3	1.24	1.09	0.38	0.38	0.16	0.26	0.000386313	0.0407492	0.00200404	0.0180184	0.0040585	0.165142	0.0928921	0.891878	0.263907
20500958	0.45	1.38	0.31	0.09	F	T	-1.91	0.0005	0.0027	F	1700012A03Rik; 2010204K13Rik; 2810408P10Rik; 4930469G21Rik; 4930564D02Rik; 4932435O22Rik; 6030443O07Rik; 6820408C15Rik; A030004J04Rik; A2NXK3_RAT; A530016L24Rik; Abtb1; Acta1; Acvr1c; Adam12_predicted; Adamts15_predicted; Ahctf1_predicted; Akap1; Akap12; Akap5; Akr1c21; Alas2; Alox15; Amph1; Anapc7; Andpro; Ankrd32; Anxa1; Aph1b; Ar; Arhgap27; Arid2_predicted; Armcx6; Arpc1b; Arv1_predicted; Asb1…		rno-miR-330-3p	MIMAT0000568	1	+	78544377	78544399	MIMAT0000568_st	1.38	1.22	1.37	1.41	0.99	0.28	0.23	0.43	0.62	0.0303312	0.239225	0.0098394	0.01764	0.168378	0.858234	0.427137	0.866654	0.235942
20501024	6.21	7.13	2.58	0.57	T	T	-1.9	0.0654	0.0945	T	1700023A16Rik; 1700023L04Rik; 1700024G10Rik; 1700026J04Rik; 2210010C17Rik; 2310015A05Rik; 4631427C17Rik; 4930579C15Rik; 9330128J19Rik; A2BHQ4_MOUSE; ARMC9_RAT; Abca13; Abcb8; Acox2; Acpt_predicted; Actl6b_predicted; Actr6_predicted; Adam2; Adam7; Adora2a<i><sup>m1Mcwi</i></sup>; Agpat7_predicted; Aire_predicted; Akap7; Akr1a1; Aldh7a1; Alkbh3; Aloxe3_predicted; Amacr; Ank3; Anpep; Anubl1; Apg3l; …		rno-miR-352	MIMAT0000610					MIMAT0000610_st	6.3	6.87	7.5	7.45	6.05	2.84	6.01	0.64	6.59	8.72176e-16	2.8957e-15	8.72176e-16	8.72176e-16	8.72176e-16	2.5607e-11	2.8957e-15	0.713526	8.72176e-16
20506568	0.34	1.26	0.17	0.56	F	T	-1.89	0.0023	0.0075	F	1200011O22Rik; 1700025F22Rik; 1700049G17Rik; 1810063B07Rik; 2600006K01Rik; 2610020H08Rik; 4930485B16Rik; 4930519N13Rik; 4932416N17Rik; 5830411N06Rik; 6030443O07Rik; 9530080O11Rik; 9930021J17Rik; A1BPI0_RAT; A3KGK3_MOUSE; A430110N23Rik; A830023I12Rik; APRIN_RAT; Abcb8; Acaa1; Acadm; Accn3; Acot7; Acpp; Actc1; Adam23_predicted; Adamts5; Adamtsl3_predicted; Adcy3; Adk; Adm; Adrb2; Aff1_predicted; Ag…	CEBPB; Nox4	rno-miR-92b-3p	MIMAT0005340	2	-	181395436	181395457	MIMAT0005340_st	1.52	1.03	2.19	1	0.68	0.34	0.23	0.34	0.34	0.00640549	0.0485931	3.12594e-07	0.0839198	0.405966	0.546131	0.845037	0.901339	0.377097
20506549	0.6	1.51	0.07	0.24	F	T	-1.89	2.57e-05	0.0004	F	1110032F04Rik; 1200003I07Rik; 1700120K04Rik; 2810459M11Rik; 4930426D05Rik; 4931433A01Rik; 4933409G03Rik; A; A1L1L4_RAT; A330041C17Rik; A430110N23Rik; Abhd14a; Abi3; Acads; Acot11; Acot7; Actn3; Acvr2b; Adamts14_predicted; Adra2c; Adsl_predicted; Afap; Afg3l1_predicted; Agtrap; Ahsa2_predicted; Aim1l_predicted; Aipl1; Ak7_predicted; Akap4; Aldh1a2; Aldh5a1; Angptl4; Angptl6_predicted; Ank; Ankrd42…		rno-miR-673-5p	MIMAT0005328	6	+	134149787	134149808	MIMAT0005328_st	1.78	1.68	1.32	1.31	0.6	0.6	0.6	0.7	0.49	0.000946636	0.00144393	0.000249976	0.0157073	0.584389	0.80741	0.814513	0.786605	0.655603
20500933	0.34	1.25	0.11	0.39	F	T	-1.88	0.0006	0.0028	F	0610007P08Rik; 2310073E15Rik; 2610002J02Rik; 2810408P10Rik; 4930402K13Rik; 4930469G21Rik; 4930485B16Rik; 4931400O07Rik; 4933425L03Rik; A530088E08Rik; Abca13; Abcb7; Abhd3_predicted; Abi2; Ablim1_predicted; Abo; Actc1; Adam12_predicted; Adamts19_predicted; Adck1; Adrb2; Aer61; Ahi1; Akap1; Akap13; Aldh1b1; Alg1_predicted; Alox5ap; Ankfy1_predicted; Ap1s2_predicted; Apaf1; Apeh; Apex2; Aplra1; Ar; …	Capn8	rno-miR-301a-3p	MIMAT0000552	10	+	75386898	75386920	MIMAT0000552_st	1.53	0.91	1.67	0.94	0.34	0.16	0.47	0.34	0.34	1.38015e-06	0.160428	3.56469e-06	0.108225	0.160072	0.974346	0.123477	0.299955	0.0866132
20501328	9.96	10.87	2.07	0.1	T	T	-1.88	0.0967	0.1296	T	1110057P08Rik; 1700011H22Rik; 1700034J04Rik; 2310040C09Rik; 4632417N05Rik; 4930481F22Rik; 4933408B17Rik; 8430410A17Rik; A0JPN8_RAT; A4GTP4_RAT; Aadacl1_predicted; Aass; Abcc6; Abi3; Abp1; Abtb2; Acads; Acadvl; Ace2; Acpt_predicted; Actr5_predicted; Acvr1b; Acvr1c; Acy1l2_predicted; Adck1; Adrb3; Adsl_predicted; Afm; Agc1; Agxt2l2; Aim1l_predicted; Akap9; Aldh5a1; Alg8; Alox12e_predicted; Alx3; Am…	Vim	rno-let-7i-5p	MIMAT0000779	7	-	62755418	62755439	MIMAT0000779_st	10.83	10.9	11	10.78	10	8.79	10.12	5.61	10.82	8.72176e-16	8.72176e-16	8.72176e-16	8.72176e-16	8.72176e-16	8.72176e-16	8.72176e-16	2.8957e-15	8.72176e-16
20501380	0.6	1.49	0	0.46	T	T	-1.86	0.0006	0.0028	T	1110001D15Rik; 1700019D03Rik; 2210018M11Rik; 2310002L13Rik; 2310040C09Rik; 2610017I09Rik; 2700094K13Rik; 4930402K13Rik; 4930485B16Rik; A030004J04Rik; A430110N23Rik; Aacs; Abca9_predicted; Abcb1; Abcb6; Abcc3; Abcc8; Abpa; Acaa2; Acad11_predicted; Acbd3; Accn4; Ace; Ace2; Aco1; Acot7; Acp2; Adam12_predicted; Adam33; Adam4; Adamts6_predicted; Adamts7; Adck5; Adora3; Agpat4; Agrn; Akap10_predicted; …	Cav2; Insig1; Mcl1; Stx1a; Tpm1	rno-miR-29c-3p	MIMAT0000803	13	+	110968101	110968122	MIMAT0000803_st	1.65	1.36	2.24	1.21	0.6	0.6	0.6	0.6	0.6	7.68936e-05	0.000709894	6.73203e-07	0.0117319	0.00207737	0.11254	0.0045328	0.169441	0.0319866
20500993	0.85	1.74	0.24	0.62	T	T	-1.86	0.0086	0.0195	T	1110032F04Rik; 1600002H07Rik; 2610002J02Rik; 4930535B03Rik; AI115600; Abcd4; Abcg2; Abcg8; Acaa1; Accn1; Acss2_predicted; Adam33; Adck4; Adcy9_predicted; Adrb3; Adrbk1; Aipl1; Akap13; Akt1; Alcam; Anapc5; Aox1; Ap2a1_predicted; Ap2m1; Aph1a; Appbp1; Aqp5; Araf; Arid1b; Arid4a_predicted; Arl6_predicted; Armc8; Atcay_predicted; Atn1; Atp2b3; Atp8b3_predicted; Atpbd1b_predicted; B230319C09Rik; B3gal…	Kcnj16	rno-miR-342-5p	MIMAT0004652	6	+	132990815	132990836	MIMAT0004652_st	1.94	1.49	2.61	1.17	1.19	0.55	0.87	0.72	0.93	5.67035e-07	0.000500842	2.35631e-07	0.0158666	0.00206551	0.194141	0.0336108	0.357766	0.035416
20501402	3.95	4.84	0.76	0.52	T	T	-1.85	0.0739	0.1045	T	0610007P08Rik; 1700024G10Rik; 1810007M14Rik; 2310061C15Rik; 2810002I04Rik; 3110047P20Rik; 4921528O07Rik; 4930578C19Rik; 8430427H17Rik; A2NXS5_RAT; A2VD13_RAT; Aass; Abcc8; Abcf3; Abi2; Abr_predicted; Acbd6; Acpt_predicted; Acy1; Adam18; Adam23_predicted; Adcy5; Adm; Adrbk1; Akap11; Akna_predicted; Akr1a1; Akr1c21; Akr7a3; Akt2; Aldh5a1; Aldoa; Alkbh4_predicted; Amacr; Andpro; Angptl2; Ap2s1; Ap4m…	Bcl2; Capn8; E2f3; Grm7; INHBB; Mgst1; Mycn; Notch1; Sirt1; Sp1; Tagln; e2f3	rno-miR-34a-5p	MIMAT0000815	5	+	167187916	167187937	MIMAT0000815_st	3.9	4.83	4.7	5.1	4.06	2.53	3.84	3.9	4.59	2.86122e-11	3.42095e-11	1.02903e-13	7.28997e-12	6.12183e-10	1.45593e-06	1.40227e-07	1.21553e-06	3.77646e-10
20504156	0.34	1.22	0.21	0.19	F	T	-1.84	3.69e-05	0.0005	F			rno-miR-133b-5p	MIMAT0017205	9	+	19405880	19405900	MIMAT0017205_st	1.15	1.24	1.59	1.26	0.34	0.34	0.47	-0.07	0.34	0.123813	0.0253797	0.00241523	0.0504479	0.445625	0.393429	0.299544	0.961159	0.434917
20504486	11.97	12.84	0.46	0.04	T	T	-1.84	0.0009	0.004	T	Actn4; Gmppa; Hspa5; Igf1r; Ldha; Ppia	Actn4; Gmppa; Hspa5; Igf1r; Ldha; Ppia	rno-miR-378a-3p	MIMAT0003379	18	-	57377808	57377828	MIMAT0003379_st	12.9	12.82	12.86	12.81	12.03	11.58	11.98	11.04	12.17	8.72176e-16	8.72176e-16	8.72176e-16	8.72176e-16	8.72176e-16	8.72176e-16	8.72176e-16	8.72176e-16	8.72176e-16
20501487	0.28	1.15	0.31	0.1	F	T	-1.83	0.0016	0.0058	F			rno-miR-181c-3p	MIMAT0017137	19	+	25667446	25667467	MIMAT0017137_st	1.15	1.15	1.03	1.27	0.27	0.65	0.16	0.88	0.27	0.0448908	0.00160496	0.00786919	0.112666	0.431143	0.137837	0.926173	0.119421	0.919524
20534987	0.47	1.34	0.19	0.08	F	T	-1.83	3.18e-05	0.0004	F			rno-mir-127	MI0000899	6	+	134184312	134184408	MI0000899_st	1.25	1.44	1.32	1.35	0.47	0.39	0.47	0.47	0.86	0.00024669	3.44624e-05	8.79838e-06	9.09095e-05	0.0658637	0.143411	0.0312561	0.0654346	0.00265776
20524319	0.47	1.31	0.06	0.48	F	T	-1.8	0.002	0.0066	F			rno-miR-1306-5p	MIMAT0024851	11	+	84703725	84703746	MIMAT0024851_st	1.55	1.05	1.86	0.79	0.47	0.37	0.47	0.47	0.34	0.0230897	0.19094	2.03799e-05	0.195519	0.672466	0.759784	0.700779	0.698969	0.962944
20501377	7.85	8.7	3.12	0.22	T	T	-1.79	0.1472	0.1869	T	1700019D03Rik; 2210018M11Rik; 2310002L13Rik; 2310040C09Rik; 2610017I09Rik; 2700094K13Rik; 4930402K13Rik; 4930485B16Rik; A030004J04Rik; A430110N23Rik; Aacs; Abca9_predicted; Abcb6; Abcc3; Abcc8; Abhd8_predicted; Abpa; Abr_predicted; Acaa2; Acad11_predicted; Acbd3; Accn4; Ace; Ace2; Aco1; Acot7; Adam12_predicted; Adam17; Adam33; Adam4; Adamts15_predicted; Adamts6_predicted; Adamts7; Adck5; Adhfe1; …	Bak1; Bcl2l2; Bmf; Cav2; Ccnd2; Insig1; Irs1; Mcl1; Pmp22; Rela; Rest; Smad4; Stx1a; Vegfa	rno-miR-29a-3p	MIMAT0000802	4	-	58107773	58107794	MIMAT0000802_st	8.69	8.65	8.76	9.13	8.21	7.31	7.75	0.93	8.16	8.72176e-16	8.72176e-16	8.72176e-16	8.72176e-16	8.72176e-16	8.72176e-16	8.72176e-16	5.39393e-05	8.72176e-16
20501463	0.34	1.19	0.37	0.23	F	T	-1.79	0.0034	0.0096	F	1700011H22Rik; 1700024G10Rik; 2010204K13Rik; 4921506M07Rik; 4930535B03Rik; 4933439F18Rik; 9530080O11Rik; A430093A21Rik; Abcc8; Acads; Acot7; Acvr1; Ada; Adam33; Agtpbp1; Ahsg; Akr1cl1_predicted; Aldh3b1; Aldh5a1; Angpt2; Anks1_predicted; Aoc3; Ap1g2; Apba3; Arhgef15_predicted; Arhgef7; Arl6ip4; Asam; Atp5d; Atp6v1g1_predicted; Bat3; Bbs1_predicted; Bcl11a; Bcl2l10; Bcl2l2; Bhlhb2; Bmp6; Brf1_pred…		rno-miR-138-1-3p	MIMAT0004734	8	+	127390338	127390359	MIMAT0004734_st	1.15	1.15	1.64	1.26	1.14	0.23	0.34	0.34	0.34	0.00250874	0.0572728	1.95887e-05	0.0172066	0.0572274	0.938766	0.371535	0.719641	0.632974
20501318	12.69	13.52	1.51	0.18	T	T	-1.78	0.0747	0.1052	T	0610007P08Rik; 1700034J04Rik; 2610303G11Rik; 3100002H09Rik; 4933408B17Rik; 8430427H17Rik; A0JPN8_RAT; A4GTP4_RAT; A4K5G8_RAT; ATP6_RAT; Aass; Abcb9; Abi3; Abp1; Acad11_predicted; Acads; Acadvl; Acpt_predicted; Acsl6; Acvr1b; Acy3; Adamts8_predicted; Adck1; Adrb3; Afm; Agc1; Aim1l_predicted; Aire_predicted; Akr1b4; Aldh5a1; Alkbh4_predicted; Alox5; Alx3; Amigo3; Ap2s1; Apbb3; Aqr_predicted; Ar; Ar…	Tagln; Vim	rno-let-7b-5p	MIMAT0000775	7	+	123701211	123701232	MIMAT0000775_st	13.24	13.5	13.67	13.53	12.69	11.78	12.86	9.54	13.33	8.72176e-16	8.72176e-16	8.72176e-16	8.72176e-16	8.72176e-16	8.72176e-16	8.72176e-16	8.72176e-16	8.72176e-16
20501370	0.47	1.28	0.08	0.42	F	T	-1.75	0.0004	0.0024	F	1700081L11Rik; 1700123J19Rik; 2310007A19Rik; 4930485B16Rik; A930003A15Rik; Abca8b; Acad11_predicted; Adam33; Agc1; Ahsg; Aire_predicted; Akr7a3; Angptl2; Ankmy2_predicted; Ankrd27_predicted; Apoa5; Apom; Arhgap5; Arhgef15_predicted; Arih1; Ash2l_predicted; Atp7b; Atp8b4; Atxn2_predicted; Avpr1b; Azgp1; B230319C09Rik; BC032204; Bat4; Bcl11a; Bin1; Brd8; Brp44l; Bzrap1; Bzrp; C77370; C8b; CK5P2_RAT…		rno-miR-27a-5p	MIMAT0004715	19	-	25638630	25638651	MIMAT0004715_st	1.43	1.23	2.04	1.1	0.47	0.47	0.47	0.35	0.58	0.000143596	0.0303493	7.22534e-06	0.0143869	0.541134	0.190641	0.0956371	0.676761	0.203881
20504247	0.31	1.11	0.21	0.18	F	T	-1.75	0.0003	0.002	F	1700013H16Rik; 1810007M14Rik; 2210010C17Rik; 2310067B10Rik; 2410187C16Rik; 2810459M11Rik; 3110082D06Rik; 4921517N04Rik; 4930447F04Rik; 4930564D02Rik; 4933404G15Rik; A2ARZ2_MOUSE; A2NXR7_RAT; A330021E22Rik; A930006D01Rik; Aadat; Aasdhppt_predicted; Abca3; Abca4_predicted; Abcb4; Acaca; Acadvl; Aco1; Adamts14_predicted; Adamts16_predicted; Adamts5; Adamtsl1; Ager; Aggf1; Aim1l_predicted; Akr1cl1_pr…		rno-miR-376a-3p	MIMAT0003198	6	+	134404740	134404760	MIMAT0003198_st	0.94	1.05	1.17	1.36	0.74	0.34	0.34	0.24	0.22	0.00153633	0.00247057	0.00367209	0.000218061	0.00370166	0.107986	0.156677	0.275862	0.0348018
20504152	0.39	1.2	0.18	0.1	F	T	-1.75	2.94e-05	0.0004	F			rno-miR-412-5p	MIMAT0017204	6	+	134424664	134424683	MIMAT0017204_st	1.31	1.11	1.26	1.13	0.55	0.34	0.15	0.34	0.58	0.00360207	0.0569219	0.00409595	0.017286	0.0877478	0.593632	0.654231	0.225052	0.164681
20534954	0.62	1.42	0.16	0.21	T	T	-1.74	0.0002	0.0013	T			rno-mir-30c-2	MI0000871	9	+	22162630	22162713	MI0000871_st	1.15	1.57	1.31	1.57	0.49	0.78	0.83	0.49	0.6	1.21444e-05	6.41807e-05	1.03574e-05	6.0737e-06	0.000581345	4.99929e-06	1.22e-05	0.0413475	2.60241e-05
20506523	0.48	1.27	0.19	0.81	F	T	-1.73	0.0189	0.0351	F	1700019N12Rik; 2310061N02Rik; 4930512B01Rik; 4931400O07Rik; 5730437N04Rik; A1A5R5_RAT; A2AG58-2; A530006G24Rik; A530021J07Rik; Abcb1; Acad11_predicted; Actn1_v1; Acvr1; Acyp1_predicted; Adck1; Adm; Agbl2_predicted; Ahr; Akap12; Akap14; Alcam; Aldh5a1; Alg12_predicted; Alpk1_predicted; Andpro; Ankrd32; Ankrd45_predicted; Ankrd5_predicted; Aof1_predicted; Ap1g1; Apin; Aqr_predicted; Ar; Arfgap1; As…		rno-miR-410-3p	MIMAT0005311	6	+	134425127	134425147	MIMAT0005311_st	1.51	1.09	0.74	2.6	0.76	0.47	0.55	0.23	0.47	0.000224865	0.141042	0.150832	1.3007e-05	0.00128022	0.311264	0.097649	0.931941	0.0102223
20504213	0.47	1.25	0.14	0.12	F	T	-1.73	1.22e-05	0.0003	F			rno-miR-541-3p	MIMAT0017213	6	+	134423795	134423817	MIMAT0017213_st	1.48	1.27	1.27	1.21	0.72	0.34	0.47	0.47	0.47	0.00308893	0.00395909	0.00700789	0.0116283	0.045472	0.854413	0.456264	0.614524	0.174898
20501019	1.07	1.86	0.74	0.21	T	T	-1.73	0.1665	0.2077	T	2610020H08Rik; 4631427C17Rik; 4732479N06Rik; 4930529M08Rik; 7420426K07Rik; 9030420J04Rik; 9630041N07Rik; Aadac; Abcg2; Abt1; Acaa2; Acvr1c; Adamtsl1; Adh7; Adprh; Adrm1; Agc1; Agt; Akap11; Akr1c21; Alox15; Als2cr4_predicted; Amotl1; Aoc3; Apobec3; Ar; Argbp2; Arhgap29; Arl4a; Arl6ip5; Armc8; Arpc4_predicted; Arsk; Asb11_predicted; Atad1; Atp6v0b_predicted; Atp6v1a1_predicted; Azin1; B2m; B3galt3;…		rno-miR-7a-1-3p	MIMAT0000607	17	+	12204141	12204162	MIMAT0000607_st	2.15	1.63	1.88	1.83	1.84	0.71	1.05	0.71	2.35	6.80171e-11	8.30272e-05	4.48879e-08	1.1656e-05	1.71663e-07	0.0251871	0.00336493	0.343802	3.24586e-11
20513768	0.28	1.06	0.17	0.23	F	T	-1.72	0.0003	0.0018	F			rno-miR-496-3p	MIMAT0012860	6	+	134420416	134420436	MIMAT0012860_st	1.17	0.93	1.35	0.85	0.47	0.12	0.52	0.23	0.23	0.000160221	0.0143756	0.000332262	0.0663275	0.553178	0.98898	0.328392	0.857611	0.927404
20501389	9.42	10.2	2.31	0.23	T	T	-1.72	0.1296	0.1675	T	1190017O12Rik; 1300003B13Rik; 1700011H22Rik; 1700012A03Rik; 3100002H09Rik; 4930485B16Rik; A530006G24Rik; Abca3; Abcd4; Abcg5; Abl2; Abp1; Acbd3; Acox2; Acp2; Actc1; Actl6a; Acvr1; Adam12_predicted; Adamts16_predicted; Adamts3_predicted; Adh1; Aer61; Aim1l_predicted; Aldh2; Aldh6a1; Alox12e_predicted; Anp32b; Anxa1; Ap2a1_predicted; Ap4b1_predicted; Apba1; Apc2_predicted; Apc<sup>Pirc</sup>; Apex1…	Acvr1; Becn1; Neurod1; Stx1a; Syt4; Tp53	rno-miR-30a-5p	MIMAT0000808	9	+	22142894	22142915	MIMAT0000808_st	10.29	9.85	10.12	10.36	9.43	8.05	9.71	4.44	10.04	8.72176e-16	8.72176e-16	8.72176e-16	8.72176e-16	8.72176e-16	8.72176e-16	8.72176e-16	2.16333e-10	8.72176e-16
20501359	0.78	1.55	0.07	0.49	T	T	-1.71	0.0061	0.0149	T	1700123J19Rik; 2310057J16Rik; 4930485B16Rik; 5133400G04Rik; A2VD13_RAT; A530088E08Rik; Aard; Abcf3; Abi2; Abt1; Abtb1; Acadvl; Acvr1; Acy1l2_predicted; Adam2; Adamts6_predicted; Adck2_predicted; Adcy5; Adprhl2_predicted; Adrb2; Adrm1; Akna_predicted; Aldh9a1; Aldoal1; Anapc7; Apbb1ip; Aqp6; Armc8; Arpc1a; Arv1_predicted; Ascc3; Asns; Atcay_predicted; Atp2b3; Atp5f1; Atxn10; Atxn2_predicted; Aurkb…		rno-miR-24-1-5p	MIMAT0003153	17	-	7351012	7351033	MIMAT0003153_st	1.66	0.81	1.96	1.44	0.78	0.78	0.64	0.65	0.78	7.49907e-06	0.0739534	3.39283e-05	0.00421088	0.0491381	0.0116793	0.196531	0.52724	0.00136027
20535237	0.34	1.11	0.25	0.11	F	T	-1.7	0.0015	0.0056	F			rno-mir-412	MI0003488	6	+	134424656	134424725	MI0003488_st	1.08	1.16	1.1	0.91	0.34	0.34	0.91	0.34	0.34	0.0418155	0.173992	0.0414845	0.292411	0.29294	0.416875	0.195582	0.648901	0.289879
20535730	0.99	1.74	0.39	0.11	T	T	-1.68	0.0026	0.008	T			rno-mir-411	MI0006144	6	+	134389347	134389422	MI0006144_st	1.78	1.62	1.87	1.68	0.99	0.3	1.38	0.99	0.99	8.79848e-07	0.000122648	1.20715e-08	9.46023e-05	0.000960423	0.668256	0.002956	0.0505805	0.0200471
20535255	0.34	1.09	0.05	0.24	F	T	-1.68	0.0002	0.0014	F			rno-mir-543	MI0003525	6	+	134397158	134397237	MI0003525_st	1.06	1.1	1.3	0.72	0.34	0.34	0.34	0.45	0.34	0.00174051	0.00826941	0.000677522	0.375549	0.702779	0.805275	0.156335	0.501826	0.316624
20506546	0.39	1.13	0.17	0.15	F	T	-1.67	0.0002	0.0014	F	1520401A03Rik; 1700041C02Rik; 2210010C17Rik; 2210012G02Rik; 2610020H08Rik; 2900083I11Rik; 4933400E14Rik; A2VD13_RAT; A4K5G8_RAT; A530016L24Rik; Aaas_predicted; Abcc12; Acaca; Acads; Acbd4; Acbd6; Acot7; Actr5_predicted; Acvr2a; Acyp1_predicted; Adam4; Adamts13_predicted; Adamtsl3_predicted; Adora2a<i><sup>m1Mcwi</i></sup>; Agpat6; Agr2_predicted; Akap4; Akt2; Alox12b; Amigo3; Ampd3; Ankrd5_predic…		rno-miR-671	MIMAT0005326	4	-	5960220	5960240	MIMAT0005326_st	1.08	0.94	1.3	1.19	0.39	0.39	0.29	0.39	0.73	0.229941	0.171932	0.0115915	0.0409309	0.822275	0.831706	0.888211	0.792356	0.323016
20537280	0.47	1.21	0.08	0.16	F	T	-1.66	9.44e-06	0.0002	F			rno-mir-1843	MI0021535	6	-	103413902	103413991	MI0021535_st	1.23	1.52	1.23	1.15	0.6	0.47	0.47	0.47	0.37	0.00662239	0.000266398	0.000466511	0.0359349	0.00147656	0.0547768	0.300951	0.193787	0.78657
20504153	0.25	0.96	0.13	0.34	F	T	-1.63	0.0022	0.0072	F	1300010F03Rik; 1520401A03Rik; 1700049G17Rik; 4631422O05Rik; 4930557A04Rik; 4930578C19Rik; 4933409G03Rik; 4933425L03Rik; 5430432N15Rik; 6820408C15Rik; A0JPN8_RAT; A230078I05Rik; A2VD13_RAT; A430110N23Rik; A4K5G8_RAT; Abca2; Abcc12; Actr5_predicted; Adam28; Adcy2; Adrbk1; Afp; Agpat3_predicted; Ahr; Aipl1; Akap3; Amacr; Ammecr1; Ankrd1; Ankrd24_predicted; Ankrd41; Anxa6; Ap3d1; Ap3m2; Ap4m1; Apc2_p…		rno-miR-412-3p	MIMAT0003124	6	+	134424700	134424721	MIMAT0003124_st	1.28	0.47	1.02	0.9	0.35	0.36	0.04	0.25	0.23	0.0274455	0.83353	0.00447009	0.524291	0.765054	0.609774	0.807408	0.77141	0.98136
20538463	14.61	15.31	0.52	0.15	T	T	-1.63	0.019	0.0351	T			spike_in-control-23	spike_in-control-23					spike_in-control-23_st	15.37	15.02	15.31	15.27	15.06	14.61	14.62	13.64	14.58	2.97028e-17	2.97028e-17	2.97028e-17	2.97028e-17	2.97028e-17	2.97028e-17	2.97028e-17	2.97028e-17	2.97028e-17
20501538	0.68	1.38	0.22	0.28	F	T	-1.63	0.0011	0.0045	F	0610007P08Rik; 1110032F04Rik; 4930429B21Rik; 5730437N04Rik; 9430070O13Rik; A2IBE0_RAT; A930016P21Rik; AI115600; Abca12_predicted; Abcf2_predicted; Abcg5; Acad11_predicted; Actb; Actr3b; Actr6_predicted; Acvr2b; Adamts9_predicted; Adcy5; Adi1; Adipor2; Adora3; Afg3l1_predicted; Aim1l_predicted; Akna_predicted; Aldoal1; Alg1_predicted; Alkbh3; Alox5; Alpk1_predicted; Anp32a; Anxa4; Aqp9; Arfrp1; Ar…	Cyp2e1; Foxo3; Pten; Rasa1	rno-miR-212-3p	MIMAT0000883	10	+	62480505	62480526	MIMAT0000883_st	1.34	1.43	1.78	1.12	0.85	0.38	0.72	0.47	0.86	0.00524071	0.00238348	4.92493e-05	0.230915	0.089799	0.72712	0.314939	0.730073	0.078686
20501368	1.5	2.19	0.6	0.34	T	T	-1.62	0.0093	0.0202	T			rno-miR-27b-5p	MIMAT0017101	17	-	7351504	7351527	MIMAT0017101_st	2.48	2.15	2.21	1.67	1.57	0.42	1.56	0.41	1.38	1.20203e-07	6.38935e-06	1.17134e-06	0.00100368	0.000411238	0.585504	0.000744401	0.964827	0.000173342
20501315	12.03	12.73	3.72	0.07	T	T	-1.62	0.2098	0.2535	T	1110057P08Rik; 1700034J04Rik; 2310002L13Rik; 2310022K01Rik; 2610303G11Rik; 3100002H09Rik; 4933404G15Rik; 4933408B17Rik; 8430410A17Rik; A0JPN8_RAT; A4GTP4_RAT; A4K5G8_RAT; Abcb9; Abcc9; Abi3; Abp1; Acacb; Acad11_predicted; Acads; Acadvl; Acn9; Acot8; Acox3; Acpt_predicted; Acsl6; Acta1; Acvr1c; Adamts6_predicted; Adamts8_predicted; Adck1; Adrb3; Afm; Agc1; Aim1l_predicted; Aldh5a1; Alox5; Amigo3; …	Hmox1; Kras; Myc; Tagln; Vim	rno-let-7a-5p	MIMAT0000774	17	+	22119779	22119800	MIMAT0000774_st	12.64	12.75	12.81	12.7	12.04	10.45	12.39	3.93	13.01	8.72176e-16	8.72176e-16	8.72176e-16	8.72176e-16	8.72176e-16	8.72176e-16	8.72176e-16	1.53084e-13	8.72176e-16
20501514	6.87	7.56	2.67	0.19	T	T	-1.61	0.1177	0.1547	T	2310061N02Rik; 4921528O07Rik; 5830415F09Rik; A830006F12Rik; Aadat; Aamp_predicted; Aars; Aasdhppt_predicted; Abpa; Acbd5; Acmsd; Acot12; Acsl6; Adam15; Adam5; Adamts8_predicted; Adck1; Adrbk1; Af6; Afm; Agxt2; Akap4; Aldh5a1; Aldh6a1; Amelx; Angpt1; Anp32e; Anxa1; Apoh; Aqp11; Aqr_predicted; Arg2; Arhgef15_predicted; Arl2; Arv1_predicted; Arvcf; Asah2; Asf1a_predicted; Atp6v1f; Atp8a1_predicted; …		rno-miR-196a-5p	MIMAT0000871	7	+	141736783	141736804	MIMAT0000871_st	7.33	7.47	7.67	7.76	6.77	4.57	7.1	1.05	7.41	8.72176e-16	8.72176e-16	8.72176e-16	8.72176e-16	8.72176e-16	8.51353e-14	8.72176e-16	0.00181691	8.72176e-16
20524312	0.15	0.84	0.19	0.25	F	T	-1.61	0.0013	0.0051	F			rno-miR-1839-3p	MIMAT0024844	1	+	137744089	137744110	MIMAT0024844_st	0.97	0.48	1.02	0.73	0.28	0.03	0.12	-0.06	0.4	0.00432048	0.151522	0.0416036	0.260171	0.434311	0.895982	0.617701	0.994224	0.30983
20506486	0.59	1.28	0.24	0.17	F	T	-1.61	0.0014	0.0051	F	1700022I11Rik; 1700037C18Rik; 1700086D15Rik; 1810007M14Rik; 4930432O21Rik; 5730460C07Rik; 9330158F14Rik; A230062G08Rik; A730069N07Rik; Aaas_predicted; Abca8b; Ablim2; Adam7; Adh6a_predicted; Admr; Aer61; Akap11; Aldh3a2; Alox5; Ank2; Ankra2; Ankrd23_predicted; Araf; Arf1; Arfgef2; Arfip1; Arntl; Arsa; Atp2b3; Atp4b; Atp6v0a4_predicted; Atp6v1g2; B3galt3; B4galt1; BC030870; Baiap2l1; Bap1_predicte…		rno-miR-872-3p	MIMAT0005283	5	+	114979254	114979275	MIMAT0005283_st	1.52	1.15	1.22	1.33	0.72	0.47	0.6	0.47	1.05	0.000133393	0.0206874	0.00200259	0.00159546	0.254371	0.862441	0.223545	0.901634	0.00502461
20536431	0.25	0.94	0.09	0.26	F	T	-1.61	0.0009	0.0039	F			rno-mir-3595	MI0015478	6	-	134404672	134404791	MI0015478_st	0.98	1.08	0.49	0.86	0.23	0.23	0.34	0.34	0.14	0.0384488	0.02233	0.906296	0.473431	0.809943	0.506723	0.659973	0.150441	0.567661
20506507	0.47	1.15	0.06	0.89	F	T	-1.61	0.0136	0.0269	F	0610012H03Rik; 1110028C15Rik; 1700007G11Rik; 1700025K23Rik; 4632417N05Rik; 4921517N04Rik; 6030436E02Rik; A2ARZ2_MOUSE; A830006F12Rik; AI449175; Aadat; Abat; Abca1; Abcc3; Ablim1_predicted; Acadvl; Acsl6; Acss2_predicted; Actr6_predicted; Acvr2a; Acy1; Adam33; Adcy6; Aff2_predicted; Agtpbp1; Aim2; Akr1b10; Akt1; Aldh6a1; Alg5; Alkbh4_predicted; Amigo2; Anapc5; Angptl2; Ankrd22_predicted; Ankrd5_pr…	Cebpa; Mitf	rno-miR-182	MIMAT0005300	4	-	57071298	57071322	MIMAT0005300_st	1.48	1.07	2.84	0.88	0.47	0.47	0.47	0.33	0.47	0.001715	0.0760202	1.49677e-06	0.31192	0.190145	0.950673	0.198854	0.625015	0.00503626
20501496	7.8	8.47	1.25	0.15	T	T	-1.6	0.084	0.1156	T	1110028C15Rik; 1700024G10Rik; 1700095B22Rik; 2310015A05Rik; 2600011E07Rik; 2900046G09Rik; 4921506M07Rik; 4930547M16Rik; A230050P20Rik; Aamp_predicted; Abca12_predicted; Abcg3; Acaca; Accn5; Acin1; Acr; Acta1; Adamts13_predicted; Adamts19_predicted; Adprhl1; Adrb1; Adrb2; Adsl_predicted; Aff4_predicted; Akap5; Akap9; Akr1c6; Akr7a3; Aldoc; Alpl; Als2cr7_predicted; Anks1_predicted; Anxa2; Ap1g2; Ap…	Vim	rno-miR-185-5p	MIMAT0000862	11	+	84658798	84658819	MIMAT0000862_st	8.37	8.7	8.53	8.4	7.62	7.57	7.91	5.19	8.44	8.72176e-16	8.72176e-16	8.72176e-16	8.72176e-16	8.72176e-16	1.59012e-15	8.72176e-16	4.17101e-10	8.72176e-16
20501526	0.63	1.3	0.17	0.45	F	T	-1.59	0.0058	0.0144	F	2310016E02Rik; 4632419K20Rik; 4930432O21Rik; 4930480E11Rik; 6030443O07Rik; 9430070O13Rik; Aamp_predicted; Abcb6; Abcc10_predicted; Acads; Acin1; Acsbg1; Adamts3_predicted; Adar; Adarb2; Adck2_predicted; Adra1d; Adra2c; Adrb3; Agc1; Agpat4; Akap1; Akr1e1; Alpl; Ankrd47_predicted; Ap1s1_predicted; Ap2a2; Arcn1; Arg2; Arhgef1; Armc5; Arpc1b; Arvcf; Arx; Asgr2; Ash1l_predicted; Asxl2_predicted; Atn1;…	Tagln	rno-miR-204-5p	MIMAT0000877	1	+	226013026	226013047	MIMAT0000877_st	1.48	1.12	2.02	1.03	0.73	0.6	0.6	0.48	0.93	0.00193479	0.0455389	1.52816e-06	0.00916717	0.144064	0.234979	0.302207	0.400203	0.0522726
20506485	0.35	1.02	0.13	0.27	F	F	-1.59	0.0082	0.0188	F	2010005H15Rik; 2610203C20Rik; 4930529M08Rik; 6030429G01Rik; A830031A19Rik; Abcb9; Abcf1; Ablim1_predicted; Acadl; Adamts13_predicted; Adamts8_predicted; Adk; Akr1c12_predicted; Aldh1l2; Aldh6a1; Aldoal1; Alg8; Alox5; Ankra2; Anp32e; Anpep; Anxa3; Aprt_predicted; Arhgef19_predicted; Arih2_predicted; Arl11; Arl9; Armcx2; Armcx4; Arvcf; Asz1; Atic; Atxn1; Azi1_predicted; Azin1; BC060632; BCLX_RAT; B…		rno-miR-872-5p	MIMAT0005282	5	+	114979215	114979235	MIMAT0005282_st	1.12	0.5	0.92	1.03	0.59	0.34	0.57	0.35	0.35	0.0101556	0.405901	0.165405	0.0996739	0.198315	0.944114	0.129701	0.919899	0.761184
20506529	0.47	1.13	0.2	0.36	F	T	-1.59	0.0044	0.0119	F			rno-miR-425-3p	MIMAT0017306	8	+	113614868	113614888	MIMAT0017306_st	1.24	0.87	1.03	1.71	0.87	0.35	0.47	0.47	0.47	0.0234611	0.519257	0.0471421	0.000280248	0.027037	0.76623	0.444106	0.141551	0.113419
20501324	0.12	0.79	0.08	0.09	F	F	-1.59	4.19e-06	0.0001	F	0610007P08Rik; 1700001P01Rik; 1700007G11Rik; 1700057K13Rik; 2310001H12Rik; 2310073E15Rik; 2810002I04Rik; 3110079O15Rik; 4631405J19Rik; 4930557A04Rik; 4930564B18Rik; 9030411M15Rik; 9030612M13Rik; 9430070O13Rik; 9630041N07Rik; A2ARZ2_MOUSE; Aard; Abca2; Abca7; Abcb6; Abcb8; Acsl3; Adam1a; Adam7; Adamts17_predicted; Adamtsl5_predicted; Adarb2; Aebp2_predicted; Agt; Ak3; Akap1; Aldh1l2; Alg2; Amacr; …		rno-let-7e-3p	MIMAT0004706	1	+	56487193	56487214	MIMAT0004706_st	0.88	0.85	0.69	0.73	0.12	0.12	0.02	0.24	0.12	0.0102697	0.451477	0.697995	0.412923	0.960364	0.679068	0.993604	0.922945	0.595781
20504489	0.76	1.43	0.4	0.64	F	T	-1.58	0.0731	0.1036	F	1700061I17Rik; 2310002L13Rik; 2810008M24Rik; 4930488P18Rik; 8430427H17Rik; A730069N07Rik; Aars; Abca9_predicted; Acbd5; Actl7b; Acvr1c; Adamts6_predicted; Adi1; Adm2; Adora1; Agl_predicted; Agpat6; Agxt2; Alox12b; Alox12e_predicted; Amigo2; Angptl2; Ankrd27_predicted; Aox2; Ap1g1; Ap3s1_predicted; Api5_predicted; Apin; Aqp4; Areg; Arhgap12; Arhgap5; Arid2_predicted; Arid3b_predicted; Arntl; Asb7_…	Gadd45a; Ppp3ca; Ppp3cb; Sox6	rno-miR-499-5p	MIMAT0003381	3	+	146127963	146127983	MIMAT0003381_st	1.78	0.81	2.16	1.02	0.35	0.48	0.72	1.32	1.04	0.000133026	0.226965	6.54149e-07	0.0731231	0.285374	0.0887641	0.187058	5.77612e-06	5.41284e-05
20500947	12.48	13.14	3.05	0.11	T	T	-1.58	0.1588	0.1992	T	1110032F04Rik; 1700034J04Rik; 2310002L13Rik; 2310022K01Rik; 2610303G11Rik; 3-Sep; 3100002H09Rik; 4933404G15Rik; 4933408B17Rik; 6820408C15Rik; A0JPN8_RAT; A4GTP4_RAT; Aass; Abcb9; Abcc10_predicted; Abcc9; Abi3; Abp1; Acads; Acadvl; Acot8; Acox3; Acpt_predicted; Acsl6; Adamts6_predicted; Adamts7; Agc1; Agxt2; Ahsa2_predicted; Aim1l_predicted; Aire_predicted; Aldh5a1; Alkbh4_predicted; Alox12e_predi…	3-Sep; Bdnf; Hmox1; Th	rno-let-7d-5p	MIMAT0000562	17	+	22121907	22121928	MIMAT0000562_st	13.03	13.11	13.3	13.16	12.48	10.75	12.69	5.73	13.07	8.72176e-16	8.72176e-16	8.72176e-16	8.72176e-16	8.72176e-16	8.72176e-16	8.72176e-16	1.35603e-14	8.72176e-16
20501379	0.47	1.12	0.28	0.23	F	T	-1.58	0.0025	0.0078	F	1110017F19Rik; 1700019N12Rik; 2410187C16Rik; 2700049A03Rik; 2810408P10Rik; 2810474C18Rik; 4921530G04Rik; 5430419D17Rik; 7420426K07Rik; A2m; A830031A19Rik; ADAT3_RAT; Abcc12; Abcg8; Ablim2; Accn2; Acox2; Adam6; Adamtsl5_predicted; Adh4; Adhfe1; Adra2c; Aff3_predicted; Ahr; Aim1; Ak7_predicted; Akap4; Aldh3a2; Alkbh2_predicted; Amigo2; Ankrd1; Anxa13_predicted; Ap4b1_predicted; Apc2_predicted; Apc<…		rno-miR-29c-5p	MIMAT0003154	13	+	110968063	110968084	MIMAT0003154_st	1.54	1.03	1.1	1.21	0.99	0.47	0.47	0.23	0.47	0.00483767	0.057659	0.0383074	0.0562735	0.00144754	0.161882	0.0327187	0.552757	0.167021
20534895	0.47	1.12	0	0.08	F	F	-1.58	1.1e-06	4.45e-05	F			rno-let-7a-1	MI0000827	17	+	22119767	22119860	MI0000827_st	1.15	0.97	1.15	1.08	0.47	0.47	0.47	0.47	0.47	0.269438	0.544205	0.37394	0.338285	0.879334	0.897021	0.85039	0.964114	0.821197
20513737	0.75	1.41	0.15	0.33	F	T	-1.57	0.0091	0.02	F			rno-miR-668	MIMAT0012839	6	+	134416268	134416291	MIMAT0012839_st	1.63	1	1.7	1.23	0.78	1.06	0.73	0.73	0.99	0.0111465	0.307567	0.00214634	0.436772	0.839351	0.568781	0.939327	0.86769	0.385557
20504245	0.6	1.24	0.19	0.43	F	T	-1.56	0.0238	0.0413	F	1700013H16Rik; 1700120B22Rik; 1810007M14Rik; 2210010C17Rik; 2310004N24Rik; 2310061C15Rik; 2410187C16Rik; 2810459M11Rik; 3110082D06Rik; 4632419K20Rik; 4732471D19Rik; 4921517N04Rik; 4930447F04Rik; 4930503L19Rik; 4930564B18Rik; 4930564D02Rik; 4930571C24Rik; 4933404G15Rik; A030004J04Rik; A2ARZ2_MOUSE; A2NXR7_RAT; A930006D01Rik; Aasdhppt_predicted; Abca3; Abca4_predicted; Acaca; Acadvl; Ace; Adam10; A…		rno-miR-376b-3p	MIMAT0003196	6	+	134404232	134404252	MIMAT0003196_st	1.56	0.77	1.62	0.96	0.6	0.6	0.6	0.6	1.03	1.65922e-05	0.552676	2.0369e-05	0.0820799	0.0430779	0.0721724	0.179902	0.229795	0.000679442
20517158	0.23	0.87	0.19	0.09	F	F	-1.56	0.0004	0.0022	F			rno-miR-344b-1-3p	MIMAT0017894	1	-	115319479	115319500	MIMAT0017894_st	0.92	0.74	0.83	0.95	0.23	0.57	0.23	0.23	0.04	0.424569	0.753445	0.12889	0.149227	0.937492	0.479509	0.677117	0.496424	0.947916
20501495	0.89	1.53	0.22	0.52	T	T	-1.55	0.0289	0.0477	T	1200013a08rik; 1700019N12Rik; 1700041C02Rik; 2310016C08Rik; 4732479N06Rik; 4930480E11Rik; 4930562C15Rik; 4932414N04Rik; 5133400G04Rik; 5430419D17Rik; 6430503K07Rik; A2IBE0_RAT; A3galt2; Aars; Abcc12; Abcc8; Ace2; Acin1; Acot12; Adam11_predicted; Adam23_predicted; Adcy9_predicted; Adh4; Aes; Agpat7_predicted; Agrn; Aloxe3_predicted; Amigo2; Anapc5; Ankrd27_predicted; Ankrd42; Anpep; Ap1m1; Ap1s1_p…		rno-miR-184	MIMAT0000861	8	-	94692582	94692603	MIMAT0000861_st	0.86	2.11	1.65	1.42	0.91	0.67	1.03	0.67	1.16	0.041352	4.09859e-05	2.68035e-06	0.00760449	0.0256977	0.40274	0.0411153	0.863079	0.00416385
20535238	0.43	1.07	0.29	0.18	T	T	-1.55	0.0106	0.0224	T			rno-mir-1	MI0003489	18	-	2191671	2191757	MI0003489_st	1.14	0.88	1.29	0.98	0.45	0.34	1.04	0.34	0.59	2.13112e-05	1.20647e-05	5.75342e-06	5.52641e-05	0.000131855	0.000810127	9.1627e-06	0.0094041	0.000110563
20501350	0.47	1.1	0.08	0.21	F	T	-1.55	0.0002	0.0014	F	0710005M24Rik; 1200003I07Rik; 1700024G10Rik; 1700025F22Rik; 1700086D15Rik; 1700109F18Rik; 2700046G09Rik; 2810408P10Rik; 4930469G21Rik; A630089N07Rik; AI115600; Abcb7; Acbd5; Acn9; Acox3; Actl6a; Adam12_predicted; Add3; Adss_predicted; Akt2; Alg1_predicted; Ampd1; Amy2; Anubl1; Anxa7; Ap2a2; Ap2b1; Arfgef1_predicted; Arfip1; Armc8; Artn; Asahl_predicted; Ass; Asxl2_predicted; Atp10a; Atp2b3; Atp5g…	FBXO32; TRIM54	rno-miR-19a-3p	MIMAT0000789	15	+	99854066	99854088	MIMAT0000789_st	1.31	0.92	1.26	0.92	0.47	0.35	0.57	0.47	0.47	0.000461142	0.0563562	0.000912243	0.112471	0.0651036	0.0602114	0.0540456	0.491682	0.0034065
20517168	0.6	1.22	0.22	0.13	F	T	-1.55	0.0047	0.0124	F			rno-miR-328b-3p	MIMAT0017904	14	+	46393697	46393714	MIMAT0017904_st	1.22	0.97	1.24	1.22	1.09	0.6	0.6	0.6	0.6	0.00525692	0.134622	0.0106577	0.0429528	0.0536223	0.720264	0.403515	0.600036	0.153201
20501408	0.6	1.22	0.13	0.47	F	T	-1.55	0.0036	0.01	F			rno-miR-93-3p	MIMAT0017109	12	-	17608185	17608207	MIMAT0017109_st	1.27	1.26	2.15	1.11	0.85	0.49	0.6	0.6	0.6	0.00320077	0.00544589	9.32118e-06	0.13328	0.214759	0.749596	0.579372	0.719902	0.509239
20517146	0.23	0.86	0.11	0.07	F	F	-1.54	2.16e-05	0.0004	F			rno-miR-219b	MIMAT0017882	3	+	8833920	8833941	MIMAT0017882_st	0.92	0.79	0.92	0.8	0.23	0.47	0.23	0.23	0.23	0.224276	0.164354	0.330723	0.43951	0.818999	0.347656	0.982069	0.90797	0.771038
20506516	0.47	1.09	0.13	0.16	F	F	-1.54	0.0001	0.001	F			rno-miR-375-5p	MIMAT0017301	9	-	74233542	74233564	MIMAT0017301_st	1.14	0.91	1.04	1.29	0.59	0.23	0.47	0.47	0.47	0.245587	0.195724	0.283845	0.0777352	0.980544	0.991329	0.98316	0.907468	0.885845
20536401	0.23	0.85	0.08	0.21	F	F	-1.54	0.0003	0.0018	F			rno-mir-1912	MI0015450	X	-	31199363	31199450	MI0015450_st	0.91	0.8	0.54	1.02	0.23	0.12	0.23	0.34	0.23	0.211408	0.552202	0.923543	0.394786	0.497279	0.801888	0.881928	0.803058	0.627474
20506484	0.31	0.93	0.09	0.17	F	F	-1.54	0.0001	0.0011	F			rno-miR-871-3p	MIMAT0017289	X	-	152856076	152856097	MIMAT0017289_st	1.03	0.99	0.66	0.87	0.33	0.23	0.23	0.33	0.44	0.0770717	0.217695	0.680784	0.25884	0.870885	0.632065	0.904523	0.564908	0.520604
20501351	1.52	2.13	1.33	0.79	T	T	-1.53	0.395	0.4408	T	1110049F12Rik; 1190017O12Rik; 1300003B13Rik; 1700024G10Rik; 1700025F22Rik; 1700057K13Rik; 2810417J12Rik; 4930579C15Rik; 4933408B17Rik; A0JPN8_RAT; A130038H09Rik; A2NB68_RAT; A2NXK3_RAT; Aaas_predicted; Abca1; Abcb4; Abhd9_predicted; Abra; Acat1; Accn5; Acyp1_predicted; Adamtsl1; Adcy2; Adcy9_predicted; Adk; Aim1l_predicted; Akap12; Akr1b7; Akr1e1; Ankk1_predicted; Ankrd1; Apeh; Arhgap24; Arhgef7;…	CXCL3; Capn8; Elavl4; Faslg; ITGB1; Kcnj16; Nqo1; PDCD4; Pdcd4; Pdpn; Peli1; Pten; RGD1565591; Rad23b; Rela; Tagln; Tiam1; Tpm1; ZBTB7A	rno-miR-21-5p	MIMAT0000790	10	-	74864553	74864574	MIMAT0000790_st	2.24	2.17	3.46	1.57	2.2	1.14	1.39	0.2	3.74	1.7292e-08	7.44992e-05	3.86272e-12	0.000365118	8.24522e-10	0.00109402	3.8768e-05	0.77007	6.49841e-13
20504495	0.34	0.95	0.08	0.13	F	F	-1.52	2.59e-05	0.0004	F			rno-miR-497-3p	MIMAT0017230	10	+	57073886	57073908	MIMAT0017230_st	0.81	1.11	0.92	0.98	0.47	0.34	0.25	0.34	0.34	0.152394	0.200631	0.105234	0.06419	0.655119	0.760672	0.961662	0.584129	0.710447
20538487	11.99	12.59	1.15	0.13	T	T	-1.52	0.1021	0.1362	T			gi:555853	gi555853_copy5					gi555853_copy5_st	12.84	12.6	12.61	12.57	12.66	11.99	11.87	9.67	12.1	1.30866e-18	2.37636e-18	1.30866e-18	4.98739e-17	4.31087e-18	2.37636e-18	9.45829e-18	1.1792e-14	3.36718e-18
20501009	0.34	0.94	0.11	0.5	F	T	-1.51	0.0271	0.0452	F	1700023F06Rik; 1700037C18Rik; 2310022K01Rik; A; A230078I05Rik; A430093A21Rik; A930006D01Rik; AB041806; Aard; Abcc12; Abcd4; Abhd14a; Acads; Acin1; Actl6b_predicted; Actn4; Actr1b; Acvr1b; Adad2; Adam11_predicted; Adck5; Adk; Adora2a<i><sup>m1Mcwi</i></sup>; Adrb2; Adrbk1; Adrm1; Aes; Agtpbp1; Agxt; Ahr; Akr1cl1_predicted; Aldh5a1; Aldh6a1; Alkbh4_predicted; Angptl4; Anp32a; Ap2a1_predicted; Arg2;…		rno-miR-347	MIMAT0000598					MIMAT0000598_st	1.2	0.61	1.59	0.54	0.45	0.34	0.6	0.34	0.34	0.00248356	0.594495	5.68675e-05	0.605926	0.562842	0.752655	0.113373	0.881086	0.732251
20517081	0.25	0.84	0.12	0.13	F	F	-1.51	0.0002	0.0013	F			rno-miR-191b	MIMAT0017817	8	-	113614415	113614435	MIMAT0017817_st	0.83	0.92	0.62	0.82	0.34	0.05	0.36	0.23	0.23	0.415053	0.31384	0.607793	0.628922	0.687756	0.992181	0.802308	0.871737	0.674224
20501532	0.34	0.94	0.19	0.11	F	T	-1.51	0.0013	0.0049	F	1700019N12Rik; 1700057K13Rik; 2410025L10Rik; 4930558O21Rik; 5730453I16Rik; A230062G08Rik; Abca12_predicted; Abcb7; Acadm; Acn9; Acta1; Acvr2b; Adh4; Adhfe1; Aebp1_predicted; Akap11; Akt3; Aldh3a1; Ambn; Anxa8; Apbb1ip; Apc<sup>Pirc</sup>; Apin; Apoa2; Apobec3; App; Areg; Arhgap8; Arhgef1; Arhgef7; Arl6ip5; Arv1_predicted; B230319C09Rik; BC011248; Bag4; Bat2; Bcar1; Bcas2_predicted; Bdh1; Begain; …	Eng; p21	rno-miR-208a-3p	MIMAT0000880	15	-	33051973	33051990	MIMAT0000880_st	1	0.76	0.99	0.89	0.34	0.34	0.23	0.73	0.34	0.0260943	0.229473	0.0380058	0.224977	0.447662	0.427716	0.964425	0.0631885	0.650602
20501542	0.23	0.82	0.04	0.25	F	F	-1.51	0.0017	0.006	F	0610007P08Rik; 1700011H22Rik; 1700026J04Rik; 1700049G17Rik; 1700120B22Rik; 2210018M11Rik; 2410025L10Rik; 2610020H08Rik; 2610020o08rik; 2810408P10Rik; 4930503L19Rik; 4932411E22Rik; 9130023H24Rik; Abca15_predicted; Abcf3; Abcg2; Abhd14a; Acbd3; Ace2; Acot8; Acrbp; Adh4; Adh6; Adipor1; Adss_predicted; Afp; Agbl2_predicted; Aim1l_predicted; Aire_predicted; Akap1; Akr1b7; Akt1s1_predicted; Akt2; Alcam…	Pten	rno-miR-216a-5p	MIMAT0000886	14	+	109666099	109666120	MIMAT0000886_st	0.75	0.88	0.85	0.34	0.14	0.23	0.23	0.23	0.23	0.196265	0.279828	0.175314	0.927725	0.744478	0.299642	0.653592	0.830844	0.82306
20538489	12.03	12.62	1.66	0.06	T	T	-1.51	0.1495	0.1895	T			gi:555853	gi555853_copy7					gi555853_copy7_st	12.7	12.55	12.61	12.64	12.63	11.98	11.77	8.49	12.09	1.30866e-18	1.30866e-18	1.30866e-18	1.30866e-18	4.31087e-18	2.37636e-18	9.45829e-18	2.49692e-13	2.37636e-18
20536409	0.45	1.04	0.08	0.3	F	F	-1.51	0.0087	0.0195	F			rno-mir-3584	MI0015458	1	-	253307488	253307568	MI0015458_st	0.98	0.47	1.16	1.01	0.47	0.58	0.36	0.4	0.47	0.388321	0.661237	0.324904	0.72217	0.559286	0.411083	0.764142	0.417895	0.594306
20502377	0.26	0.85	0.25	0.38	F	T	-1.5	0.0184	0.0342	F	1110057P08Rik; 1300010F03Rik; 2310004N24Rik; 2410025L10Rik; 2700046A07Rik; 4930431L04Rik; 4933409G03Rik; A230062G08Rik; Aadat; Abcc12; Abp1; Acbd6; Accn1; Adad1; Adam28; Adam6; Adh4; Adrb1; Aga; Agpat7_predicted; Ahcyl1_predicted; Aldh7a1; Ambn; Amigo; Amph1; Anapc4; Ankrd50_predicted; Antxr2; Aox2; Ap1g2; Araf; Arg1; Arhgef5; Arl12_predicted; Armcx2; Arnt; Art3; Ascc1; Asrgl1; Atp6v0d2; BORG5_RA…	Hnrnpk; Hnrpk	rno-miR-450a-5p	MIMAT0001547	X	-	139994999	139995020	MIMAT0001547_st	1.32	0.64	1.02	0.49	0.7	0.02	0.26	0.26	0.26	0.001582	0.601026	0.0297411	0.866508	0.116418	0.997284	0.770446	0.598441	0.702034
20501374	0.93	1.52	0.84	0.23	F	T	-1.5	0.3945	0.4406	F	1110001D15Rik; 1700007G11Rik; 1700019N19Rik; 1700049G17Rik; 1700110M21Rik; 2210010C17Rik; 2310022K01Rik; 2310057J16Rik; 2600011E07Rik; 2700094K13Rik; 4732479N06Rik; 4930481F22Rik; 4930529M08Rik; 4930558O21Rik; A930006D01Rik; AI449175; APRIN_RAT; Abca2; Abca4_predicted; Abcc12; Abcf3; Abcg2; Acaca; Acf; Acot7; Ada; Adcy9_predicted; Adsl_predicted; Aldh1a2; Angpt1; Ankfy1_predicted; Ankrd13d_predic…		rno-miR-29b-2-5p	MIMAT0004717	13	+	110967530	110967551	MIMAT0004717_st	1.49	1.57	1.89	1.35	2.69	0.57	0.93	0.93	0.93	0.00020754	0.000541786	1.07732e-07	0.00286296	9.03526e-07	0.216269	0.014152	0.110825	0.0877001
20501539	0.47	1.05	0.1	0.28	F	T	-1.5	0.0025	0.0078	F	1600002H07Rik; 1600016N20Rik; 1700061I17Rik; 4930564D02Rik; 5730437N04Rik; A230083G16Rik; A2ARZ2_MOUSE; A430110N23Rik; A830006F12Rik; AI115600; AI507597; Aasdhppt_predicted; Abca13; Abhd7_predicted; Abi1; Abp1; Abtb2; Acaa2; Acox3; Adam18; Adam28; Adamts9_predicted; Adra1a<i><sup>m1Mcwi</i></sup>; Adrb3; Adrbk1; Afp; Agpat4; Agpat7_predicted; Agxt2; Akp5; Akr1b7; Akr1cl1_predicted; Aldoc; Alg5; A…		rno-miR-181a-1-3p	MIMAT0000884	13	+	51132571	51132592	MIMAT0000884_st	1.38	0.73	0.95	1.14	0.47	0.69	0.47	0.47	0.47	0.00138829	0.0245152	0.00630034	0.00636431	0.718317	0.0417708	0.207452	0.438068	0.0588912
20524316	0.58	1.16	0.27	0.36	F	T	-1.5	0.0201	0.0366	F			rno-miR-1843-3p	MIMAT0024848	6	-	103413916	103413937	MIMAT0024848_st	1.53	0.68	1.26	1.08	0.72	0.6	0.24	0.38	0.93	0.00043665	0.46546	0.00543986	0.07275	0.0186447	0.161022	0.881076	0.88584	0.0595613
20501776	0.69	1.27	1	0.97	F	T	-1.49	0.2464	0.2914	F			rno-miR-196b-3p	MIMAT0017171	4	-	80530391	80530413	MIMAT0017171_st	3.11	0.9	1.57	1.28	2.66	0.6	0.73	0.03	0.73	8.71151e-08	0.0127464	3.46579e-05	0.0812769	2.06998e-05	0.182238	0.197704	0.742366	0.0753733
20534896	0.47	1.04	0.09	0.07	F	F	-1.49	1.08e-05	0.0002	F			rno-let-7a-1	MI0000827	17	+	22119767	22119860	MI0000827_x_st	0.98	0.98	1.12	1.08	0.47	0.47	0.6	0.37	0.47	0.318752	0.198281	0.37799	0.399599	0.904041	0.861534	0.806101	0.991385	0.825671
20501406	0.35	0.92	0.07	0.03	F	F	-1.48	3.85e-06	0.0001	F			rno-miR-92a-2-5p	MIMAT0017108	X	-	139740857	139740878	MIMAT0017108_st	0.92	0.92	0.85	0.92	0.47	0.35	0.26	0.35	0.35	0.159353	0.159936	0.28873	0.153427	0.151189	0.369046	0.915665	0.273495	0.122833
20534948	0.73	1.3	0.06	0.31	F	T	-1.48	0.012	0.0247	F			rno-mir-30e	MI0000867	5	-	141365115	141365206	MI0000867_st	1.4	1.17	1.45	0.76	0.87	0.73	0.73	0.73	0.73	0.000453502	0.00661132	0.00388879	0.829088	0.185364	0.4035	0.38603	0.291525	0.315207
20501320	13.35	13.91	2.04	0.08	T	T	-1.48	0.1588	0.1992	T	1700034J04Rik; 2310002L13Rik; 2310022K01Rik; 2610303G11Rik; 3100002H09Rik; 4933408B17Rik; A0JPN8_RAT; A4GTP4_RAT; A4K5G8_RAT; Abca2; Abcb9; Abi3; Acad11_predicted; Acads; Acadvl; Accn3; Acpt_predicted; Acsl6; Acta1; Adamts17_predicted; Adamts6_predicted; Adamts8_predicted; Adck1; Adrb3; Afm; Agc1; Aim1l_predicted; Aire_predicted; Aldh5a1; Alkbh4_predicted; Alox5; Amigo3; Ankrd12_predicted; Ankrd4…	Vim	rno-let-7c-5p	MIMAT0000776	11	+	16398279	16398300	MIMAT0000776_st	13.78	13.96	13.96	13.87	13.38	12.52	13.49	8.86	13.83	8.72176e-16	8.72176e-16	8.72176e-16	8.72176e-16	8.72176e-16	8.72176e-16	8.72176e-16	8.72176e-16	8.72176e-16
20501329	0.25	0.81	0.09	0.09	F	F	-1.47	2.92e-05	0.0004	F	2410187C16Rik; 2610020H08Rik; 4930402K13Rik; 4930571C24Rik; 4930579C15Rik; 5730593N15Rik; 6530409C15Rik; 9030612M13Rik; A230050P20Rik; A230074B11Rik; A4K5G8_RAT; A930003A15Rik; Aarsl_predicted; Aasdhppt_predicted; Abca2; Abcd4; Abhd4_predicted; Abi1; Ablim2; Actb; Actr6_predicted; Adam12_predicted; Adam3; Adamts3_predicted; Adfp; Adrb1; Agxt2; Akap9; Alk; Alox5; Ankrd27_predicted; Anp32b; Anxa2; …		rno-let-7i-3p	MIMAT0004707	7	-	62755362	62755383	MIMAT0004707_st	0.69	0.91	0.79	0.83	0.23	0.12	0.34	0.34	0.22	0.687798	0.21002	0.0652074	0.644021	0.830147	0.999865	0.624798	0.712281	0.555319
20501497	0.23	0.79	0.07	0.06	F	F	-1.47	9.2e-06	0.0002	F			rno-miR-185-3p	MIMAT0017142	11	+	84658842	84658860	MIMAT0017142_st	0.83	0.72	0.82	0.76	0.36	0.23	0.23	0.23	0.34	0.0596447	0.522526	0.125087	0.43149	0.468957	0.139799	0.553551	0.378632	0.282817
20501537	0.34	0.9	0.06	0.26	F	F	-1.47	0.0036	0.01	F			rno-miR-212-5p	MIMAT0017158	10	+	62480465	62480488	MIMAT0017158_st	0.42	0.88	1.01	0.84	0.34	0.39	0.34	0.23	0.34	0.989978	0.442471	0.26325	0.372125	0.828673	0.291355	0.614014	0.993365	0.518942
20524591	0.23	0.79	0	0.21	F	F	-1.47	0.0006	0.003	F			rno-miR-344i	MIMAT0025049	1	+	116215051	116215072	MIMAT0025049_st	0.71	0.43	0.92	0.84	0.23	0.23	0.23	0.23	0.23	0.293276	0.722204	0.0263066	0.213196	0.748671	0.834406	0.562565	0.614072	0.4908
20535734	0.47	1.02	0.1	0.17	F	T	-1.47	0.0004	0.0024	F			rno-mir-455	MI0006148	5	+	80239847	80239924	MI0006148_st	1.1	0.95	0.77	1.16	0.63	0.47	0.47	0.47	0.34	0.00179827	0.000221624	0.00120734	6.30167e-05	0.18689	0.245172	0.430951	0.485954	0.211934
20517062	0.44	0.99	0.11	0.21	F	F	-1.46	0.0009	0.0039	F			rno-miR-3544	MIMAT0017798	6	-	134176774	134176796	MIMAT0017798_st	1.19	0.94	1.05	0.69	0.33	0.47	0.58	0.47	0.33	0.0449748	0.521691	0.0789796	0.961866	0.914517	0.739711	0.777967	0.856016	0.930557
20535256	0.47	1.01	0.03	0.19	T	T	-1.46	0.0005	0.0028	T			rno-mir-539	MI0003526	6	+	134408917	134408992	MI0003526_st	1	1.08	0.98	0.64	0.47	0.4	0.47	0.47	0.47	0.0279176	0.0757117	0.0206118	0.929586	0.00391194	0.0635904	0.0158894	0.026136	0.0115344
20506477	0.47	1.01	0.12	0.27	F	F	-1.46	0.0057	0.0142	F			rno-miR-466b-1-3p	MIMAT0017285	17	-	79291583	79291604	MIMAT0017285_st	1.06	0.97	1.28	0.64	0.47	0.47	0.47	0.47	0.73	0.0684237	0.0904318	0.0233341	0.796945	0.568059	0.622359	0.796696	0.430192	0.0295818
20501475	0.23	0.77	0.05	0.17	F	F	-1.45	0.0001	0.0011	F			rno-miR-145-3p	MIMAT0017131	18	-	57623761	57623781	MIMAT0017131_st	0.82	0.71	0.63	1.01	0.23	0.23	0.23	0.34	0.23	0.148422	0.869612	0.439357	0.110518	0.404626	0.371679	0.467107	0.55348	0.852274
20502358	0.25	0.79	0.1	0.12	F	F	-1.45	0.0002	0.0014	F	1700026J04Rik; 1810007M14Rik; 2310040C09Rik; 4632419K20Rik; 4930488P18Rik; 4930512B01Rik; 9130023H24Rik; A530021J07Rik; A730069N07Rik; A830023I12Rik; Aadat; Abca12_predicted; Acbd6; Accn1; Acmsd; Acot4; Adad1; Add1; Adora3; Aim2; Aldh8a1; Aldob; Ank3; Anxa2; Anxa6; Aox1; Aph1b; Appbp2; Arf1; Arid4b; Arl6_predicted; Arntl; Arpc3_predicted; Arsg; Asf1a_predicted; Aurkb; Auts2_predicted; B0at1; Bbs7…		rno-miR-448-3p	MIMAT0001534	X	-	31053536	31053556	MIMAT0001534_st	0.56	0.77	0.79	0.81	0.12	0.23	0.35	0.35	0.23	0.813312	0.483779	0.497317	0.518166	0.940885	0.641436	0.158192	0.837376	0.939578
20504243	0.47	1	0.05	0.21	T	T	-1.45	0.0006	0.0029	T	1110033M05Rik; 1110049F12Rik; 2310007A19Rik; 2700094K13Rik; 2810002I04Rik; 4632419K20Rik; 4921509C19Rik; 4921517N04Rik; A2ARZ2_MOUSE; A330021E22Rik; Abcc9; Ablim1_predicted; Acadl; Acadvl; Acly; Acot12; Acyp1_predicted; Adamtsl5_predicted; Adarb1; Adh4; Adipoq<i><sup>m3Mcwi</i></sup>; Afp; Ahcy; Aldh8a1; Amhr2; Anapc4; Ank2; Ankrd32; Anp32e; Apbb1ip; Arfrp1; Arhgef9; Arid4a_predicted; Armcx5; Arr…		rno-miR-376c-3p	MIMAT0003194	6	+	134403575	134403595	MIMAT0003194_st	1.08	0.77	1.26	0.9	0.47	0.47	0.47	0.47	0.57	5.91493e-05	0.0187729	3.37576e-05	0.016727	0.0136995	0.0247617	0.0585383	0.171485	0.00895227
20504148	0.23	0.76	0.11	0.1	F	F	-1.44	0.0003	0.0017	F			rno-miR-370-5p	MIMAT0017202	6	+	134210206	134210229	MIMAT0017202_st	0.73	0.77	0.78	0.57	0.47	0.23	0.23	0.23	0.23	0.940325	0.395535	0.384852	0.915929	0.70836	0.985667	0.894025	0.999802	0.840311
20534744	0.45	0.98	0.15	0.14	F	T	-1.44	0.0004	0.0022	F			rno-mir-151	MI0000647	7	-	110979296	110979392	MI0000647_st	1.17	0.92	1.02	0.85	0.58	0.24	0.46	0.34	0.57	0.000233768	0.0031718	9.86105e-05	0.00251827	0.102612	0.406962	0.14119	0.975287	0.0621358
20506566	0.23	0.76	0.17	0.1	F	F	-1.44	0.001	0.0041	F			rno-miR-873-3p	MIMAT0017318	5	-	53454925	53454945	MIMAT0017318_st	0.87	0.66	0.68	0.82	0.57	0.23	0.23	0.12	0.23	0.215168	0.792968	0.582829	0.73795	0.732453	0.594888	0.455723	0.886671	0.63426
20517094	0.25	0.78	0.09	0.22	F	F	-1.44	0.0014	0.0051	F			rno-miR-3561-5p	MIMAT0017830	7	-	22452328	22452348	MIMAT0017830_st	0.73	0.46	0.82	0.97	0.23	0.12	0.34	0.34	0.23	0.314415	0.371426	0.324927	0.0666072	0.752162	0.883383	0.803201	0.478969	0.697175
20534929	0.31	0.84	0.25	0.14	F	T	-1.44	0.0059	0.0145	F			rno-mir-23a	MI0000852	19	-	25638744	25638818	MI0000852_st	0.77	0.67	0.97	0.92	0.6	0.02	0.23	0.23	0.6	0.0173544	0.0113086	0.000303238	0.0154948	0.0214445	0.176386	0.425223	0.362587	0.0243341
20535752	0.47	0.99	0.18	0.16	F	F	-1.44	0.0066	0.0157	F			rno-mir-873	MI0006166	5	-	53454915	53454991	MI0006166_st	0.92	1.02	1.04	0.69	0.47	0.36	0.47	0.82	0.47	0.052262	0.037721	0.108668	0.273541	0.467251	0.345994	0.470316	0.118739	0.16203
20517125	0.23	0.75	0.08	0.08	F	F	-1.44	1.75e-05	0.0003	F			rno-miR-3575	MIMAT0017861	4	+	160841393	160841410	MIMAT0017861_st	0.72	0.78	0.68	0.85	0.23	0.35	0.23	0.23	0.14	0.504625	0.27877	0.832302	0.258614	0.932963	0.475985	0.85503	0.17555	0.489739
20501012	0.43	0.95	0.11	0.17	F	F	-1.44	0.0004	0.0022	F	1200003I07Rik; 1700110M21Rik; 2310015A05Rik; 2600006K01Rik; 4921506J03Rik; 4930480E11Rik; 9330128J19Rik; A230078I05Rik; A2IBE0_RAT; Abcb9; Abtb1; Acadm; Acly; Actl7a; Actn3; Actrt2; Adad2; Adam15; Adamdec1_predicted; Adh6a_predicted; Aff1_predicted; Aipl1; Amid_predicted; Angptl2; Ankk1_predicted; Anxa13_predicted; Anxa3; Ap2a2; Apoa5; Aqp5; Arf5; Arg1; Arl2; Arpc1b; Arpc5; Atf5; Atp2b3; Atp5c1; …		rno-miR-129-2-3p	MIMAT0000601	3	-	78648946	78648967	MIMAT0000601_st	0.99	0.91	0.73	1.13	0.43	0.53	0.43	0.23	0.43	0.167441	0.345423	0.407857	0.209291	0.335123	0.112014	0.200936	0.939607	0.334385
20535239	0.34	0.86	0.14	0.13	F	F	-1.43	0.0024	0.0077	F			rno-mir-133b	MI0003490	9	+	19405870	19405953	MI0003490_st	0.86	0.87	0.6	0.87	0.34	0.66	0.34	0.34	0.34	0.170489	0.0211504	0.708103	0.432329	0.917076	0.581487	0.997561	0.745313	0.64248
20536430	0.23	0.75	0.06	0.11	F	F	-1.43	4.53e-05	0.0006	F			rno-mir-741	MI0015477	X	-	152842633	152842728	MI0015477_st	0.74	0.91	0.64	0.75	0.23	0.23	0.23	0.37	0.23	0.617145	0.42597	0.914928	0.60652	0.789558	0.254096	0.644976	0.122361	0.383052
20535710	0.34	0.86	0.05	0.17	F	F	-1.43	0.0006	0.0028	F			rno-mir-880	MI0006122	X	-	152850266	152850343	MI0006122_st	0.79	0.95	0.57	0.91	0.34	0.45	0.34	0.34	0.34	0.144235	0.0858976	0.818408	0.120422	0.795898	0.344601	0.677736	0.916953	0.925646
20534688	0.47	0.98	0.08	0.07	F	F	-1.42	3.39e-05	0.0005	F			rno-mir-323	MI0000591	6	+	134391697	134391782	MI0000591_st	0.92	1.01	0.93	1.06	0.47	0.65	0.47	0.47	0.47	0.449533	0.202823	0.246697	0.419019	0.870705	0.782078	0.819541	0.868068	0.821665
20534979	0.36	0.87	0.15	0.12	F	F	-1.42	0.0003	0.0018	F			rno-mir-124-1	MI0000893	15	+	43944536	43944620	MI0000893_x_st	0.88	1.09	0.82	0.9	0.6	0.17	0.36	0.36	0.36	0.277199	0.252363	0.125154	0.187927	0.0603137	0.514998	0.185282	0.651173	0.205771
20506509	0.29	0.8	0.29	0.13	F	F	-1.42	0.0258	0.0439	F			rno-miR-188-3p	MIMAT0017297	X	+	27323596	27323615	MIMAT0017297_st	0.93	0.65	0.73	0.88	0.88	0.25	0.36	0.12	0.36	0.0653371	0.880855	0.903657	0.538232	0.0336146	0.806422	0.523652	0.999742	0.789947
20534701	0.57	1.07	0.18	0.12	T	T	-1.42	0.0003	0.002	T			rno-mir-329	MI0000604	6	+	134392666	134392762	MI0000604_st	1.11	1.04	1.07	1.31	0.6	0.48	0.6	0.25	0.73	0.00193902	0.000382353	0.000691954	0.000330652	0.0298149	0.0850404	0.00551633	0.279754	0.00421155
20513764	0.11	0.61	0.08	0.09	F	F	-1.42	4.7e-05	0.0006	F			rno-miR-759	MIMAT0012856	15	+	60997699	60997720	MIMAT0012856_st	0.64	0.68	0.47	0.59	0.03	0.12	0.22	0.12	0.03	0.417471	0.458797	0.992942	0.27117	0.999196	0.879657	0.820774	0.995982	0.877424
20501401	0.65	1.16	0.37	0.19	F	T	-1.42	0.0538	0.0808	F	1110001A16Rik; 1110001D15Rik; 1110006O17Rik; 3110082D06Rik; 4930513O06Rik; 4930571C24Rik; 4932416N17Rik; 5730437N04Rik; 6030443O07Rik; 9630041N07Rik; A130038H09Rik; A2BHQ4_MOUSE; A430110N23Rik; Aasdhppt_predicted; Abca15_predicted; Abca4_predicted; Acsl5; Actr10; Actrt2; Adad2; Adam33; Adamts3_predicted; Adamts6_predicted; Admr; Adrb2; Adrm1; Af6; Akap12; Akr1c12_predicted; Akt2; Alg9_predicted; …		rno-miR-34c-3p	MIMAT0004723	8	-	54422062	54422083	MIMAT0004723_st	1.11	0.8	1.14	1.24	0.79	0.34	1.13	0.22	0.73	0.00872087	0.229059	0.00287853	0.0184319	0.094394	0.867676	0.0132816	0.98634	0.0764758
20538482	12.02	12.52	1.55	0.06	T	T	-1.42	0.145	0.1847	T			gi:555853	gi555853_copy0					gi555853_copy0_st	12.64	12.51	12.53	12.51	12.51	11.86	11.74	8.67	12.14	2.37636e-18	3.36718e-18	1.30866e-18	1.30866e-18	4.31087e-18	2.37636e-18	7.81232e-18	1.37048e-13	2.37636e-18
20502381	0.51	1.01	0.12	0.07	F	F	-1.42	0.0002	0.0016	F	0710005M24Rik; 1110033M05Rik; 1700041C02Rik; 2310007A19Rik; 3300002A11Rik; 3830408D24Rik; 4930485B16Rik; 4930579C15Rik; 9330160F10Rik; A; A0JPN8_RAT; A2VD13_RAT; AI115600; Aadat; Abat; Abca4_predicted; Abcb7; Abhd3_predicted; Abtb1; Acf; Acpt_predicted; Acsl3; Actg1; Adamts15_predicted; Adamts6_predicted; Adamts9_predicted; Add3; Adm; Adprhl2_predicted; Adrm1; Agmat; Aip; Akap11; Akap9; Aldh5a1; …		rno-miR-365-3p	MIMAT0001549	10	+	65915002	65915023	MIMAT0001549_st	0.99	1.02	1.03	0.87	0.68	0.36	0.47	0.6	0.47	0.225498	0.442194	0.0257853	0.377865	0.0637552	0.571226	0.247794	0.0432784	0.427805
20517143	0.22	0.73	0.27	0.08	F	F	-1.42	0.0156	0.0301	F			rno-miR-3585-3p	MIMAT0017879	X	-	154164100	154164118	MIMAT0017879_st	0.62	0.76	0.81	0.7	0.34	-0.02	0.24	0.73	0.24	0.990783	0.26348	0.287976	0.831811	0.46897	0.976472	0.163879	0.148158	0.792164
20517165	0.12	0.62	0.12	0.1	F	F	-1.41	0.0002	0.0015	F			rno-miR-741-5p	MIMAT0017901	X	-	152842687	152842707	MIMAT0017901_st	0.74	0.62	0.62	0.51	0.12	0.12	0.34	0.12	0.03	0.598231	0.319212	0.940274	0.690942	0.323995	0.95603	0.453082	0.995066	0.969085
20501462	0.6	1.1	0.11	0.16	F	F	-1.41	0.0026	0.008	F			rno-miR-138-2-3p	MIMAT0017127	19	-	11114666	11114686	MIMAT0017127_st	0.78	1.12	1.08	1.09	0.6	0.6	0.83	0.6	0.6	0.242437	0.277856	0.0373029	0.0521221	0.659554	0.616044	0.181383	0.508319	0.60717
20501454	0.47	0.96	0.12	0.23	F	F	-1.41	0.0015	0.0054	F			rno-miR-134-3p	MIMAT0017125	6	+	134415678	134415699	MIMAT0017125_st	0.86	1.06	1.33	0.84	0.47	0.47	0.7	0.47	0.37	0.0691454	0.10366	0.0026002	0.766578	0.823504	0.932066	0.152997	0.717395	0.798918
20501397	0.23	0.73	0.12	0.2	F	F	-1.41	0.0088	0.0195	F			rno-miR-33-3p	MIMAT0017104	7	+	120573264	120573284	MIMAT0017104_st	0.69	0.35	0.83	0.7	0.49	0.23	0.23	0.23	0.23	0.783463	0.999977	0.155649	0.977594	0.242406	0.957443	0.88307	0.643726	0.745411
20501412	0.32	0.82	0.1	0.25	F	F	-1.41	0.0127	0.0257	F			rno-miR-98-3p	MIMAT0017111	X	+	41377619	41377639	MIMAT0017111_st	0.82	0.88	0.32	0.76	0.34	0.24	0.22	0.47	0.34	0.417495	0.2753	0.999153	0.571313	0.598249	0.604903	0.886589	0.287886	0.494875
20501444	0.35	0.84	0.12	0.11	F	F	-1.41	0.0005	0.0025	F			rno-miR-129-1-3p	MIMAT0017120	4	+	55892210	55892228	MIMAT0017120_st	0.84	0.84	0.63	0.84	0.24	0.34	0.48	0.46	0.23	0.0456801	0.0805163	0.549292	0.295518	0.820546	0.715011	0.073725	0.52586	0.0769056
20536408	0.34	0.83	0.11	0.1	F	F	-1.41	0.0004	0.0022	F			rno-mir-3583	MI0015457	5	-	152608900	152608989	MI0015457_st	0.73	0.92	0.92	0.77	0.34	0.34	0.6	0.34	0.34	0.702249	0.0643208	0.369156	0.697377	0.687883	0.507685	0.391406	0.930358	0.683169
20524317	0.22	0.71	0.09	0.04	F	F	-1.4	2.66e-05	0.0004	F			rno-miR-509-5p	MIMAT0024849	X	-	154191035	154191057	MIMAT0024849_st	0.63	0.7	0.72	0.7	0.24	0.14	0.23	0.34	0.13	0.766135	0.732184	0.558721	0.136553	0.867808	0.98562	0.492278	0.745365	0.937369
20501367	0.34	0.83	0.08	0.17	F	F	-1.4	0.0009	0.004	F	2410024A21Rik; 4930519N13Rik; 4931400O07Rik; 4933409G03Rik; A1BPI0_RAT; Aanat; Abca8b; Abca9_predicted; Acbd6; Ace; Acox3; Acss2_predicted; Actl7b; Acvr1; Adam15; Adcy3; Ahi1; Aldoc; Amelx; Angptl2; Angptl7; Ankrd9; Anxa9; Ap4b1_predicted; Arfgef2; Art1_predicted; Asah2; Ascc1; Bax; Baz1b; Baz2b_predicted; Bcam; Bcl9_predicted; Bdh1; Bid; C11orf8h; Ccdc102a; Ccdc63; Ccnc; Cd109_predicted; Cd5l; C…		rno-miR-26b-3p	MIMAT0004714	9	+	73734112	73734133	MIMAT0004714_st	0.79	0.52	0.92	0.82	0.34	0.34	0.44	0.34	0.23	0.344486	0.97261	0.115796	0.730855	0.669409	0.642987	0.908676	0.788214	0.983429
20536359	0.44	0.93	0.13	0.11	F	F	-1.4	0.0006	0.0028	F			rno-mir-191b	MI0015413	8	-	113614344	113614463	MI0015413_st	0.72	0.92	0.95	0.92	0.59	0.47	0.37	0.47	0.23	0.305992	0.169924	0.0996456	0.394534	0.347837	0.391264	0.355278	0.595516	0.344555
20536403	0.33	0.82	0.09	0.14	F	F	-1.4	0.0004	0.0023	F			rno-mir-3579	MI0015452	6	-	134390971	134391083	MI0015452_st	0.6	0.92	0.77	0.87	0.25	0.47	0.34	0.24	0.34	0.351479	0.0935697	0.0608639	0.0678085	0.816764	0.0573502	0.466497	0.569282	0.474874
20504260	0.47	0.95	0.14	0.09	F	F	-1.4	5.42e-05	0.0006	F	4933436C20Rik; A230062G08Rik; A2ANA3_MOUSE; A830019P07Rik; AI115600; AI449175; AW456874; Aadac; Abca8b; Abcb1; Abcb6; Abce1; Abra; Acad11_predicted; Actn1_v1; Actn4; Adm; Adora2b; Afg3l2; Aim2; Ankrd15; Ankrd5_predicted; Aqp11; Arf1; Arg2; Arid4a_predicted; Arih1; Armcx5; Artn; Asah3l_predicted; Asgr2; Ash2l_predicted; Asz1; Atf2; Atoh7_predicted; B230319C09Rik; Bbs7; Bche; Bckdhb; Bmp2; Bmp5_pre…	Vsnl1	rno-miR-374-5p	MIMAT0003208	X	-	91563609	91563630	MIMAT0003208_st	1.13	0.99	0.94	0.93	0.47	0.47	0.17	0.47	0.28	0.00878351	0.172535	0.448801	0.143158	0.584776	0.539802	0.402205	0.506584	0.516918
20501365	0.1	0.59	0.19	0.1	F	F	-1.4	0.0013	0.0051	F			rno-miR-26a-3p	MIMAT0017100	8	+	123981674	123981694	MIMAT0017100_st	0.53	0.63	0.71	0.49	0.12	-0.11	0.12	0.39	0.02	0.934836	0.254801	0.746666	0.885525	0.649562	0.978335	0.796412	0.45897	0.960759
20513759	0.34	0.83	0.08	0.26	F	F	-1.4	0.0018	0.0063	F			rno-miR-761	MIMAT0012853	5	+	130366432	130366453	MIMAT0012853_st	0.78	0.88	0.61	1.22	0.34	0.34	0.34	0.23	0.47	0.508789	0.329607	0.890885	0.0438388	0.523055	0.375675	0.27672	0.809183	0.45393
20517063	0.34	0.83	0.12	0.14	F	F	-1.4	0.0005	0.0027	F			rno-miR-203b-5p	MIMAT0017799	6	-	136932140	136932159	MIMAT0017799_st	0.96	0.88	0.79	0.63	0.34	0.34	0.47	0.12	0.34	0.229992	0.530311	0.577403	0.60998	0.189738	0.555468	0.66864	0.988433	0.815898
20517067	0.34	0.83	0.08	0.3	F	F	-1.4	0.005	0.0131	F			rno-miR-449c-5p	MIMAT0017803	2	+	44416757	44416777	MIMAT0017803_st	0.73	0.5	0.92	1.2	0.23	0.34	0.34	0.34	0.46	0.141066	0.118342	0.0545387	0.0263504	0.584846	0.934295	0.441216	0.569868	0.166806
20535747	0.38	0.86	0.14	0.09	F	F	-1.4	0.0002	0.0015	F			rno-mir-742	MI0006161	X	-	152829269	152829345	MI0006161_st	0.89	1.01	0.85	0.82	0.34	0.6	0.24	0.45	0.34	0.751148	0.170898	0.258677	0.505122	0.928492	0.318051	0.927397	0.387978	0.904504
20501529	0.23	0.71	0	0.27	F	F	-1.4	0.0044	0.0119	F			rno-miR-206-5p	MIMAT0017154	9	+	19401997	19402018	MIMAT0017154_st	0.92	0.32	0.82	0.62	0.23	0.23	0.23	0.23	0.23	0.0421033	0.835683	0.339332	0.874971	0.911543	0.85835	0.940197	0.768915	0.610653
20536351	0.34	0.83	0.21	0.1	F	F	-1.4	0.005	0.013	F			rno-mir-3549	MI0015405	10	-	65901037	65901148	MI0015405_st	0.66	0.81	0.81	0.89	0.71	0.12	0.34	0.34	0.34	0.786723	0.613689	0.724809	0.809214	0.356682	0.980945	0.789675	0.944017	0.864899
20501557	0.57	1.05	0.08	0.25	F	T	-1.39	0.0024	0.0076	F	1700013H16Rik; 2610020o08rik; 4921530G04Rik; 5730593N15Rik; 6030429G01Rik; 7420426K07Rik; A1BPI0_RAT; AI848149; AW456874; Aadac; Aass; Abca13; Abi2; Ablim2; Acsl3; Acvr2a; Adam18; Agc1; Akr1b10; Alcam; Angpt2; Ank; Ankrd32_predicted; Ankrd45_predicted; Anxa7; Api5_predicted; Aqp4; Arid4b; Arl6ip2; Arl6ip4; Armcx2; Arpc2_predicted; Arpp19; Arrdc4; Art1_predicted; Asah2; Asah3l_predicted; Asb1_pred…	Aqp4; Cntn4; Scn3a; Vim	rno-miR-223-3p	MIMAT0000892	X	+	83869120	83869140	MIMAT0000892_st	0.87	1.36	0.84	1.18	0.57	0.7	0.47	0.57	0.57	0.304609	0.00317258	0.110436	0.00787962	0.0614163	0.00602516	0.932805	0.747533	0.0706323
20538491	12.19	12.67	1.14	0.13	T	T	-1.39	0.135	0.1736	T			gi:555853	gi555853_copy9					gi555853_copy9_st	12.86	12.57	12.63	12.7	12.79	12.09	11.99	9.84	12.3	1.30866e-18	2.37636e-18	1.30866e-18	2.37636e-18	3.36718e-18	2.37636e-18	5.22084e-18	3.03255e-14	2.37636e-18
20534906	0.23	0.71	0.06	0.19	F	F	-1.39	0.0005	0.0028	F			rno-let-7f-2	MI0000834	X	+	41376943	41377025	MI0000834_st	1	0.55	0.74	0.68	0.23	0.23	0.37	0.23	0.23	0.412149	0.924936	0.700494	0.873034	0.865837	0.819747	0.326396	0.398823	0.357791
20534900	0.23	0.7	0.09	0.09	F	F	-1.39	8.66e-05	0.0009	F			rno-let-7c-1	MI0000830	11	+	16398264	16398357	MI0000830_st	0.74	0.67	0.7	0.53	0.23	0.02	0.23	0.23	0.23	0.469517	0.701289	0.692467	0.991301	0.968633	0.844463	0.584905	0.714343	0.415555
20504236	0.65	1.12	0.99	0.51	F	T	-1.39	0.5847	0.6236	F			rno-miR-493-5p	MIMAT0017217	6	+	134170353	134170374	MIMAT0017217_st	1.29	0.96	2.09	1.08	0.72	0.47	0.6	0.72	2.83	0.0058815	0.105279	2.37372e-07	0.0144184	0.00508152	0.552476	0.113365	0.768403	1.86562e-09
20538467	14.81	15.29	0.19	0.03	T	T	-1.39	0.0031	0.0091	T			spike_in-control-2	spike_in-control-2					spike_in-control-2_st	15.3	15.26	15.32	15.27	15.23	14.8	14.83	14.79	14.83	6.93928e-17	6.93928e-17	6.93928e-17	6.93928e-17	6.93928e-17	6.93928e-17	6.93928e-17	6.93928e-17	6.93928e-17
20501025	0.23	0.7	0.23	0.11	F	F	-1.39	0.0163	0.0311	F	1700061I17Rik; 1810063B07Rik; 2210010C17Rik; 2700094K13Rik; 2900083I11Rik; 4432412L15Rik; 4930512B01Rik; 4930557A04Rik; 4933404G15Rik; 4933425L03Rik; 5133400G04Rik; A2AJX4_MOUSE; A330041C17Rik; A830023I12Rik; Abat; Abca2; Abca9_predicted; Abcc3; Acaa1; Acaca; Acat1; Acpp; Actr1b; Actr3b; Adam33; Adar; Adarb2; Adora2a<i><sup>m1Mcwi</i></sup>; Aebp2_predicted; Akap11; Akap2; Akr1a1; Akr1e1; Anapc5;…	Syt17	rno-miR-135b-5p	MIMAT0000611	13	+	45078807	45078829	MIMAT0000611_st	0.76	0.83	0.57	0.65	0.22	0.12	0.44	0.69	0.22	0.809492	0.575443	0.795856	0.827577	0.852752	0.997334	0.79881	0.327788	0.851501
20501550	0.34	0.81	0.16	0.06	F	F	-1.39	0.0024	0.0076	F	1110059M19Rik; 1700057K13Rik; 1810058N15Rik; 2310004N24Rik; 2610020o08rik; 2700094K13Rik; 2810002I04Rik; 4732418C07Rik; 4930451C15Rik; 4930578C19Rik; 4932416N17Rik; 6430503K07Rik; 9430070O13Rik; 9930021J17Rik; A230050P20Rik; A2NXS5_RAT; Aard; Abca17; Abhd8_predicted; Ablim1_predicted; Acbd3; Accn4; Acpt_predicted; Acss2_predicted; Adam18; Adamts13_predicted; Adamts15_predicted; Adamts3_predicted;…		rno-miR-219a-1-3p	MIMAT0004741	20	+	4967862	4967883	MIMAT0004741_st	0.87	0.75	0.87	0.76	0.34	0.34	0.71	0.47	0.34	0.521623	0.344559	0.445655	0.529533	0.983078	0.847055	0.634088	0.616011	0.951743
20534978	0.34	0.81	0.07	0.21	F	F	-1.38	0.0029	0.0086	F			rno-mir-124-1	MI0000893	15	+	43944536	43944620	MI0000893_st	1.04	0.78	0.53	0.85	0.47	0.34	0.34	0.46	0.34	0.262496	0.678491	0.328182	0.05168	0.226496	0.573975	0.526405	0.707782	0.396329
20524315	0.8	1.26	0.25	0.4	T	T	-1.38	0.0431	0.0671	T			rno-miR-1843-5p	MIMAT0024847	6	-	103413955	103413975	MIMAT0024847_st	1.42	1.84	0.95	1.07	1.24	0.6	0.83	0.83	0.69	0.00129681	0.000354463	0.0125277	0.000401291	2.53404e-05	0.0776297	0.00334773	0.177449	0.0313715
20535080	0.34	0.81	0.13	0.26	F	T	-1.38	0.0074	0.0174	F			rno-mir-421	MI0001423	X	-	91563416	91563494	MI0001423_st	0.86	0.52	1.15	0.75	0.6	0.34	0.23	0.34	0.34	0.00991011	0.207708	0.000352466	0.0595238	0.0494221	0.662233	0.28508	0.116536	0.260003
20517107	0.23	0.7	0.06	0.06	F	F	-1.38	1.06e-05	0.0002	F			rno-miR-126b	MIMAT0017843	3	-	4768120	4768141	MIMAT0017843_st	0.66	0.77	0.73	0.64	0.23	0.12	0.23	0.23	0.28	0.878106	0.814151	0.679041	0.705796	0.616842	0.899237	0.884157	0.719353	0.750588
20524596	0.36	0.83	0.2	0.34	F	F	-1.38	0.0135	0.0268	F			rno-miR-6317	MIMAT0025054	1	-	245709311	245709331	MIMAT0025054_st	1.37	0.79	0.89	0.57	0.6	0.33	0.23	0.14	0.57	0.0053893	0.39045	0.222183	0.769967	0.181758	0.333937	0.844453	0.92971	0.159324
20513748	0.26	0.72	0.11	0.06	F	F	-1.38	0.0002	0.0013	F	Tpm1	Tpm1	rno-miR-293-5p	MIMAT0012847	1	-	64273372	64273392	MIMAT0012847_st	0.66	0.79	0.7	0.74	0.26	0.47	0.26	0.26	0.16	0.821779	0.713924	0.665252	0.345232	0.453978	0.108035	0.36717	0.747653	0.811311
20517065	0.34	0.81	0.28	0.11	F	F	-1.38	0.0388	0.0609	F			rno-miR-3546	MIMAT0017801	15	+	33052006	33052027	MIMAT0017801_st	0.92	0.81	0.66	0.81	0.94	0.34	0.34	0.24	0.34	0.0953662	0.207792	0.779014	0.604162	0.0905405	0.307563	0.741156	0.894451	0.510499
20534907	0.23	0.69	0.06	0.14	F	F	-1.38	0.0002	0.0015	F			rno-let-7f-2	MI0000834	X	+	41376943	41377025	MI0000834_x_st	0.92	0.64	0.59	0.74	0.23	0.23	0.37	0.23	0.23	0.057684	0.159068	0.214694	0.135884	0.386544	0.277705	0.0961676	0.340563	0.188689
20535000	0.34	0.8	0.12	0.12	F	F	-1.38	0.0008	0.0035	F			rno-mir-138-2	MI0000911	19	-	11114660	11114741	MI0000911_st	0.82	0.96	0.79	0.66	0.34	0.24	0.34	0.58	0.34	0.114948	0.00630556	0.202212	0.58614	0.770224	0.790549	0.408449	0.402787	0.622796
20513754	0.23	0.69	0.09	0.12	F	F	-1.37	0.0003	0.0018	F			rno-miR-465-3p	MIMAT0017367	X	-	152868892	152868913	MIMAT0017367_st	0.68	0.51	0.81	0.7	0.36	0.23	0.12	0.23	0.23	0.822456	0.943877	0.402501	0.570368	0.44898	0.865697	0.988887	0.811453	0.65422
20517100	0.34	0.8	0.09	0.05	F	F	-1.37	2.86e-05	0.0004	F			rno-miR-9b-3p	MIMAT0017836	1	-	135254151	135254168	MIMAT0017836_st	0.82	0.8	0.7	0.79	0.34	0.34	0.24	0.34	0.14	0.688244	0.475795	0.538324	0.157571	0.312869	0.640993	0.873726	0.416281	0.910434
20534686	0.59	1.05	0.25	0.12	F	T	-1.37	0.0087	0.0195	F			rno-mir-322	MI0000589	X	-	140000161	140000255	MI0000589_st	1.09	1.03	1.03	0.82	0.87	0.52	0.6	0.18	0.6	1.70714e-05	0.00192114	5.81833e-05	0.027181	0.00347225	0.177273	0.0507424	0.75051	0.00867562
20534922	0.46	0.91	0.13	0.2	F	T	-1.37	0.0022	0.0071	F			rno-mir-18a	MI0000846	15	+	99853871	99853966	MI0000846_st	1	1.22	0.82	0.79	0.46	0.46	0.34	0.46	0.71	0.0294833	0.0334344	0.0574945	0.40527	0.805689	0.28835	0.527786	0.454278	0.0342781
20517082	0.23	0.68	0	0.1	F	F	-1.37	4.59e-05	0.0006	F			rno-miR-3556b	MIMAT0017818	13	-	110968101	110968120	MIMAT0017818_st	0.73	0.64	0.51	0.72	0.23	0.23	0.23	0.23	0.23	0.319306	0.525357	0.977845	0.30844	0.563035	0.799827	0.613013	0.702733	0.658152
20536376	0.23	0.68	0.11	0.14	F	F	-1.37	0.0002	0.0014	F			rno-mir-218b	MI0015428	14	+	67642357	67642470	MI0015428_st	0.68	0.97	0.68	0.7	0.23	0.34	0.23	0.23	0.04	0.76157	0.0537711	0.393599	0.590077	0.891154	0.800512	0.961938	0.931083	0.955624
20534741	0.34	0.8	0.17	0.17	T	F	-1.37	0.0042	0.0115	F			rno-mir-352	MI0000644					MI0000644_st	0.85	1.13	0.78	0.75	0.44	0.34	0.34	0.73	0.34	0.0633457	0.0395695	0.261302	0.3331	0.000644163	0.00245388	0.00348365	0.00257161	0.000421855
20535001	0.34	0.79	0.08	0.12	F	F	-1.37	0.0002	0.0014	F			rno-mir-138-2	MI0000911	19	-	11114660	11114741	MI0000911_x_st	0.79	0.94	0.79	0.65	0.34	0.24	0.34	0.47	0.34	0.567569	0.0608712	0.642983	0.989909	0.637368	0.983725	0.697574	0.741723	0.657011
20535733	0.6	1.04	0.05	0.02	T	T	-1.36	4.65e-06	0.0001	T			rno-mir-434	MI0006147	6	+	134186260	134186340	MI0006147_st	1.04	1.05	1	1.04	0.6	0.57	0.6	0.47	0.6	5.21116e-06	0.000199837	1.19822e-05	0.000481382	0.0138244	0.024934	0.0161285	0.342372	0.00326713
20517083	0.2	0.65	0.12	0.21	F	F	-1.36	0.0094	0.0204	F			rno-miR-3557-5p	MIMAT0017819	18	+	57377807	57377828	MIMAT0017819_st	0.56	0.68	0.25	0.7	0.23	0.23	0.34	0.04	0.12	0.916742	0.114221	0.990513	0.903432	0.865113	0.584955	0.94514	0.998366	0.917916
20501492	0.24	0.68	0.06	0.16	F	F	-1.36	0.0015	0.0056	F			rno-miR-181b-2-3p	MIMAT0017140	3	+	18652059	18652080	MIMAT0017140_st	0.44	0.79	0.61	0.78	0.25	0.34	0.23	0.36	0.23	0.984026	0.0678609	0.836346	0.049905	0.545175	0.853682	0.802415	0.269942	0.968791
20535745	0.47	0.91	0.08	0.18	F	F	-1.36	0.0009	0.004	F			rno-mir-674	MI0006159	3	+	103253457	103253533	MI0006159_st	0.92	0.9	1.14	0.71	0.47	0.47	0.47	0.37	0.6	0.0540897	0.0644823	0.0047518	0.289695	0.199835	0.198981	0.613085	0.953624	0.147475
20535257	0.39	0.83	0.26	0.13	F	T	-1.36	0.0105	0.0222	F			rno-mir-541	MI0003527	6	+	134423740	134423829	MI0003527_st	0.73	1.02	0.88	0.78	0.56	0.12	0.76	0.24	0.34	0.000169924	0.00054791	0.00614271	0.000947606	0.0223007	0.159676	0.00311407	0.93647	0.0645158
20506482	0.59	1.04	0.09	0.16	F	T	-1.36	0.0008	0.0037	F	1700120B22Rik; 1810048J11Rik; 2310015A05Rik; 2610303G11Rik; 4631427C17Rik; 4930535B03Rik; A2IBE0_RAT; AK220484; Abcb7; Abp1; Abt1; Accn5; Aco1; Aco2; Adamts4; Adamts6_predicted; Adck2_predicted; Aff2_predicted; Aip1; Akr7a3; Alg5; Alg9_predicted; Amigo2; Amy1; Anapc5; Ap2a2; Aph1a; Aqp11; Arhgap12; Arhgap8; Arid1b; Armc3; Armcx5; Armet_predicted; Arntl; Arv1_predicted; As3mt; Asgr2; Atad2_predict…		rno-miR-743b-3p	MIMAT0005280	X	-	152822286	152822307	MIMAT0005280_st	0.83	0.95	1.15	1.16	0.72	0.48	0.6	0.6	0.58	0.173444	0.110279	0.0235551	0.00786111	0.0645905	0.286531	0.0158681	0.0526309	0.11707
20535227	0.47	0.91	0	0.1	F	F	-1.36	5.63e-05	0.0006	F			rno-mir-383	MI0003478	16	+	57663841	57663914	MI0003478_st	0.92	0.73	0.95	0.87	0.47	0.47	0.47	0.47	0.47	0.242865	0.642442	0.102137	0.265134	0.160678	0.0124774	0.0493142	0.301876	0.0670508
20536047	0.38	0.82	0.13	0.02	F	F	-1.36	0.0003	0.0018	F			rno-mir-490	MI0012585	4	+	63815387	63815470	MI0012585_st	0.82	0.78	0.82	0.82	0.45	0.34	0.58	0.34	0.24	0.506148	0.754269	0.249208	0.745867	0.606306	0.685504	0.0943874	0.399742	0.970231
20535738	0.6	1.04	0.05	0.32	F	T	-1.36	0.0238	0.0413	F			rno-mir-495	MI0006152	6	+	134399218	134399297	MI0006152_st	1.28	0.58	1.23	0.9	0.6	0.6	0.6	0.7	0.6	0.000131298	0.0751613	5.32906e-05	0.00917167	0.361537	0.236922	0.36136	0.546419	0.0135799
20517132	0.2	0.65	0.09	0.09	F	F	-1.36	0.0002	0.0013	F			rno-miR-3580-5p	MIMAT0017868	X	-	152867175	152867196	MIMAT0017868_st	0.71	0.7	0.52	0.61	0.22	0.34	0.12	0.22	0.12	0.721735	0.870485	0.963198	0.773684	0.724127	0.917907	0.740534	0.877601	0.945807
20517108	0.26	0.7	0.09	0.13	F	F	-1.36	0.0009	0.004	F			rno-miR-208b-5p	MIMAT0017844	15	-	33078082	33078101	MIMAT0017844_st	0.73	0.7	0.45	0.7	0.12	0.25	0.34	0.35	0.23	0.565845	0.921197	0.926362	0.793449	0.996179	0.743533	0.62911	0.894672	0.700713
20534960	0.47	0.91	0.09	0.16	T	F	-1.36	0.0016	0.0058	F			rno-mir-34a	MI0000877	5	+	167187897	167187998	MI0000877_st	1.03	0.92	0.88	0.64	0.47	0.35	0.47	0.6	0.47	0.00309658	0.0754509	0.0627974	0.368082	0.00882581	0.0604132	0.0511482	0.0151775	0.021441
20501455	0.12	0.56	0.05	0.12	F	F	-1.36	0.0001	0.0011	F	1700011E24Rik; 1700061I17Rik; 1810063B07Rik; 2210010C17Rik; 2700094K13Rik; 2810474C18Rik; 4432412L15Rik; 4930512B01Rik; 4930557A04Rik; 4933425L03Rik; 5133400G04Rik; A2AJX4_MOUSE; A330041C17Rik; Abat; Abca9_predicted; Abcc3; Acaa1; Acaca; Acpp; Actr1b; Adam33; Adamts8_predicted; Adar; Adarb2; Aebp2_predicted; Akap11; Akap2; Akr1a1; Akr1e1; Aldh1a1; Amid_predicted; Anapc5; Angpt1; Angptl2; Ank2; An…		rno-miR-135a-5p	MIMAT0000841	7	-	29077714	29077736	MIMAT0000841_st	0.49	0.71	0.46	0.62	0.12	0.12	0.12	0.23	0.12	0.875559	0.0920832	0.940232	0.8688	0.590461	0.923335	0.916449	0.20694	0.765759
20501489	0.6	1.04	0.09	0.23	F	T	-1.36	0.0028	0.0085	F			rno-miR-181a-2-3p	MIMAT0017138	3	+	18650987	18651005	MIMAT0017138_st	1.16	0.84	0.88	1.33	0.47	0.6	0.6	0.72	0.6	0.00822896	0.0602887	0.0172717	0.00121459	0.43754	0.128039	0.094698	0.0146601	0.0820343
20536362	0.47	0.91	0.05	0.19	F	F	-1.36	0.0005	0.0028	F			rno-mir-3556a	MI0015416	4	+	58107748	58107865	MI0015416_st	0.98	0.71	1.13	0.82	0.47	0.47	0.36	0.47	0.47	0.0813698	0.891471	0.0361014	0.685645	0.369599	0.152846	0.862253	0.502824	0.506154
20534927	0.34	0.78	0.1	0.09	F	F	-1.36	0.0002	0.0014	F			rno-mir-21	MI0000850	10	-	74864500	74864591	MI0000850_st	0.83	0.71	0.73	0.9	0.22	0.34	0.34	0.34	0.5	0.320426	0.705917	0.85344	0.530573	0.944534	0.535751	0.866799	0.798959	0.287382
20536386	0.26	0.7	0.09	0.2	F	F	-1.36	0.0019	0.0065	F			rno-mir-216b	MI0015435	14	+	109655043	109655144	MI0015435_st	0.9	0.52	0.85	0.53	0.24	0.13	0.34	0.24	0.34	0.102983	0.890687	0.449822	0.923167	0.845689	0.999701	0.743777	0.738531	0.630516
20536073	0.36	0.8	0.13	0.19	F	F	-1.36	0.0011	0.0044	F			rno-mir-547	MI0012613	X	-	154169439	154169519	MI0012613_st	0.84	0.79	0.79	1.18	0.58	0.33	0.45	0.33	0.23	0.128474	0.590394	0.124401	0.052514	0.314803	0.589347	0.600543	0.995318	0.567818
20538484	12.13	12.57	1.19	0.15	T	T	-1.35	0.1592	0.1994	T			gi:555853	gi555853_copy2					gi555853_copy2_st	12.86	12.6	12.58	12.53	12.76	12.11	12.09	9.7	12.21	1.30866e-18	3.36718e-18	1.30866e-18	6.96741e-18	4.31087e-18	7.81232e-18	1.10565e-17	3.70127e-14	4.31087e-18
20535012	0.34	0.78	0.05	0.15	F	F	-1.35	0.0004	0.0024	F			rno-mir-153	MI0000922	6	+	144521037	144521123	MI0000922_st	0.67	0.98	0.67	0.86	0.34	0.34	0.47	0.34	0.34	0.614286	0.239699	0.573028	0.69124	0.859612	0.317444	0.630935	0.562186	0.297178
20535011	0.6	1.03	0.06	0.07	F	T	-1.35	3.21e-05	0.0004	F			rno-mir-152	MI0000921	10	+	85608245	85608329	MI0000921_st	1.04	1.07	1.01	0.9	0.6	0.6	0.6	0.6	0.47	0.000612421	0.00442579	0.00541879	0.00954477	0.318123	0.166054	0.14788	0.655747	0.249686
20535727	0.34	0.78	0.08	0.03	F	F	-1.35	3.63e-05	0.0005	F			rno-mir-380	MI0006141	6	+	134390988	134391064	MI0006141_st	0.74	0.79	0.81	0.77	0.47	0.34	0.34	0.34	0.23	0.306002	0.185256	0.277444	0.799339	0.573178	0.542453	0.760176	0.730288	0.790366
20506535	0.34	0.78	0.1	0.1	F	F	-1.35	0.0008	0.0035	F	1700019D03Rik; 1700129C05Rik; 2010204K13Rik; 2310004N24Rik; 4732479N06Rik; 4930562C15Rik; 4932411E22Rik; 9430025M13Rik; 9930021J17Rik; A230083G16Rik; Aanat; Abcb4; Abcf2_predicted; Abcg4; Abp1; Acaa1; Accn2; Ace2; Acot11; Acsl3; Actl6b_predicted; Actl7a; Ada; Adam12_predicted; Adam15; Adamtsl5_predicted; Adck2_predicted; Adrb1; Aebp2_predicted; Aga; Akap5; Amigo; Anubl1; Anxa1; Anxa11; Ap1s2_pred…		rno-miR-463-3p	MIMAT0005317	X	-	152844316	152844337	MIMAT0005317_st	0.71	0.83	0.92	0.71	0.46	0.34	0.58	0.34	0.34	0.56945	0.274451	0.108232	0.967212	0.725372	0.409686	0.643817	0.742967	0.792101
20506513	0.47	0.9	0.13	0.33	F	F	-1.35	0.0259	0.044	F			rno-miR-196c-3p	MIMAT0017299	10	+	84995995	84996016	MIMAT0017299_st	1.11	0.44	1.15	0.74	0.6	0.25	0.47	0.47	0.47	0.0585444	0.767054	0.0352687	0.34606	0.17593	0.862441	0.638705	0.51476	0.400128
20513728	0.23	0.66	0	0.04	F	F	-1.35	4.93e-06	0.0001	F			rno-miR-568	MIMAT0012832	11	-	58644001	58644020	MIMAT0012832_st	0.58	0.66	0.67	0.65	0.23	0.23	0.23	0.23	0.23	0.531114	0.820812	0.216898	0.33677	0.81868	0.517389	0.925413	0.941463	0.870901
20538479	0.24	0.67	0.08	0.11	F	F	-1.35	0.0002	0.0013	F			spike_in-control-4	spike_in-control-4					spike_in-control-4_st	0.86	0.58	0.67	0.68	0.23	0.18	0.14	0.33	0.32	0.403249	0.793145	0.768113	0.829538	0.850638	0.669071	0.954135	0.888749	0.800324
20536370	0.34	0.77	0.05	0.13	F	F	-1.35	0.0001	0.0011	F			rno-mir-3561	MI0015423	7	-	22452263	22452371	MI0015423_x_st	0.69	0.89	0.63	0.87	0.34	0.34	0.34	0.34	0.23	0.29421	0.217971	0.247581	0.690114	0.853326	0.793712	0.556494	0.928978	0.990313
20534725	0.47	0.89	0	0.21	F	F	-1.35	0.0004	0.0022	F			rno-mir-344a-1	MI0000629	1	-	116020984	116021081	MI0000629_s_st	0.96	0.9	0.81	1.29	0.47	0.47	0.47	0.47	0.47	0.0871437	0.105428	0.066193	0.0123959	0.298986	0.978135	0.395485	0.273715	0.597512
20536381	0.47	0.89	0	0.21	F	F	-1.35	0.0004	0.0022	F			rno-mir-344a-2	MI0015432	1	-	115954563	115954669	MI0015432_s_st	0.96	0.9	0.81	1.29	0.47	0.47	0.47	0.47	0.47	0.0871437	0.105428	0.066193	0.0123959	0.298986	0.978135	0.395485	0.273715	0.597512
20513727	0.23	0.66	0.15	0.11	F	F	-1.35	0.0006	0.0029	F			rno-miR-544-3p	MIMAT0012831	6	+	134410300	134410320	MIMAT0012831_st	0.7	0.64	0.87	0.62	0.02	0.23	0.23	0.44	0.23	0.468955	0.773525	0.314388	0.889666	0.992799	0.441287	0.801885	0.221625	0.983793
20534955	0.34	0.77	0	0.11	F	F	-1.35	6.29e-05	0.0007	F			rno-mir-31a	MI0000872	5	-	108497649	108497754	MI0000872_st	0.62	0.87	0.79	0.76	0.34	0.34	0.34	0.34	0.34	0.729754	0.147368	0.619893	0.693621	0.576159	0.288914	0.906997	0.956811	0.791395
20500929	0.34	0.77	0.14	0.29	F	F	-1.35	0.0365	0.0577	F	1810048J11Rik; 2810408P10Rik; A030004J04Rik; Abcb1a; Abcb6; Abcc5; Ablim1_predicted; Acf; Acmsd; Acox3; Acpp; Actr5_predicted; Acvr2a; Adam1a; Adam5; Adarb2; Adipor1; Af6; Agc1; Agxt2; Akap7; Akr1c18; Aldh8a1; Alg5; Alkbh3; Amotl1; Anapc5; Angel2_predicted; Ankrd46; Anxa7; Ap2s1; Apobec2_predicted; Appbp1; Aptx; Aqp11; Arfip1; Arhgap5; Arid1b; Arl1; Armcx2; Armcx4; Arpc4_predicted; Arsa; Ascc3; A…		rno-miR-323-3p	MIMAT0000550	6	+	134391747	134391767	MIMAT0000550_st	1.11	0.47	0.61	0.92	0.47	0.66	0.34	0.34	0.34	0.048625	0.526275	0.223292	0.205558	0.233693	0.337854	0.794975	0.933045	0.709717
20535008	0.49	0.92	0.26	0.1	F	T	-1.35	0.0118	0.0244	F			rno-mir-145	MI0000918	18	-	57623747	57623834	MI0000918_st	0.98	1.02	0.85	0.82	0.8	0.47	0.72	0.23	0.27	0.0101933	0.00106083	0.00314132	0.170059	0.0694938	0.10576	0.00967928	0.850926	0.449399
20506805	0.36	0.79	0.14	0.15	F	F	-1.34	0.0016	0.0058	F			rno-miR-146b-3p	MIMAT0017334	1	+	251558101	251558121	MIMAT0017334_st	0.67	0.88	0.66	0.95	0.47	0.12	0.34	0.34	0.47	0.808706	0.249955	0.757922	0.313403	0.639953	0.977062	0.800764	0.657096	0.545921
20517144	0.23	0.66	0.09	0.08	F	F	-1.34	4.87e-05	0.0006	F			rno-miR-3586-5p	MIMAT0017880	7	+	110979315	110979331	MIMAT0017880_st	0.62	0.69	0.65	0.81	0.23	0.23	0.23	0.23	0.02	0.667733	0.804428	0.727943	0.725731	0.943744	0.2922	0.834519	0.610485	0.933929
20513735	0.4	0.82	0.23	0.08	F	F	-1.34	0.02	0.0366	F			rno-miR-653-5p	MIMAT0012838	4	-	28517676	28517696	MIMAT0012838_st	0.82	0.84	0.68	0.82	0.82	0.34	0.44	0.21	0.44	0.383076	0.194103	0.878295	0.240233	0.0143157	0.979178	0.518277	0.0926426	0.569638
20535729	0.47	0.89	0.05	0.32	F	T	-1.34	0.0103	0.0219	F			rno-mir-410	MI0006143	6	+	134425082	134425157	MI0006143_st	1.26	0.73	0.54	1.04	0.47	0.47	0.47	0.47	0.34	0.000246557	0.401388	0.361154	0.0410168	0.30647	0.194308	0.600334	0.232235	0.215467
20506514	0.35	0.77	0.09	0.05	F	F	-1.34	4.86e-05	0.0006	F			rno-miR-301b-5p	MIMAT0017300	11	+	85885257	85885278	MIMAT0017300_st	0.78	0.78	0.67	0.76	0.34	0.14	0.35	0.25	0.34	0.35678	0.383034	0.638628	0.367986	0.661719	0.998703	0.794302	0.644845	0.777097
20534959	0.5	0.92	0.08	0.21	F	F	-1.34	0.0012	0.0048	F			rno-mir-34c	MI0000876	8	-	54422052	54422128	MI0000876_st	1.02	0.81	0.82	1.27	0.49	0.48	0.53	0.6	0.38	0.40703	0.205213	0.0675502	0.0130965	0.41012	0.783578	0.413329	0.539203	0.878829
20524610	0.23	0.65	0	0.08	F	F	-1.34	1.7e-05	0.0003	F			rno-miR-6329	MIMAT0025068	8	-	55466072	55466094	MIMAT0025068_st	0.66	0.65	0.75	0.56	0.23	0.23	0.23	0.23	0.23	0.5082	0.28666	0.203604	0.964828	0.830144	0.638764	0.170133	0.807139	0.734708
20524607	0.26	0.68	0.16	0.02	F	F	-1.34	0.001	0.0042	F			rno-miR-6326	MIMAT0025065	10	+	62782533	62782555	MIMAT0025065_st	0.7	0.68	0.68	0.65	0.34	0.23	0.02	0.47	0.23	0.528571	0.385306	0.762329	0.687288	0.714661	0.812245	0.776278	0.308726	0.393937
20537301	0.47	0.89	0.08	0.05	F	F	-1.34	5.77e-05	0.0006	F			rno-mir-6317	MI0021839	1	-	245709240	245709366	MI0021839_st	0.92	0.84	0.85	0.95	0.47	0.36	0.47	0.47	0.59	0.34859	0.456791	0.868393	0.144283	0.822296	0.303884	0.216625	0.335786	0.188035
20538476	0.29	0.71	0.18	0.04	F	F	-1.34	0.0021	0.0069	F			spike_in-control-45	spike_in-control-45					spike_in-control-45_st	0.65	0.72	0.71	0.75	0.12	0.17	0.39	0.28	0.56	0.718105	0.321627	0.836001	0.770946	0.966423	0.798492	0.806449	0.88397	0.189559
20506510	0.23	0.65	0.09	0.05	F	F	-1.34	1.84e-05	0.0003	F	0610007P08Rik; 1110006O17Rik; 1110033M05Rik; 1300003B13Rik; 1700001L19Rik; 2700049A03Rik; 4631422O05Rik; A230074B11Rik; Aass; Abhd9_predicted; Acf; Admr; Agpat7_predicted; Akr1c6; Aldh7a1; Aldoal1; Ambn; Ankrd5_predicted; Apcs; Apin; Aqp4; Arf4; Arfgef1_predicted; Atm; Atp10a; Atp1a3; Auh_predicted; Axin1; BC018507; Bai3_predicted; Bhlhb9; Birc6_predicted; Blvra; Boc_predicted; Brd7_predicted; Br…		rno-miR-190b-5p	MIMAT0005302	2	+	182295100	182295120	MIMAT0005302_st	0.74	0.64	0.67	0.65	0.23	0.23	0.14	0.04	0.23	0.369343	0.915601	0.6875	0.388441	0.960202	0.723108	0.857699	0.997442	0.225121
20517068	0.34	0.77	0.23	0.08	F	F	-1.34	0.0069	0.0164	F			rno-miR-449c-3p	MIMAT0017804	2	+	44416782	44416798	MIMAT0017804_st	0.73	0.78	0.78	0.92	0.45	0.32	0.73	0.12	0.32	0.599842	0.316055	0.412035	0.557257	0.430837	0.961131	0.116322	0.995697	0.370983
20517103	0.34	0.76	0.15	0.09	F	F	-1.34	0.0007	0.0032	F			rno-miR-3065-5p	MIMAT0017839	10	+	109426995	109427014	MIMAT0017839_st	0.8	0.9	0.72	0.7	0.25	0.34	0.44	0.48	0.12	0.259296	0.0841394	0.475846	0.927108	0.733316	0.767205	0.280049	0.334193	0.985607
20535232	0.35	0.77	0.1	0.11	F	F	-1.34	0.0002	0.0015	F			rno-mir-224	MI0003483	X	+	158348507	158348588	MI0003483_st	0.77	0.75	0.59	0.85	0.34	0.34	0.12	0.36	0.23	0.0848467	0.409114	0.692793	0.298967	0.0494493	0.115913	0.596122	0.258445	0.187385
20524605	0.47	0.89	0.19	0.36	F	F	-1.34	0.0166	0.0315	F			rno-miR-6324	MIMAT0025063	11	-	36339331	36339353	MIMAT0025063_st	0.95	0.59	1.46	0.85	0.47	0.47	0.15	0.47	0.66	0.216277	0.85975	0.000818775	0.461635	0.852284	0.281601	0.981373	0.300852	0.152344
20534897	0.38	0.8	0.15	0.24	F	F	-1.34	0.012	0.0247	F			rno-let-7a-2	MI0000828	8	+	44525769	44525864	MI0000828_st	1.02	0.54	0.97	0.64	0.57	0.33	0.33	0.23	0.54	0.259762	0.787033	0.210749	0.948049	0.513417	0.937841	0.822987	0.979482	0.0894826
20534690	0.34	0.76	0.05	0.15	F	F	-1.34	0.0002	0.0017	F			rno-mir-301a	MI0000593	10	+	75386838	75386937	MI0000593_st	0.63	0.65	0.86	0.93	0.24	0.34	0.34	0.34	0.34	0.83213	0.544808	0.480393	0.695638	0.743185	0.329474	0.308204	0.876735	0.346942
20536426	0.34	0.76	0.12	0.11	F	F	-1.34	0.0005	0.0028	F			rno-mir-3592	MI0015473	6	-	134415246	134415361	MI0015473_st	0.82	0.86	0.72	0.62	0.47	0.34	0.14	0.34	0.34	0.384311	0.198953	0.760811	0.400806	0.249327	0.733245	0.925613	0.217836	0.0259135
20535280	0.47	0.88	0.15	0.13	F	T	-1.34	0.0052	0.0134	F			rno-mir-376a	MI0003545	6	+	134404690	134404771	MI0003545_st	0.93	0.83	0.75	1.06	0.47	0.8	0.47	0.47	0.47	0.287753	0.0377051	0.301812	0.0337021	0.0633482	0.0170019	0.453164	0.282834	0.23932
20535053	0.34	0.76	0.13	0.08	F	F	-1.34	0.0011	0.0043	F			rno-mir-221	MI0000961	X	+	14935617	14935725	MI0000961_st	0.78	0.81	0.74	0.63	0.34	0.34	0.2	0.56	0.34	0.201694	0.0963055	0.107649	0.926738	0.10522	0.0287619	0.317756	0.235918	0.0749506
20535749	0.44	0.86	0.17	0.12	F	F	-1.34	0.0013	0.0051	F			rno-mir-758	MI0006163	6	+	134391996	134392073	MI0006163_st	0.87	0.87	0.77	1.05	0.25	0.58	0.25	0.58	0.47	0.707791	0.24758	0.789719	0.339914	0.977723	0.30997	0.662816	0.268775	0.207719
20513756	0.26	0.68	0.14	0.12	F	F	-1.34	0.0014	0.0051	F			rno-miR-547-3p	MIMAT0012851	X	-	154169450	154169471	MIMAT0012851_st	0.57	0.66	0.87	0.7	0.23	0.33	0.48	0.23	0.1	0.915573	0.77929	0.177464	0.946701	0.667753	0.89416	0.249508	0.782824	0.95426
20534971	0.34	0.76	0	0.09	F	F	-1.34	3.69e-05	0.0005	F			rno-mir-103-1	MI0000888	10	+	20695027	20695112	MI0000888_st	0.84	0.64	0.72	0.81	0.34	0.34	0.34	0.34	0.34	0.621676	0.513433	0.754913	0.433381	0.907184	0.887952	0.810632	0.212798	0.371324
20524593	0.6	1.01	0.06	0.16	F	F	-1.33	0.0004	0.0024	F			rno-miR-3102	MIMAT0025051	1	-	158330179	158330199	MIMAT0025051_st	0.87	1.1	1.21	0.9	0.6	0.47	0.6	0.6	0.6	0.56566	0.296668	0.00560417	0.308719	0.733152	0.9371	0.484894	0.904542	0.804461
20536390	0.34	0.76	0.11	0.13	F	F	-1.33	0.0002	0.0014	F			rno-mir-9b-2	MI0015439	2	+	12259488	12259605	MI0015439_st	0.78	0.77	1.01	0.71	0.34	0.34	0.09	0.34	0.34	0.458964	0.356666	0.270206	0.663177	0.474967	0.189227	0.647722	0.868103	0.111186
20536416	0.34	0.76	0.13	0.08	F	F	-1.33	0.001	0.0042	F			rno-mir-702	MI0015464	12	+	20861557	20861663	MI0015464_st	0.83	0.69	0.82	0.7	0.34	0.34	0.34	0.24	0.6	0.971791	0.851433	0.75992	0.726345	0.997112	0.964203	0.980171	0.990875	0.544941
20506519	0.47	0.88	0.08	0.3	F	F	-1.33	0.0226	0.0399	F			rno-miR-380-3p	MIMAT0017302	6	+	134391034	134391054	MIMAT0017302_st	1.02	0.45	1.12	0.77	0.47	0.37	0.47	0.47	0.6	0.0476129	0.82212	0.0768305	0.448177	0.856603	0.688742	0.308132	0.695437	0.28954
20501520	0.34	0.76	0.13	0.23	F	F	-1.33	0.0013	0.005	F			rno-miR-200a-5p	MIMAT0017151	5	-	172898273	172898293	MIMAT0017151_st	0.83	0.73	0.65	1.16	0.34	0.39	0.34	0.34	0.08	0.180176	0.264601	0.460737	0.0998823	0.538893	0.463713	0.818132	0.431038	0.473315
20517137	0.43	0.85	0.24	0.1	F	F	-1.33	0.0088	0.0195	F			rno-miR-3583-5p	MIMAT0017873	5	-	152608955	152608978	MIMAT0017873_st	0.95	0.73	0.9	0.8	0.12	0.44	0.6	0.26	0.7	0.172469	0.518393	0.514476	0.368307	0.774126	0.556639	0.149826	0.835444	0.367616
20501477	0.23	0.64	0.05	0.05	F	F	-1.33	1.48e-05	0.0003	F			rno-miR-146a-3p	MIMAT0017132	10	-	28476391	28476411	MIMAT0017132_st	0.55	0.67	0.65	0.63	0.23	0.14	0.23	0.14	0.23	0.920481	0.404178	0.911627	0.706771	0.493293	0.840429	0.643434	0.974274	0.756733
20534734	0.34	0.75	0.15	0.03	F	F	-1.33	0.0008	0.0035	F			rno-mir-129-2	MI0000637	3	-	78648931	78649027	MI0000637_st	0.72	0.78	0.77	0.73	0.34	0.15	0.34	0.56	0.34	0.565786	0.523831	0.939312	0.621153	0.90359	0.917438	0.230572	0.601227	0.463662
20501546	0.23	0.64	0.04	0.05	F	F	-1.33	3.28e-05	0.0004	F	1700001L19Rik; 1700011H22Rik; 4933408B17Rik; 5033413D22Rik; A2ARZ2_MOUSE; A2NXS5_RAT; Abca3; Abi2; Accn1; Actn1_v1; Actr10; Adh6; Adra1a<i><sup>m1Mcwi</i></sup>; Aga; Agl_predicted; Ak3; Aldh5a1; Aldh6a1; Aldob; Ammecr1; Ap1g2; Ap2a1_predicted; Ap3b2; Apbb1ip; Apc2_predicted; Aqp7; Araf; Arhgef12; Arid4b; Arpc1b; Arsg; As3mt; Ascl3_predicted; Atp6v0d1; Atp6v1c1; Atp7b; Atp8b4; B3galt4; B3gat3; BC…	Cntn4; Kcnj16; Tgm2	rno-miR-218a-5p	MIMAT0000888	10	+	20487456	20487476	MIMAT0000888_st	0.56	0.62	0.65	0.68	0.23	0.23	0.33	0.23	0.23	0.920154	0.511897	0.585474	0.38024	0.620754	0.62648	0.535045	0.957078	0.762654
20535073	0.34	0.75	0.05	0.15	F	F	-1.33	0.0007	0.0032	F			rno-mir-196b	MI0001152	4	-	80530379	80530463	MI0001152_st	0.93	0.62	0.83	0.65	0.34	0.34	0.46	0.34	0.34	0.217297	0.697343	0.391238	0.497913	0.732759	0.687922	0.789863	0.651118	0.872858
20535014	0.47	0.87	0.13	0.15	F	F	-1.32	0.0055	0.0139	F			rno-mir-181c	MI0000924	19	+	25667384	25667489	MI0000924_st	1.06	0.76	0.74	0.96	0.47	0.76	0.47	0.47	0.47	0.0405244	0.407508	0.618461	0.280808	0.445938	0.062151	0.403021	0.664303	0.396453
20536369	0.34	0.75	0	0.09	F	F	-1.32	3.96e-05	0.0005	F			rno-mir-3561	MI0015423	7	-	22452263	22452371	MI0015423_st	0.73	0.84	0.63	0.78	0.34	0.34	0.34	0.34	0.34	0.220015	0.298532	0.206605	0.821169	0.923253	0.93077	0.786353	0.932435	0.982362
20536421	0.35	0.76	0.16	0.06	F	F	-1.32	0.0008	0.0037	F			rno-mir-2985	MI0015469	2	-	172272165	172272274	MI0015469_st	0.73	0.83	0.78	0.69	0.03	0.35	0.35	0.47	0.35	0.693896	0.0838725	0.655388	0.820823	0.574162	0.236574	0.23278	0.0157028	0.167156
20535705	0.24	0.64	0.05	0.12	F	F	-1.32	0.0003	0.0018	F			rno-mir-872	MI0006117	5	+	114979205	114979285	MI0006117_st	0.78	0.69	0.51	0.59	0.24	0.24	0.34	0.24	0.24	0.191837	0.0659211	0.450934	0.632176	0.567647	0.391303	0.703332	0.912052	0.827617
20501319	0.51	0.92	0.16	0.11	F	F	-1.32	0.0046	0.0123	F	1700129C05Rik; 1810007M14Rik; 2210018M11Rik; 4921530G04Rik; 4930402K13Rik; 4930431L04Rik; 6530409C15Rik; 9030205A07Rik; 9330154K18Rik; 9330158F14Rik; AI115600; Aasdhppt_predicted; Aass; Abca12_predicted; Abca2; Actr6_predicted; Acy1l2_predicted; Acyp1_predicted; Adam12_predicted; Adam1a; Adam3; Adh6; Adpgk; Adrb2; Agxt2; Akap9; Alcam; Alpk1_predicted; Amid_predicted; Amotl2; Ank3; Ankrd11_predict…		rno-let-7b-3p	MIMAT0004705	7	+	123701265	123701286	MIMAT0004705_st	1.02	0.75	0.92	0.91	0.67	0.47	0.73	0.47	0.35	0.0340506	0.584048	0.0712682	0.241198	0.342966	0.697312	0.0422442	0.338493	0.708362
20536389	0.47	0.87	0	0.16	F	F	-1.32	0.0006	0.003	F			rno-mir-3570	MI0015438	13	-	51132498	51132614	MI0015438_st	0.77	1.01	0.68	0.98	0.47	0.47	0.47	0.47	0.47	0.894748	0.606838	0.419593	0.387839	0.265341	0.422501	0.319439	0.173992	0.208031
20501032	0.47	0.87	0.06	0.24	F	F	-1.32	0.0061	0.015	F	1700019N19Rik; 2310022K01Rik; 2610020H08Rik; 4930485B16Rik; 4930571C24Rik; 4930579C15Rik; 9030205A07Rik; A030004J04Rik; A2NB68_RAT; A3galt2; AW456874; Aadac; Abca8b; Abcb4; Abcb9; Acaca; Accn5; Aco2; Acp2; Actc1; Adam12_predicted; Adam15; Adamts12_predicted; Adamtsl3_predicted; Adck1; Admr; Adra2b; Aebp2_predicted; Aff1_predicted; Afg3l2; Agbl2_predicted; Akp5; Amid_predicted; Amigo2; Ankrd50_pre…	Capn8	rno-miR-101b-3p	MIMAT0000615	1	+	232779644	232779664	MIMAT0000615_st	1.17	0.61	0.92	0.8	0.6	0.47	0.47	0.47	0.47	0.021145	0.235519	0.118137	0.242565	0.0498617	0.527466	0.0282588	0.793516	0.105016
20506569	0.2	0.6	0.2	0.08	F	F	-1.32	0.0062	0.015	F			rno-miR-488-5p	MIMAT0017320	13	+	73795112	73795132	MIMAT0017320_st	0.61	0.76	0.58	0.61	0.02	0.47	0.15	0.47	0.15	0.765711	0.33649	0.878657	0.421999	0.994908	0.193074	0.975601	0.493519	0.625659
20501348	0.24	0.63	0.08	0.14	F	F	-1.32	0.0008	0.0036	F			rno-miR-19b-2-5p	MIMAT0017097	X	-	139740987	139741009	MIMAT0017097_st	0.49	0.79	0.73	0.54	0.35	0.24	0.24	0.24	0.12	0.94235	0.459505	0.696778	0.799873	0.744035	0.219808	0.640506	0.971142	0.583713
20535284	0.47	0.86	0.12	0.09	F	T	-1.32	0.0017	0.006	F			rno-mir-485	MI0003549	6	+	134416384	134416462	MI0003549_st	0.96	0.78	0.92	0.8	0.47	0.47	0.73	0.47	0.47	0.00635216	0.448119	0.0435079	0.142615	0.225581	0.604836	0.227119	0.827765	0.347812
20535009	0.34	0.74	0.06	0.15	F	F	-1.32	0.0019	0.0065	F			rno-mir-146a	MI0000919	10	-	28476368	28476462	MI0000919_st	0.73	0.51	0.87	0.75	0.34	0.34	0.48	0.34	0.34	0.368025	0.924791	0.136357	0.603523	0.887769	0.745146	0.340455	0.743541	0.288132
20501493	0.34	0.74	0.12	0.08	F	F	-1.32	0.0004	0.0024	F	1500015O10Rik; 1700010B08Rik; 1700022I11Rik; 1810041L15Rik; 2210012G02Rik; 4930519N13Rik; 4932435O22Rik; 9330158F14Rik; A4K5G8_RAT; A730069N07Rik; Aacs; Abat; Abca1; Abca15_predicted; Abcc12; Abcf2_predicted; Acaa2; Acta1; Acvr2b; Adam12_predicted; Adamts12_predicted; Adck1; Adcy5; Af6; Agbl2_predicted; Agpat6; Aip1; Akap12; Aldoa; Alg5; Als2cr4_predicted; Anxa3; Ap2a1_predicted; Ap2m1; Ap2s1; Ap…	SC35	rno-miR-183-5p	MIMAT0000860	4	-	57075156	57075177	MIMAT0000860_st	0.83	0.79	0.69	0.66	0.34	0.12	0.34	0.46	0.34	0.00659915	0.536466	0.349687	0.727532	0.345016	0.740378	0.533699	0.34766	0.557873
20535051	0.33	0.73	0.13	0.17	F	F	-1.32	0.0029	0.0086	F			rno-mir-219a-1	MI0000959	20	+	4967801	4967910	MI0000959_st	0.77	0.94	0.68	0.54	0.45	0.32	0.43	0.12	0.32	0.86547	0.254889	0.838478	0.989479	0.971539	0.99898	0.933483	0.993738	0.89099
20506518	0.49	0.89	0.11	0.42	F	T	-1.31	0.0355	0.0565	F	1700025K23Rik; 2310003L06Rik; 2700046G09Rik; 2810474C18Rik; 4631422O05Rik; 4930451C15Rik; 5430419D17Rik; 8430427H17Rik; A2ANA3_MOUSE; AI848149; ARMC9_RAT; ATP8_RAT; Abca9_predicted; Abhd7_predicted; Acads; Acf; Acss2_predicted; Actn1_v1; Adam24_predicted; Adamts12_predicted; Adamts16_predicted; Adamts6_predicted; Afg3l2; Agc1; Aipl1; Akr1b10; Akr1b7; Aldh8a1; Alkbh4_predicted; Amelx; Angptl3; Ank…		rno-miR-380-5p	MIMAT0005308	6	+	134390998	134391019	MIMAT0005308_st	1.5	0.53	0.75	1	0.47	0.47	0.61	0.34	0.6	7.3293e-06	0.402463	0.0282943	0.0483581	0.122361	0.193452	0.22481	0.684354	0.0965447
20500979	0.23	0.62	0.16	0.15	F	F	-1.31	0.0115	0.0238	F	1110032A04Rik; 1200003I07Rik; 1200011O22Rik; 1700008G05Rik; 1700025K23Rik; 1700041C02Rik; 1700049G17Rik; 1810007M14Rik; 2010109I03Rik; 2010204K13Rik; 4930571C24Rik; 5730460C07Rik; 5830415F09Rik; 9430070O13Rik; A2VD13_RAT; A830023I12Rik; Abca8b; Abcf2_predicted; Abhd9_predicted; Acaa1; Acss2_predicted; Acvr1; Acy1l2_predicted; Adam17; Adam33; Adamts16_predicted; Adamts9_predicted; Adamtsl3_predict…	Cox4i1; Cox4i2; Mmp9; Neurod1; Pla2g4b; Tagln; Tpm1; Vim	rno-miR-338-3p	MIMAT0000581	10	-	109426995	109427017	MIMAT0000581_st	0.82	0.51	0.7	0.52	0.23	0.23	0.23	0.6	0.23	0.0577922	0.560174	0.481127	0.897566	0.356356	0.892128	0.77986	0.237978	0.549869
20504244	0.23	0.62	0.05	0.09	F	F	-1.31	0.0003	0.0017	F	1700061I17Rik; 1700129I15Rik; 2310002L13Rik; 3110047P20Rik; 4631422O05Rik; 4930402K13Rik; 4930432O21Rik; 5033413D22Rik; 9430070O13Rik; A2ANA3_MOUSE; Abca4_predicted; Abcc9; Ablim1_predicted; Actn4; Actr3; Adad1; Adh6; Adipoq<i><sup>m3Mcwi</i></sup>; Adipor1; Agpat7_predicted; Agxt; Akr1cl1_predicted; Aldh7a1; Alox5ap; Ank2; Ankfn1; Ankrd32; Anxa7; Ap1s2_predicted; Arhgap17; Arhgef12; Arl6ip4; Arl…	Bdnf	rno-miR-376b-5p	MIMAT0003195	6	+	134404195	134404216	MIMAT0003195_st	0.48	0.71	0.63	0.61	0.23	0.23	0.23	0.23	0.35	0.932533	0.664445	0.610993	0.958658	0.797774	0.943471	0.882353	0.646513	0.408389
20535726	0.52	0.92	0.15	0.15	F	F	-1.31	0.0048	0.0125	F			rno-mir-375	MI0006140	9	-	74233499	74233573	MI0006140_st	0.98	0.72	0.86	1.06	0.3	0.52	0.52	0.52	0.73	0.376349	0.179366	0.492429	0.0803344	0.986411	0.381523	0.892239	0.79648	0.43524
20502378	0.23	0.62	0.05	0.16	F	F	-1.31	0.0004	0.0024	F			rno-miR-450a-3p	MIMAT0017183	X	-	139994966	139994986	MIMAT0017183_st	0.87	0.6	0.49	0.65	0.23	0.23	0.23	0.23	0.12	0.666192	0.976086	0.841087	0.574838	0.484392	0.911216	0.818398	0.48822	0.629185
20524598	0.23	0.62	0.1	0.06	F	F	-1.31	0.0006	0.003	F			rno-miR-6319	MIMAT0025056	17	+	40031942	40031962	MIMAT0025056_st	0.64	0.62	0.74	0.6	0.23	0.47	0.23	0.23	0.34	0.712013	0.690046	0.566241	0.896853	0.857128	0.184523	0.958473	0.871989	0.140871
20536053	0.34	0.73	0.07	0.13	F	F	-1.31	0.0011	0.0044	F			rno-mir-544	MI0012593	6	+	134410254	134410331	MI0012593_st	0.78	0.89	0.68	0.6	0.34	0.47	0.34	0.34	0.47	0.504494	0.258906	0.686297	0.818547	0.9609	0.454499	0.825497	0.571088	0.320251
20513729	0.22	0.61	0.14	0.14	F	F	-1.31	0.0027	0.0083	F			rno-miR-582-5p	MIMAT0012833	2	+	40714126	40714147	MIMAT0012833_st	0.49	0.73	0.74	0.48	0.24	0.03	0.34	0.34	0.11	0.756511	0.560217	0.669519	0.917178	0.901343	0.718771	0.309475	0.514877	0.968168
20501505	0.34	0.73	0	0.34	F	F	-1.31	0.0078	0.018	F			rno-miR-191a-3p	MIMAT0017146	8	+	113614416	113614437	MIMAT0017146_st	1.29	0.58	0.58	0.89	0.34	0.34	0.34	0.34	0.34	0.00188913	0.413172	0.28976	0.393387	0.517113	0.891155	0.577017	0.912292	0.339566
20524603	0.28	0.67	0.45	0.16	F	F	-1.31	0.4112	0.4573	F			rno-miR-6322	MIMAT0025061	12	-	24869336	24869357	MIMAT0025061_st	0.45	0.75	0.6	0.82	0.12	1.25	0.34	0.34	0.24	0.987553	0.330552	0.831196	0.140996	0.975754	0.00404727	0.47657	0.326905	0.745936
20506492	0.23	0.62	0.15	0.08	F	F	-1.31	0.0079	0.018	F			rno-miR-879-3p	MIMAT0017291	4	-	21126250	21126270	MIMAT0017291_st	0.66	0.49	0.58	0.67	0.23	0.57	0.23	0.23	0.23	0.635466	0.98399	0.805263	0.64047	0.81689	0.43431	0.306576	0.638714	0.691539
20536379	0.32	0.7	0.11	0.11	F	F	-1.31	0.0008	0.0035	F			rno-mir-9b-1	MI0015430	2	-	180293000	180293107	MI0015430_x_st	0.82	0.76	0.65	0.58	0.34	0.21	0.34	0.47	0.21	0.505292	0.598646	0.662385	0.850034	0.676207	0.864424	0.764572	0.445471	0.396085
20506497	0.34	0.73	0.1	0.17	F	F	-1.31	0.0007	0.0034	F			rno-miR-883-5p	MIMAT0017294	X	-	152829704	152829726	MIMAT0017294_st	0.77	0.73	0.67	1.06	0.34	0.21	0.48	0.34	0.34	0.445804	0.414284	0.708133	0.169538	0.977627	0.882676	0.0646057	0.285431	0.645215
20534726	0.47	0.85	0	0.21	F	F	-1.31	0.0085	0.0193	F			rno-mir-344a-1	MI0000629	1	-	116020984	116021081	MI0000629_x_st	0.9	0.49	0.96	0.78	0.47	0.47	0.47	0.47	0.47	0.170723	0.752341	0.176062	0.669961	0.488847	0.987653	0.418816	0.55028	0.455163
20536380	0.34	0.73	0.05	0.18	F	F	-1.31	0.0011	0.0044	F			rno-mir-3566	MI0015431	17	+	29445701	29445809	MI0015431_st	0.77	0.97	0.67	0.54	0.34	0.34	0.34	0.34	0.23	0.437421	0.433561	0.862628	0.959015	0.884109	0.914979	0.624393	0.479138	0.726449
20517071	0.34	0.73	0.17	0.15	F	F	-1.31	0.0039	0.0108	F			rno-miR-3549	MIMAT0017807	10	-	65901068	65901086	MIMAT0017807_st	0.54	0.65	0.83	0.87	0.34	0.34	0.34	0.47	0.02	0.601231	0.758402	0.512172	0.574103	0.78264	0.638895	0.760678	0.882685	0.965384
20536353	0.47	0.85	0.11	0.09	F	F	-1.3	0.0002	0.0014	F			rno-mir-3551	MI0015407	X	-	152841101	152841182	MI0015407_st	0.95	0.89	0.8	0.75	0.35	0.47	0.21	0.47	0.47	0.138375	0.214313	0.332039	0.758639	0.741075	0.430495	0.887257	0.79142	0.387657
20535026	0.34	0.73	0.13	0.12	F	F	-1.3	0.0014	0.0051	F			rno-mir-192	MI0000935	1	+	209040256	209040365	MI0000935_st	0.74	0.97	0.74	0.7	0.34	0.6	0.24	0.34	0.34	0.481637	0.437155	0.428842	0.922205	0.901872	0.296198	0.97902	0.682347	0.562654
20538485	12.27	12.66	1.29	0.14	T	T	-1.3	0.1772	0.2195	T			gi:555853	gi555853_copy3					gi555853_copy3_st	12.79	12.46	12.64	12.67	12.74	12.07	12.01	9.51	12.41	1.30866e-18	2.37636e-18	1.30866e-18	1.30866e-18	4.31087e-18	7.81232e-18	1.10565e-17	8.52624e-15	2.37636e-18
20535032	0.53	0.91	0.09	0.15	F	T	-1.3	0.0032	0.0094	F			rno-mir-199a	MI0000941	13	+	77910767	77910876	MI0000941_st	1.08	0.88	0.71	0.95	0.72	0.53	0.53	0.53	0.53	0.00389507	0.0433628	0.092773	0.164319	0.0951256	0.186244	0.413178	0.662484	0.0739857
20535708	0.34	0.72	0.05	0.24	F	F	-1.3	0.0016	0.0056	F			rno-mir-878	MI0006120	X	-	152851739	152851815	MI0006120_st	0.58	1.15	0.75	0.77	0.34	0.22	0.34	0.34	0.34	0.824842	0.0510499	0.492248	0.596019	0.514156	0.515383	0.765196	0.904882	0.673219
20524608	0.47	0.85	0.13	0.27	F	F	-1.3	0.0561	0.083	F			rno-miR-6327	MIMAT0025066	10	-	69835885	69835903	MIMAT0025066_st	0.73	0.36	0.94	0.9	0.47	0.47	0.6	0.23	0.47	0.540283	0.874517	0.410177	0.604929	0.917709	0.648373	0.165176	0.998373	0.671093
20513730	0.47	0.84	0.1	0.09	F	F	-1.3	0.0004	0.0024	F			rno-miR-582-3p	MIMAT0017360	2	+	40714163	40714184	MIMAT0017360_st	0.75	0.94	0.79	0.9	0.31	0.47	0.59	0.47	0.47	0.275741	0.019057	0.156397	0.401318	0.621532	0.0471312	0.0752651	0.247928	0.173343
20535036	0.34	0.72	0	0.12	F	F	-1.3	0.0002	0.0014	F			rno-mir-203a	MI0000945	6	+	136932089	136932185	MI0000945_st	0.68	0.77	0.59	0.86	0.34	0.34	0.34	0.34	0.34	0.616979	0.834583	0.462235	0.659897	0.988593	0.777085	0.905769	0.844051	0.93543
20536419	0.47	0.84	0.23	0.12	F	F	-1.3	0.0184	0.0341	F			rno-mir-3589	MI0015467	X	+	145928976	145929087	MI0015467_st	0.82	0.87	0.98	0.7	0.82	0.47	0.17	0.47	0.47	0.347701	0.245289	0.0867405	0.922733	0.0175223	0.439047	0.617624	0.67724	0.69504
20517166	0.34	0.72	0	0.04	F	F	-1.3	1.59e-05	0.0003	F			rno-miR-741-3p	MIMAT0017902	X	-	152842650	152842671	MIMAT0017902_st	0.71	0.72	0.64	0.74	0.34	0.34	0.34	0.34	0.34	0.604894	0.630616	0.884189	0.536842	0.52915	0.465854	0.205593	0.220375	0.689455
20536342	0.34	0.72	0.14	0.04	F	F	-1.3	0.0075	0.0175	F			rno-mir-3542	MI0015396	17	+	15151552	15151668	MI0015396_st	0.67	0.77	0.74	0.7	0.6	0.34	0.34	0.61	0.34	0.806417	0.300827	0.883183	0.837596	0.504297	0.786167	0.675975	0.227448	0.9082
20501418	0.23	0.61	0.08	0.24	F	F	-1.3	0.0074	0.0173	F			rno-miR-100-3p	MIMAT0017112	8	+	44518717	44518735	MIMAT0017112_st	0.35	0.55	0.92	0.65	0.23	0.14	0.23	0.23	0.36	0.630447	0.661204	0.10766	0.303	0.9219	0.959434	0.733179	0.972414	0.618706
20500974	0.23	0.61	0	0.09	F	F	-1.3	0.0001	0.0012	F	1700049G17Rik; 2410025L10Rik; 2810002I04Rik; 2900083I11Rik; 4632419K20Rik; 4921524L21Rik; 4930429B21Rik; 4930547M16Rik; 6030429G01Rik; 6030436E02Rik; A2AG58-2; Acbd6; Acmsd; Acot12; Acrbp; Actg1; Acvr2a; Adam12_predicted; Adipor1; Adm; Aire_predicted; Akr1c21; Alg8; Alox12b; Ammecr1; Angpt2; Anpep; Anxa9; Apoa1bp_predicted; Arhgap8; Arhgef1; Arid1b; Arid4b; Armc4_predicted; Armcx4; Armet_predicte…		rno-miR-148b-5p	MIMAT0004645	7	+	142195717	142195738	MIMAT0004645_st	0.57	0.62	0.44	0.62	0.23	0.23	0.23	0.23	0.23	0.72087	0.963673	0.813026	0.644957	0.87988	0.821448	0.335589	0.252031	0.619924
20538488	12.23	12.61	1.46	0.12	T	T	-1.3	0.1924	0.2353	T			gi:555853	gi555853_copy6					gi555853_copy6_st	12.75	12.45	12.59	12.63	12.71	12.06	11.94	9.08	12.37	1.30866e-18	3.36718e-18	1.30866e-18	1.30866e-18	4.31087e-18	4.31087e-18	7.81232e-18	1.88022e-13	2.37636e-18
20534705	0.47	0.84	0.14	0.05	F	F	-1.3	0.004	0.011	F			rno-mir-331	MI0000608	7	-	31089764	31089859	MI0000608_st	0.91	0.84	0.84	0.77	0.47	0.79	0.47	0.47	0.47	0.434294	0.133909	0.376235	0.716689	0.513819	0.188842	0.48707	0.484749	0.597073
20534939	0.44	0.82	0.22	0.08	F	F	-1.3	0.0096	0.0208	F			rno-mir-27a	MI0000860	19	-	25638578	25638664	MI0000860_st	0.92	0.8	0.72	0.83	0.47	0.15	0.36	0.75	0.47	0.164517	0.159675	0.340379	0.240744	0.937031	0.902656	0.854729	0.0452895	0.264875
20501321	0.34	0.72	0.14	0.06	F	F	-1.3	0.0023	0.0075	F			rno-let-7c-1-3p	MIMAT0017087	11	+	16398324	16398345	MIMAT0017087_st	0.73	0.8	0.71	0.65	0.61	0.23	0.34	0.34	0.34	0.731664	0.538058	0.298083	0.351012	0.241527	0.962523	0.807464	0.555218	0.897151
20534976	0.34	0.72	0.09	0.17	F	F	-1.3	0.0021	0.0069	F			rno-mir-124-3	MI0000892	3	+	170004571	170004657	MI0000892_x_st	0.53	0.7	0.93	0.73	0.34	0.34	0.2	0.34	0.46	0.677637	0.172608	0.457203	0.305983	0.583996	0.658211	0.581733	0.863396	0.184654
20534996	0.47	0.84	0.12	0.27	F	F	-1.3	0.0235	0.041	F			rno-mir-134	MI0000907	6	+	134415632	134415704	MI0000907_st	0.85	0.58	0.85	1.24	0.47	0.47	0.47	0.73	0.47	0.67176	0.870948	0.096854	0.203673	0.894842	0.607729	0.968497	0.430994	0.410835
20536399	0.34	0.71	0.06	0.11	F	F	-1.3	0.0002	0.0015	F			rno-mir-3576	MI0015448	6	-	134408897	134409011	MI0015448_st	0.74	0.8	0.54	0.68	0.23	0.34	0.34	0.34	0.24	0.30814	0.345333	0.733938	0.971771	0.990474	0.50128	0.50512	0.585286	0.722834
20537311	0.47	0.84	0.02	0.12	F	F	-1.3	0.0005	0.0028	F			rno-mir-6325	MI0021849	11	+	36691114	36691254	MI0021849_st	0.65	0.9	0.79	0.93	0.47	0.51	0.47	0.47	0.47	0.923434	0.454141	0.485825	0.73174	0.66395	0.78946	0.804544	0.79776	0.665655
20538490	12.17	12.55	1.55	0.14	T	T	-1.29	0.1986	0.2411	T			gi:555853	gi555853_copy8					gi555853_copy8_st	12.73	12.38	12.51	12.58	12.66	11.95	11.92	8.8	12.31	1.30866e-18	3.36718e-18	1.30866e-18	2.37636e-18	4.31087e-18	6.10471e-18	9.45829e-18	4.6162e-14	2.37636e-18
20535025	0.37	0.74	0.09	0.21	F	T	-1.29	0.0037	0.0103	F			rno-mir-191a	MI0000934	8	+	113614360	113614450	MI0000934_st	0.6	0.84	1.05	0.62	0.26	0.34	0.47	0.34	0.46	0.136008	0.00908149	0.00150375	0.380361	0.336635	0.555127	0.11633	0.644152	0.165085
20501472	0.34	0.71	0.08	0.15	F	F	-1.29	0.0012	0.0048	F			rno-miR-144-5p	MIMAT0017130	10	+	64129358	64129380	MIMAT0017130_st	0.57	0.74	0.94	0.68	0.34	0.34	0.23	0.47	0.34	0.870461	0.822681	0.0707543	0.942368	0.356524	0.88433	0.960689	0.699921	0.422276
20536356	0.49	0.86	0.1	0.11	F	F	-1.29	0.0022	0.0072	F			rno-mir-3553	MI0015410	4	+	57075097	57075202	MI0015410_st	0.86	0.88	0.85	0.65	0.47	0.6	0.36	0.58	0.47	0.296468	0.173129	0.305099	0.954037	0.604009	0.338507	0.915534	0.894473	0.870565
20501544	0.34	0.71	0.05	0.21	F	F	-1.29	0.0035	0.0099	F	0610007P08Rik; 1700019D03Rik; 1810063B07Rik; 2010015L04Rik; 2310003L06Rik; 4732479N06Rik; 4921517N04Rik; 9930021J17Rik; A2ARZ2_MOUSE; A430093A21Rik; A630033E08Rik; A730069N07Rik; A830023I12Rik; A930003A15Rik; Aars; Abcb4; Abcc5; Acn9; Acot7; Actc1; Actg2; Adad1; Adam12_predicted; Aff4_predicted; Agl_predicted; Akr1cl1_predicted; Aldh3b1; Alox15; Alpk3_predicted; Ambp; Amh; Anapc5; Andpro; Ank2; A…		rno-miR-217-5p	MIMAT0000887	14	+	109673511	109673532	MIMAT0000887_st	0.72	0.72	0.53	1.03	0.46	0.34	0.34	0.34	0.34	0.411407	0.568815	0.429921	0.116763	0.449253	0.669663	0.928956	0.73895	0.803443
20513731	0.34	0.71	0.16	0.12	F	F	-1.29	0.0047	0.0125	F			rno-miR-592	MIMAT0012834	4	-	54685639	54685661	MIMAT0012834_st	0.57	0.82	0.64	0.8	0.48	0.22	0.12	0.36	0.5	0.23645	0.0145606	0.107202	0.18116	0.0597786	0.257523	0.238028	0.886085	0.00563501
20517152	0.34	0.71	0.17	0.2	F	F	-1.29	0.0412	0.0646	F			rno-miR-3589	MIMAT0017888	X	+	145929001	145929022	MIMAT0017888_st	0.62	0.82	0.47	0.92	0.72	0.34	0.34	0.34	0.34	0.795396	0.119916	0.991754	0.0391392	0.110554	0.543639	0.842178	0.406927	0.634422
20517061	0.47	0.83	0.02	0.18	F	F	-1.29	0.0031	0.0091	F			rno-miR-3543	MIMAT0017797	6	-	134186309	134186331	MIMAT0017797_st	0.92	0.58	0.98	0.77	0.47	0.51	0.47	0.47	0.47	0.291093	0.806389	0.0949633	0.592909	0.191417	0.172418	0.201118	0.856052	0.216443
20535062	0.47	0.83	0.21	0.2	F	T	-1.29	0.0868	0.1184	F			rno-mir-298	MI0000969	3	-	165194273	165194354	MI0000969_st	0.8	0.86	1.13	0.64	0.68	0.93	0.47	0.47	0.47	0.0195245	0.691097	0.0288575	0.851711	0.1822	0.00860018	0.561692	0.512758	0.516946
20504261	0.34	0.71	0.15	0.13	F	F	-1.29	0.023	0.0403	F			rno-miR-374-3p	MIMAT0017223	X	-	91563579	91563600	MIMAT0017223_st	0.73	0.7	0.45	0.7	0.25	0.34	0.64	0.34	0.34	0.226046	0.372536	0.928074	0.132629	0.895954	0.866334	0.0551634	0.947034	0.884567
20536382	0.42	0.79	0.17	0.14	F	F	-1.29	0.0043	0.0118	F			rno-mir-344a-2	MI0015432	1	-	115954563	115954669	MI0015432_st	0.75	0.69	0.83	1.01	0.58	0.23	0.45	0.57	0.23	0.300052	0.122097	0.285472	0.106113	0.0139513	0.471449	0.151609	0.0415347	0.730533
20536062	0.34	0.71	0.04	0.15	F	F	-1.29	0.0006	0.003	F			rno-mir-802	MI0012602	11	+	33538466	33538561	MI0012602_st	0.82	0.61	0.85	0.56	0.24	0.34	0.34	0.34	0.34	0.281887	0.943223	0.72727	0.596922	0.885011	0.641925	0.768933	0.861128	0.839974
20500932	0.24	0.61	0.09	0.12	F	F	-1.29	0.0009	0.0038	F			rno-miR-301a-5p	MIMAT0017026	10	+	75386861	75386881	MIMAT0017026_st	0.75	0.62	0.47	0.59	0.32	0.12	0.34	0.21	0.21	0.484765	0.704586	0.953572	0.897065	0.952378	0.998622	0.577812	0.696193	0.953047
20535031	0.35	0.71	0.1	0.18	F	F	-1.29	0.0031	0.0091	F			rno-mir-196a	MI0000940	7	+	141736759	141736868	MI0000940_st	0.94	0.81	0.56	0.59	0.16	0.45	0.35	0.34	0.34	0.0515706	0.318422	0.616961	0.888667	0.949278	0.0832498	0.364596	0.787969	0.646828
20535049	0.47	0.83	0.19	0.11	F	F	-1.29	0.0202	0.0367	F			rno-mir-218a-2	MI0000957	10	+	20487432	20487541	MI0000957_st	0.85	0.71	0.81	0.96	0.47	0.47	0.87	0.37	0.47	0.422336	0.241742	0.888727	0.499329	0.435849	0.397684	0.221717	0.407176	0.314871
20538465	0.12	0.49	0.28	0.07	F	F	-1.29	0.1562	0.1973	F			spike_in-control-28	spike_in-control-28					spike_in-control-28_st	0.36	0.52	0.5	0.46	0.04	0.22	0.13	0.73	0.11	0.976345	0.704896	0.90185	0.707814	0.985391	0.736578	0.988856	0.187723	0.607946
20517138	0.23	0.59	0.05	0.21	F	F	-1.29	0.0018	0.0062	F			rno-miR-3583-3p	MIMAT0017874	5	-	152608916	152608937	MIMAT0017874_st	0.92	0.65	0.43	0.54	0.23	0.12	0.23	0.23	0.23	0.266143	0.343021	0.897421	0.675638	0.744283	0.99348	0.915023	0.976701	0.886351
20535063	0.32	0.68	0.19	0.07	F	F	-1.29	0.0032	0.0094	F			rno-mir-299a	MI0000970	6	+	134389822	134389884	MI0000970_st	0.64	0.73	0.6	0.73	0.23	-0.02	0.34	0.47	0.34	0.490216	0.326625	0.817021	0.80715	0.427157	0.594044	0.0239145	0.140584	0.196157
20537310	0.34	0.71	0.12	0.22	F	F	-1.29	0.0027	0.0083	F			rno-mir-6324	MI0021848	11	-	36339301	36339421	MI0021848_st	0.69	0.6	1.1	0.78	0.34	0.34	0.46	0.34	0.12	0.454917	0.612128	0.0120561	0.708434	0.823994	0.787253	0.571713	0.789713	0.936001
20501482	0.23	0.59	0.07	0.14	F	F	-1.29	0.001	0.0042	F			rno-miR-153-5p	MIMAT0017135	6	+	144521050	144521072	MIMAT0017135_st	0.75	0.68	0.5	0.46	0.23	0.23	0.32	0.13	0.23	0.321539	0.649514	0.984432	0.901544	0.692212	0.615612	0.561503	0.72359	0.616676
20534933	0.43	0.79	0.14	0.2	F	F	-1.29	0.0146	0.0284	F			rno-mir-24-2	MI0000855	19	-	25638430	25638537	MI0000855_st	0.57	0.84	1.04	0.74	0.43	0.34	0.7	0.43	0.43	0.784538	0.193925	0.0338418	0.469182	0.415376	0.956922	0.206625	0.80654	0.679239
20501010	0.23	0.59	0.12	0.17	F	F	-1.29	0.0087	0.0195	F	1700113I22Rik; 1700123J19Rik; 2310057J16Rik; 3830408D24Rik; 4930481F22Rik; 4930529M08Rik; 4930578C19Rik; 9330158F14Rik; A230078I05Rik; A630023P12Rik; A930003A15Rik; Abca3; Abhd3_predicted; Abtb1; Abtb2; Acads; Accn4; Acpt_predicted; Acss2_predicted; Adamts13_predicted; Adcy9_predicted; Adhfe1; Adm2; Adsl_predicted; Agpat4; Agtrl1; Aip; Akr7a2; Aldh2; Alox12_predicted; Amid_predicted; Angptl6_pred…		rno-miR-349	MIMAT0000599	7	-	127468182	127468203	MIMAT0000599_st	0.42	0.62	0.82	0.56	0.23	0.23	0.23	0.5	0.23	0.95675	0.879651	0.671812	0.915189	0.995906	0.629937	0.987887	0.115546	0.856301
20535254	0.6	0.96	0.15	0.2	F	F	-1.29	0.0218	0.0389	F			rno-mir-540	MI0003524	6	+	134177033	134177116	MI0003524_st	0.86	1.23	0.79	1.03	0.6	0.94	0.6	0.6	0.6	0.585921	0.121649	0.662486	0.427825	0.891617	0.397647	0.886219	0.75965	0.746
20535724	0.47	0.83	0.06	0.09	T	F	-1.28	0.0002	0.0013	F			rno-mir-301b	MI0006137	11	+	85885248	85885325	MI0006137_st	0.92	0.84	0.82	0.72	0.37	0.52	0.47	0.47	0.47	0.0559386	0.218033	0.237711	0.700969	0.0225293	0.00893469	0.0451155	0.0131868	0.00817719
20536407	0.47	0.83	0.09	0.17	F	F	-1.28	0.004	0.011	F			rno-mir-133c	MI0015456	18	+	2189197	2189314	MI0015456_st	0.9	0.65	1.04	0.74	0.47	0.37	0.47	0.63	0.47	0.707253	0.898124	0.0811404	0.917991	0.222511	0.371063	0.654734	0.0362079	0.0984486
20534961	0.34	0.7	0	0.07	F	F	-1.28	7.72e-05	0.0008	F			rno-mir-92a-1	MI0000878	15	+	99854442	99854519	MI0000878_st	0.74	0.72	0.58	0.68	0.34	0.34	0.34	0.34	0.34	0.261996	0.86627	0.828946	0.769369	0.794664	0.434665	0.231089	0.344915	0.427662
20513739	0.34	0.7	0.08	0.11	F	F	-1.28	0.0006	0.003	F			rno-miR-802-3p	MIMAT0017362	11	+	33538520	33538542	MIMAT0017362_st	0.83	0.72	0.68	0.58	0.47	0.34	0.25	0.34	0.34	0.103158	0.601539	0.556819	0.539246	0.554461	0.565184	0.990739	0.882046	0.578268
20535754	0.31	0.66	0.11	0.1	F	F	-1.28	0.0027	0.0083	F			rno-mir-488	MI0006168	13	+	73795102	73795180	MI0006168_st	0.67	0.47	0.64	0.68	0.12	0.31	0.44	0.31	0.31	0.486785	0.998603	0.766844	0.413044	0.992963	0.521221	0.237721	0.921097	0.668608
20501530	14.13	14.49	1.21	0.1	T	T	-1.28	0.1577	0.1983	T	4921528O07Rik; 4930451C15Rik; 9030205A07Rik; A2VD13_RAT; A830039N20Rik; AW456874; Abcb7; Abcc10_predicted; Accn5; Actn1_v1; Actr3; Adamts4; Adipor1; Adk; Adss_predicted; Akr1b10; Aldh5a1; Alg1_predicted; Andpro; Angpt4_predicted; Anxa2; Ap1b1; Ap2a1_predicted; Apbb1ip; Arhgap6; Arl2; Arl6ip2; Asb-4; Ash2l_predicted; Aspm_predicted; Asz1; Atad1; Atad2_predicted; Atp2c1; Atp6v1g2; Atpaf1_predicted;…	Bdnf; Hif1a; Igf1; Pax3; Tppp; igf1	rno-miR-206-3p	MIMAT0000879	9	+	19402035	19402056	MIMAT0000879_st	14.53	14.42	14.64	14.44	14.04	13.6	14.28	11.56	14.63	8.72176e-16	8.72176e-16	8.72176e-16	8.72176e-16	8.72176e-16	8.72176e-16	8.72176e-16	8.72176e-16	8.72176e-16
20535108	0.44	0.8	0.11	0.13	F	F	-1.28	0.0057	0.0142	F			rno-mir-431	MI0001722	6	+	134182307	134182420	MI0001722_st	0.74	0.82	0.56	0.84	0.34	0.33	0.47	0.47	0.6	0.481052	0.124742	0.80394	0.683321	0.987977	0.990295	0.87995	0.834581	0.534763
20534970	0.34	0.7	0	0.15	F	F	-1.28	0.0006	0.0028	F			rno-mir-103-2	MI0000887	3	+	118996602	118996687	MI0000887_st	0.56	0.92	0.72	0.68	0.34	0.34	0.34	0.34	0.34	0.587349	0.157694	0.585175	0.827156	0.814717	0.891555	0.595107	0.554889	0.438991
20517073	0.23	0.59	0.05	0.11	F	F	-1.28	0.0006	0.0029	F			rno-miR-3551-5p	MIMAT0017809	X	-	152841145	152841168	MIMAT0017809_st	0.53	0.64	0.47	0.71	0.23	0.35	0.23	0.23	0.23	0.889958	0.952817	0.935464	0.49795	0.868797	0.110141	0.700483	0.683496	0.741208
20504135	0.37	0.73	0.1	0.08	F	F	-1.28	0.0007	0.0033	F			rno-miR-383-3p	MIMAT0017197	16	+	57663887	57663907	MIMAT0017197_st	0.72	0.74	0.62	0.82	0.47	0.47	0.34	0.24	0.34	0.86459	0.458853	0.88232	0.436238	0.555246	0.74077	0.521509	0.955937	0.738289
20536398	0.47	0.82	0.17	0.12	F	F	-1.28	0.0075	0.0175	F			rno-mir-3575	MI0015447	4	+	160841317	160841431	MI0015447_st	0.8	0.97	0.67	0.84	0.47	0.47	0.72	0.23	0.47	0.170575	0.0374535	0.297463	0.609284	0.236066	0.403547	0.0681328	0.635908	0.145647
20501562	0.32	0.68	0.13	0.23	F	F	-1.28	0.0139	0.0274	F	1110006G14Rik; 1110032F04Rik; 1700010C24Rik; 1700021K14Rik; 1700025F22Rik; 1700025K23Rik; 1700081L11Rik; 1810007M14Rik; 2310028H24Rik; 2310057J16Rik; 2610002J02Rik; 2610017I09Rik; 2610020H08Rik; 2610303G11Rik; 4930431L04Rik; 4932416N17Rik; 4933408B17Rik; 9030420J04Rik; 9930014A18Rik; A230074B11Rik; A430110N23Rik; Abcc4; Abcf2_predicted; Abi1; Abi3; Acbd3; Acin1; Acot11; Acss2_predicted; Actn1_v1;…		rno-miR-292-3p	MIMAT0000897	1	-	64274349	64274371	MIMAT0000897_st	0.73	0.4	0.96	0.62	0.33	0.44	0.44	0.23	0.14	0.774794	0.960931	0.248625	0.847108	0.827123	0.539384	0.486411	0.772494	0.986129
20501349	0.23	0.59	0.05	0.11	F	F	-1.28	0.0003	0.0017	F			rno-miR-19a-5p	MIMAT0017098	15	+	99854030	99854049	MIMAT0017098_st	0.6	0.8	0.6	0.54	0.23	0.23	0.23	0.34	0.23	0.966676	0.430818	0.826115	0.958898	0.700806	0.979448	0.904714	0.930516	0.860833
20536384	0.47	0.82	0.06	0.1	F	F	-1.28	0.0014	0.0053	F			rno-mir-126b	MI0015433	3	-	4768093	4768210	MI0015433_st	0.84	0.82	0.81	0.63	0.47	0.47	0.47	0.6	0.47	0.274878	0.501106	0.804023	0.955569	0.615944	0.843199	0.749757	0.206781	0.618963
20501409	0.23	0.58	0.11	0.11	F	F	-1.28	0.0026	0.008	F	0710005M24Rik; 1110049F12Rik; 1200003I07Rik; 1700011E24Rik; 1700019D03Rik; 1700049G17Rik; 1810041L15Rik; 4930519N13Rik; 6820408C15Rik; Abca1; Abca2; Abca4_predicted; Abca8b; Abcb1; Abcb6; Acad11_predicted; Acvr1b; Acvr2a; Adamdec1_predicted; Adamts12_predicted; Adamts8_predicted; Adarb1; Adck2_predicted; Adcy5; Adh4; Adra2b; Aipl1; Akap13; Aldh1a2; Amdhd1_predicted; Angptl4; Ank3; Anpep; Anxa3; A…	Mitf	rno-miR-96-5p	MIMAT0000818	4	-	57074951	57074973	MIMAT0000818_st	0.49	0.74	0.54	0.62	0.23	0.23	0.23	0.23	0.47	0.942952	0.826912	0.557626	0.749031	0.99254	0.532476	0.818562	0.914812	0.143907
20506517	0.47	0.82	0	0.14	F	F	-1.28	0.0005	0.0027	F	0610010E21Rik; 1700001P01Rik; 1700010C24Rik; 2410187C16Rik; 2700049A03Rik; 4930426D05Rik; 4930485B16Rik; 4932416N17Rik; A230050P20Rik; A530088E08Rik; Aadat; Abca9_predicted; Abcd3; Abi3; Abo; Ace2; Acn9; Actr10; Adamts6_predicted; Adfp; Adprhl1; Adra1d; Agmat; Agrp; Ahr; Aim1l_predicted; Akap2; Aldh3b1; Aldh5a1; Alg1_predicted; Amacr; Ank1; Anxa2; Apeh; Arf1; Arf4l_predicted; Arg1; Arhgdig_predic…	Pdk1; Rasd1; YWHAZ	rno-miR-375-3p	MIMAT0005307	9	-	74233508	74233529	MIMAT0005307_st	0.88	1.01	0.7	0.75	0.47	0.47	0.47	0.47	0.47	0.371301	0.18678	0.736755	0.296864	0.460291	0.685935	0.668813	0.535789	0.372011
20535013	0.47	0.82	0.06	0.03	F	F	-1.28	0.0001	0.0012	F			rno-mir-154	MI0000923	6	+	134419671	134419754	MI0000923_st	0.82	0.82	0.82	0.75	0.47	0.47	0.47	0.6	0.47	0.0433726	0.169798	0.156429	0.0877466	0.449275	0.0703836	0.752514	0.289695	0.430727
20536060	0.49	0.84	0.18	0.21	F	F	-1.28	0.0067	0.016	F			rno-mir-653	MI0012600	4	-	28517619	28517715	MI0012600_st	0.91	0.81	1.21	0.74	0.6	0.2	0.47	0.47	0.66	0.0865607	0.169335	0.010034	0.6485	0.277768	0.839661	0.873379	0.603375	0.192023
20501375	0.47	0.82	0	0.18	F	F	-1.28	0.0024	0.0077	F	1110001D15Rik; 1700019D03Rik; 2210018M11Rik; 2310002L13Rik; 2310040C09Rik; 2610017I09Rik; 4930402K13Rik; 4930485B16Rik; A030004J04Rik; A430110N23Rik; Abca9_predicted; Abcb1; Abcb6; Abcc3; Ablim1_predicted; Abp1; Abpa; Acad11_predicted; Acbd3; Accn4; Ace2; Acot7; Acp2; Adam12_predicted; Adam17; Adam33; Adam4; Adamts15_predicted; Adamts20; Adamts6_predicted; Adamts7; Adck5; Adora3; Agpat4; Agrn; Ag…	Cav2; Col12a1; Col16a1; Col18a1; Col1A1; Col1a1; Col3a1; Col4a1; Col4a2; Col5a1; Col5a2; Col5a3; Col7a1; Col8a1; Dnmt3b; Insig1; Itgb1; Mmp2; Stx1a; Vegfa	rno-miR-29b-3p	MIMAT0000801	13	+	110967571	110967593	MIMAT0000801_st	0.69	0.93	1.02	0.64	0.47	0.47	0.47	0.47	0.47	0.5049	0.0831539	0.0775616	0.825568	0.543852	0.394	0.155988	0.733244	0.319902
20535030	0.61	0.96	0.05	0.17	T	T	-1.28	0.0128	0.0258	T			rno-mir-195	MI0000939	10	+	57074170	57074256	MI0000939_st	0.99	0.9	1.02	0.66	0.61	0.61	0.61	0.61	0.73	0.00752979	0.013236	0.000909632	0.119774	0.00132591	0.00193675	0.000751647	0.101267	0.00074816
20501316	0.34	0.69	0.06	0.22	F	F	-1.28	0.0025	0.0078	F			rno-let-7a-1-3p	MIMAT0017085	17	+	22119830	22119851	MIMAT0017085_st	0.74	0.62	0.71	1.12	0.34	0.47	0.34	0.34	0.34	0.324519	0.880624	0.706248	0.0984036	0.721072	0.0732243	0.709688	0.691864	0.849209
20501322	0.34	0.69	0.06	0.22	F	F	-1.28	0.0025	0.0078	F			rno-let-7c-2-3p	MIMAT0017088	7	+	123700851	123700872	MIMAT0017088_st	0.74	0.62	0.71	1.12	0.34	0.47	0.34	0.34	0.34	0.324519	0.880624	0.706248	0.0984036	0.721072	0.0732243	0.709688	0.691864	0.849209
20506483	0.34	0.69	0	0.22	F	F	-1.28	0.0046	0.0122	F	1700011H22Rik; 1700057K13Rik; 2700046A07Rik; 4930426D05Rik; 4933400E14Rik; A230074B11Rik; A2AG58-2; Abca4_predicted; Abcc3; Abhd7_predicted; Accn2; Acss2_predicted; Actn3; Actr3; Adam15; Adamtsl3_predicted; Adarb1; Adfp; Adprh; Aebp2_predicted; Akr7a2; Aldh3b1; Als2cr4_predicted; Amigo2; Anxa4; Ap3b1_predicted; Aph1b; Aprt_predicted; Aptx; Ar; Arf5; Arfip2; Arhgap22_predicted; Arhgef9; Arid2_pred…		rno-miR-871-5p	MIMAT0005281	X	-	152856108	152856131	MIMAT0005281_st	0.59	0.78	0.5	1	0.34	0.34	0.34	0.34	0.34	0.864826	0.586632	0.717958	0.0715112	0.785217	0.697369	0.751321	0.706385	0.545861
20517077	0.47	0.82	0.06	0.12	F	F	-1.28	0.002	0.0068	F			rno-miR-3552	MIMAT0017813	X	-	31209179	31209199	MIMAT0017813_st	0.63	0.88	0.77	0.86	0.47	0.47	0.6	0.47	0.47	0.903044	0.416067	0.918194	0.73402	0.969928	0.543648	0.922958	0.809106	0.970963
20534909	0.34	0.69	0.01	0.11	F	F	-1.27	0.0001	0.001	F			rno-mir-7a-2	MI0000836	1	+	134607264	134607358	MI0000836_st	0.71	0.9	0.65	0.71	0.34	0.38	0.34	0.34	0.34	0.770079	0.332992	0.141312	0.767052	0.103224	0.0493553	0.153838	0.316702	0.201765
20535037	0.45	0.8	0.11	0.09	F	F	-1.27	0.0012	0.0048	F			rno-mir-204	MI0000946	1	+	226012994	226013103	MI0000946_st	0.74	0.89	0.7	0.86	0.4	0.47	0.47	0.6	0.28	0.933817	0.108934	0.77103	0.507964	0.572567	0.654421	0.444589	0.186249	0.97671
20534949	0.73	1.08	0.06	0.29	F	T	-1.27	0.0718	0.1021	F			rno-mir-30e	MI0000867	5	-	141365115	141365206	MI0000867_x_st	1.13	1.02	1.3	0.62	0.87	0.73	0.73	0.73	0.73	0.000738268	0.00782494	0.00671815	0.809759	0.227711	0.29997	0.525712	0.387645	0.349435
20513722	0.78	1.12	0.12	0.68	T	T	-1.27	0.07	0.1001	T			rno-miR-362-3p	MIMAT0017357	X	+	27330488	27330509	MIMAT0017357_st	2.43	0.96	1.01	1.39	0.99	0.78	0.78	0.78	0.99	1.56145e-09	0.0309928	8.19325e-05	0.00119797	0.00036551	0.0113723	0.10536	0.148396	0.00170297
20534919	0.46	0.81	0.17	0.13	T	T	-1.27	0.0091	0.02	T			rno-mir-16	MI0000844	2	+	158992383	158992477	MI0000844_st	0.78	0.64	0.95	0.84	0.47	0.23	0.64	0.34	0.6	0.000296901	0.00722197	5.23956e-05	0.000177369	0.00155857	0.0199168	0.000394697	0.623552	0.00111766
20513723	0.34	0.69	0.05	0.18	F	F	-1.27	0.0105	0.0222	F			rno-miR-511-5p	MIMAT0012829	17	+	88441502	88441522	MIMAT0012829_st	0.73	0.34	0.73	0.62	0.34	0.34	0.23	0.34	0.34	0.604083	0.974711	0.191681	0.963601	0.555606	0.249044	0.65706	0.507345	0.468994
20504211	0.34	0.69	0.13	0.22	F	F	-1.27	0.02	0.0366	F			rno-miR-539-3p	MIMAT0017212	6	+	134408965	134408986	MIMAT0017212_st	0.84	0.91	0.47	0.54	0.23	0.34	0.34	0.57	0.34	0.12718	0.0704539	0.872968	0.786662	0.335291	0.783205	0.340697	0.0188685	0.817769
20500998	0.45	0.79	0.13	0.1	F	F	-1.27	0.0024	0.0076	F	1200013a08rik; 1500015O10Rik; 1700110M21Rik; 2210018M11Rik; 3830408D24Rik; 4632417N05Rik; 4930447F04Rik; 5830415F09Rik; A2IBE0_RAT; A2VD13_RAT; Aars; Abcc6; Abcf3; Abcg5; Ablim2; Abpa; Abtb1; Acox3; Actr6_predicted; Acvr1b; Adamts14_predicted; Adamts19_predicted; Adamtsl3_predicted; Add2; Adrb3; Agc1; Agpat2_predicted; Aim1l_predicted; Aire_predicted; Akap13; Aldh1a3; Aldh3b1; Alg1_predicted; Ank…		rno-miR-344a-5p	MIMAT0004654	1	-	116021036	116021059	MIMAT0004654_st	0.89	0.67	0.85	0.75	0.44	0.23	0.55	0.44	0.55	0.516568	0.820283	0.627839	0.952515	0.728584	0.962081	0.804745	0.890448	0.763351
20536395	0.34	0.69	0.13	0.08	F	F	-1.27	0.001	0.0043	F			rno-mir-3573	MI0015444	X	+	87164921	87164992	MI0015444_st	0.8	0.69	0.69	0.61	0.34	0.34	0.47	0.34	0.12	0.0699911	0.620743	0.568228	0.636003	0.162503	0.941119	0.0707592	0.297555	0.990145
20506806	0.5	0.85	0.16	0.14	F	F	-1.27	0.0107	0.0226	F			rno-miR-551b-5p	MIMAT0017335	2	+	114095895	114095917	MIMAT0017335_st	0.86	1.03	0.83	0.68	0.39	0.49	0.39	0.76	0.6	0.126541	0.313076	0.247065	0.476584	0.918587	0.323923	0.537867	0.0184773	0.158714
20517135	0.34	0.69	0.05	0.11	F	F	-1.27	0.0005	0.0027	F			rno-miR-3596b	MIMAT0017871	17	-	22121909	22121928	MIMAT0017871_st	0.65	0.73	0.76	0.51	0.34	0.34	0.34	0.34	0.23	0.0567968	0.343407	0.399871	0.537332	0.377067	0.105655	0.105948	0.281615	0.707496
20506561	0.6	0.94	0.12	0.06	F	F	-1.27	0.0004	0.0023	F	1110001A16Rik; 1110001D15Rik; 1520401A03Rik; 1700024G10Rik; 1700037C18Rik; 2310004N24Rik; 2310022K01Rik; 2610002J02Rik; 4930519N13Rik; 4930535B03Rik; A; A230050P20Rik; A230078I05Rik; A630023P12Rik; AU040320; Aamp_predicted; Aarsl_predicted; Abi3; Acin1; Adamts14_predicted; Adamts6_predicted; Adarb1; Adcy5; Adrm1; Aes; Agrn; Ahr; Angptl6_predicted; Ankrd13d_predicted; Ankrd23_predicted; Anxa6; Apo…		rno-miR-760-5p	MIMAT0005336	2	-	218940616	218940637	MIMAT0005336_st	0.88	1.02	0.92	0.96	0.6	0.33	0.6	0.6	0.6	0.831149	0.305557	0.752343	0.389063	0.994555	0.994322	0.828789	0.894712	0.991357
20501519	0.73	1.08	0.02	0.1	F	T	-1.27	0.0002	0.0015	F	0710005M24Rik; 1190017O12Rik; 1700001L19Rik; 1700010C24Rik; 1700011H22Rik; 1700049G17Rik; 1700057K13Rik; 1700113I22Rik; 2010005H15Rik; 2310022K01Rik; 4631422O05Rik; 4932416N17Rik; 6030443O07Rik; 9030411M15Rik; 9930021J17Rik; A; AK220484; Aars; Abca15_predicted; Abca9_predicted; Abcc9; Abi2; Acaca; Ace2; Acot7; Acsbg1; Acsl3; Actc1; Actr1a_predicted; Actr5_predicted; Acy1; Acyp1_predicted; Adam2; …	FHOD1; PPM1F; RECK; Zeb1; Zeb2	rno-miR-200c-3p	MIMAT0000873	4	-	160841348	160841368	MIMAT0000873_st	1.13	1.02	1.2	0.99	0.73	0.73	0.73	0.73	0.78	0.000106636	0.00899932	0.00180408	0.0348411	0.00101674	0.0574367	0.160278	0.226957	2.26388e-05
20536412	0.5	0.84	0.19	0.1	F	F	-1.27	0.0143	0.0279	F			rno-mir-3586	MI0015461	7	+	110979296	110979415	MI0015461_st	0.87	0.81	0.97	0.73	0.26	0.47	0.79	0.6	0.47	0.651878	0.753149	0.166353	0.869025	0.895848	0.680617	0.0479257	0.17685	0.393002
20517102	0.33	0.67	0.17	0.14	F	F	-1.27	0.0124	0.0254	F			rno-miR-218b	MIMAT0017838	14	+	67642423	67642442	MIMAT0017838_st	0.49	0.62	0.73	0.82	0.58	0.11	0.34	0.3	0.34	0.964547	0.899978	0.48757	0.282169	0.593603	0.982411	0.568393	0.793453	0.707357
20506525	0.47	0.81	0.06	0.08	F	F	-1.27	0.0001	0.001	F			rno-miR-411-3p	MIMAT0017304	6	+	134389392	134389411	MIMAT0017304_st	0.81	0.71	0.9	0.81	0.47	0.34	0.47	0.36	0.47	0.0338453	0.801047	0.200162	0.186613	0.175869	0.73353	0.582671	0.911204	0.0881269
20524313	0.74	1.08	0.29	0.38	T	T	-1.27	0.1691	0.2102	T			rno-miR-3068-5p	MIMAT0024845	6	-	111674282	111674306	MIMAT0024845_st	1.47	1.23	0.59	0.96	1.11	0.98	0.72	0.47	0.47	7.15934e-06	0.00361169	0.106264	0.0466347	0.00298074	0.0329832	0.0142431	0.607887	0.462238
20504141	0.32	0.66	0.13	0.51	F	F	-1.27	0.0289	0.0476	F	1300010F03Rik; 1700010B08Rik; 1700010C24Rik; 1700022I11Rik; 1700025K23Rik; 1700049G17Rik; 1700061I17Rik; 2310016E02Rik; 2310040C09Rik; 3110082D06Rik; 4930401A09Rik; 4933439F18Rik; 8430427H17Rik; Abcc3; Abtb1; Acot12; Acot7; Acsbg1; Actn2; Adamtsl1; Adck2_predicted; Adh6; Adora3; Adpgk; Agbl2_predicted; Agmat; Alcam; Aldh5a1; Aldh9a1; Anapc10_predicted; Anapc4; Ank1; Aph1b; Areg; Arfgef1_predicted…	Hyou1; Zeb2	rno-miR-215	MIMAT0003118	13	+	101312701	101312722	MIMAT0003118_st	1.62	0.73	0.73	0.45	0.14	0.24	0.34	0.34	0.48	4.53502e-05	0.111018	0.258207	0.917047	0.782652	0.613938	0.761136	0.166028	0.271665
20502442	0.47	0.81	0.05	0.15	F	T	-1.27	0.0029	0.0086	F			rno-miR-433-5p	MIMAT0017192	6	+	134183227	134183248	MIMAT0017192_st	0.81	0.81	1	0.62	0.47	0.47	0.59	0.47	0.47	0.037348	0.0518165	0.000723821	0.361422	0.0928818	0.67939	0.163556	0.743877	0.4584
20506490	0.31	0.65	0.21	0.07	F	F	-1.27	0.0329	0.053	F	1110049F12Rik; 1200013a08rik; 1700081L11Rik; 2310057J16Rik; 4732418C07Rik; 4930519N13Rik; 4930558O21Rik; 6820408C15Rik; 9330158F14Rik; 9930021J17Rik; A1BPI0_RAT; A2IBE0_RAT; A3galt2; Abat; Abcb4; Acaa1; Acbd5; Actg2; Adad2; Adamts17_predicted; Adamtsl3_predicted; Adck1; Adcy9_predicted; Agl_predicted; Ahcyl1_predicted; Akap11; Akna_predicted; Akr1c6; Aldh1a1; Alg5; Alx3; Alx4_predicted; Amigo2; A…		rno-miR-878	MIMAT0005286	X	-	152851749	152851770	MIMAT0005286_st	0.57	0.68	0.73	0.62	0.34	0.23	0.34	0.73	0.24	0.451176	0.828757	0.363838	0.826931	0.683064	0.639839	0.86037	0.0486662	0.869134
20536345	0.47	0.81	0.05	0.14	F	F	-1.27	0.0008	0.0036	F			rno-mir-203b	MI0015399	6	-	136932075	136932189	MI0015399_st	0.72	0.93	0.65	0.91	0.47	0.47	0.47	0.46	0.36	0.448019	0.0965321	0.976449	0.504164	0.604506	0.21163	0.399566	0.61109	0.868414
20534964	0.34	0.68	0.16	0.2	F	F	-1.27	0.018	0.0338	F			rno-mir-96	MI0000881	4	-	57074891	57074996	MI0000881_st	0.66	0.91	0.72	0.43	0.34	0.12	0.34	0.56	0.34	0.925286	0.0928869	0.65791	0.998375	0.900621	0.780153	0.396687	0.276363	0.29008
20506491	0.33	0.67	0.11	0.06	F	F	-1.27	0.0009	0.0037	F	1600002H07Rik; 1700011E24Rik; 1700019N19Rik; 2310073E15Rik; 4632417N05Rik; 4921506J03Rik; 4930429B21Rik; 4930562C15Rik; 4932416N17Rik; Aasdhppt_predicted; Abcg5; Actn3; Adcy6; Agpat3_predicted; Agpat6; Agxt2; Akap12; Aldh3a1; Aloxe3_predicted; Amdhd1_predicted; Apc2_predicted; Apin; Aqp2; Artn; Arv1_predicted; Asb7_predicted; Atox1; Atp2b4; Atp5d; Atp6v0d1; Atp6v0e1; Atp6v1f; Atp6v1g2; Aurkb; B4g…		rno-miR-879-5p	MIMAT0005287	4	-	21126285	21126305	MIMAT0005287_st	0.62	0.62	0.72	0.72	0.34	0.25	0.24	0.5	0.34	0.691228	0.741898	0.414997	0.613554	0.77175	0.609665	0.992153	0.733578	0.738559
20501420	0.34	0.68	0.04	0.12	F	F	-1.26	0.0002	0.0014	F	1700019N19Rik; 2010005H15Rik; 2310022K01Rik; 2610020H08Rik; 4930485B16Rik; 4930571C24Rik; 4930579C15Rik; 9030205A07Rik; A030004J04Rik; A2NB68_RAT; A3galt2; AW456874; Aadac; Abca8b; Abcb4; Abcb9; Accn5; Aco2; Acp2; Actc1; Adam15; Adamts12_predicted; Adamtsl3_predicted; Adck1; Admr; Adra2b; Aebp2_predicted; Aff1_predicted; Afg3l2; Agbl2_predicted; Akap11; Akp5; Amid_predicted; Amigo2; Ankrd50_predi…	Capn8; Ranbp9; Sox9; Tyr	rno-miR-101a-3p	MIMAT0000823	5	-	121990593	121990613	MIMAT0000823_st	0.63	0.92	0.69	0.72	0.34	0.26	0.34	0.34	0.34	0.679036	0.0633994	0.202293	0.512994	0.607943	0.539212	0.480656	0.334438	0.185953
20536427	0.34	0.68	0.06	0.1	F	F	-1.26	0.0003	0.0018	F			rno-mir-3593	MI0015474	6	-	76163538	76163628	MI0015474_st	0.6	0.81	0.6	0.74	0.34	0.34	0.34	0.34	0.2	0.919076	0.48868	0.955267	0.929311	0.958686	0.728136	0.953286	0.766035	0.973049
20501556	0.34	0.68	0.12	0.1	F	F	-1.26	0.0102	0.0218	F			rno-miR-223-5p	MIMAT0017165	X	+	83869078	83869100	MIMAT0017165_st	0.64	0.58	0.82	0.72	0.61	0.34	0.34	0.34	0.48	0.918196	0.605784	0.154129	0.588111	0.226416	0.824297	0.491358	0.832869	0.373999
20534697	0.47	0.8	0.05	0.11	F	F	-1.26	0.0003	0.0018	F			rno-mir-327	MI0000600					MI0000600_st	0.7	0.74	0.94	0.85	0.47	0.47	0.47	0.47	0.36	0.776863	0.455667	0.236369	0.229681	0.380779	0.761724	0.205256	0.409868	0.78021
20501404	0.35	0.68	0.16	0.24	F	F	-1.26	0.0339	0.0545	F			rno-miR-92a-1-5p	MIMAT0017107	15	+	99854452	99854474	MIMAT0017107_st	0.91	0.52	0.86	0.43	0.34	0.16	0.35	0.6	0.34	0.069031	0.392705	0.0648937	0.619458	0.312603	0.635441	0.350621	0.177111	0.360272
20517157	0.34	0.68	0.05	0.13	F	F	-1.26	0.0032	0.0093	F			rno-miR-3591	MIMAT0017893	18	-	61512761	61512780	MIMAT0017893_st	0.67	0.47	0.78	0.67	0.34	0.34	0.34	0.47	0.34	0.0702884	0.601507	0.287438	0.521744	0.851776	0.415475	0.54206	0.24679	0.962823
20534738	0.37	0.7	0.1	0.1	F	F	-1.26	0.0015	0.0056	F			rno-mir-7a-1	MI0000641	17	+	12204082	12204178	MI0000641_st	0.67	0.57	0.79	0.74	0.47	0.23	0.34	0.46	0.34	0.193951	0.923433	0.0635719	0.22166	0.0830726	0.768069	0.637519	0.484878	0.527391
20501333	0.47	0.8	0.17	0.11	F	F	-1.26	0.017	0.0322	F	1110033M05Rik; 1700001L19Rik; 1700010C24Rik; 1810034E14Rik; 2410025L10Rik; 4921517N04Rik; 4930431L04Rik; 4930488P18Rik; 9130023H24Rik; 9330128J19Rik; Acn9; Acot12; Acot7; Actl6a; Actl7a; Actr8_predicted; Adad2; Aff1_predicted; Ankrd13d_predicted; Ankrd27_predicted; Anubl1; Arfgap1; Arhgap26_predicted; Arhgef9; Arl4a; Armc4_predicted; Arv1_predicted; Asz1; Atp11c_predicted; Atp5g1; Atp8b2; Auh_pre…		rno-miR-9a-3p	MIMAT0004708	1	+	135254187	135254208	MIMAT0004708_st	0.76	0.86	0.61	0.83	0.72	0.25	0.47	0.47	0.47	0.704508	0.0552725	0.683078	0.353302	0.0220729	0.880146	0.16093	0.591444	0.207564
20501429	0.32	0.65	0.2	0.15	F	F	-1.26	0.0484	0.074	F			rno-miR-122-3p	MIMAT0017116	18	+	61512797	61512815	MIMAT0017116_st	0.76	0.62	0.4	0.66	0.23	0.66	0.34	0.14	0.34	0.209279	0.724575	0.998275	0.377329	0.718578	0.0193043	0.638122	0.629119	0.666932
20517078	0.23	0.56	0.11	0.22	F	F	-1.26	0.0064	0.0155	F			rno-miR-3553	MIMAT0017814	4	+	57075155	57075177	MIMAT0017814_st	0.99	0.61	0.57	0.5	0.23	0.23	0.47	0.23	0.23	0.0781043	0.864047	0.77847	0.785905	0.889443	0.689379	0.280017	0.941865	0.915968
20535116	0.42	0.75	0.18	0.19	F	F	-1.26	0.0372	0.0588	F			rno-mir-451	MI0001731	10	+	64129518	64129589	MI0001731_st	0.85	0.41	0.75	0.7	0.6	0.43	0.43	0.33	0.1	0.110905	0.769356	0.0446893	0.837048	0.0716979	0.344019	0.262237	0.611627	0.425337
20501031	0.34	0.68	0.12	0.11	F	F	-1.26	0.0008	0.0036	F			rno-miR-101b-5p	MIMAT0017045	1	+	232779607	232779628	MIMAT0017045_st	0.66	0.88	0.7	0.67	0.14	0.34	0.34	0.47	0.34	0.104575	0.0183641	0.0923482	0.245642	0.452301	0.311994	0.238313	0.213396	0.474469
20501335	0.47	0.8	0.15	0.17	F	F	-1.26	0.0309	0.0503	F	1300003B13Rik; 2700046A07Rik; 4732479N06Rik; 4931400O07Rik; 5430419D17Rik; 9930021J17Rik; A330021E22Rik; A830019P07Rik; ATP6_RAT; Abce1; Acn9; Acyp1_predicted; Adam10; Adam28; Adam8_predicted; Adfp; Adh4; Adora1; Agt; Aldh3a2; Aldh5a1; Amelx; Anapc10_predicted; Ankrd45_predicted; Anxa7; Araf; Argbp2; Arhgef7; Arntl; Arpc3_predicted; Arrdc1; Art1_predicted; Atad2b; Atf2; Atp12a; Atp6v0e1; Atp6v1b1…		rno-miR-10a-3p	MIMAT0004709	10	+	85049376	85049397	MIMAT0004709_st	0.49	0.78	0.87	0.78	0.57	0.47	0.23	0.63	0.41	0.66661	0.703996	0.161275	0.609066	0.136854	0.318355	0.372861	0.0663565	0.390446
20535737	0.33	0.66	0.1	0.15	F	F	-1.26	0.0133	0.0266	F			rno-mir-484	MI0006151	10	-	826405	826481	MI0006151_st	0.37	0.71	0.62	0.66	0.24	0.47	0.34	0.24	0.34	0.933079	0.670493	0.720016	0.925141	0.997645	0.952621	0.995234	0.99954	0.967852
20501483	0.34	0.67	0.14	0.15	F	F	-1.26	0.0172	0.0325	F	0710005M24Rik; 1110006G14Rik; 4930579C15Rik; A2m; Abcb6; Abcf3; Abcg5; Abo; Acaca; Accn3; Acsl3; Adam7; Adamts13_predicted; Adhfe1; Adra1d; Aff2_predicted; Agxt; Aim1l_predicted; Aip1; Akap12; Akap9; Ambp; Anapc2; Anapc4; Angptl3; Apg3l; Apobec1; App; Aqp6; Aqp9; Araf; Arf1; Arhgap21_predicted; Arhgap8; Armc3; Armc8; Asah2; Asb7_predicted; Aspm_predicted; Atg7; Atoh7_predicted; Atp2b3; Atp2c1; At…		rno-miR-153-3p	MIMAT0000855	6	+	144521089	144521110	MIMAT0000855_st	0.47	0.76	0.79	0.6	0.34	0.23	0.34	0.61	0.34	0.881001	0.811602	0.568737	0.885081	0.847071	0.884438	0.645072	0.574113	0.822531
20504253	0.47	0.8	0.05	0.21	F	F	-1.26	0.0045	0.012	F	1700019D03Rik; 1700061I17Rik; 1810007M14Rik; 2310002L13Rik; 2700094K13Rik; 4921524L21Rik; 4930426D05Rik; 4930428D18Rik; 4930558O21Rik; 4932414N04Rik; 5730593N15Rik; 5830415F09Rik; 8430410A17Rik; 9430025M13Rik; A530021J07Rik; A930006D01Rik; APRIN_RAT; Abca8b; Accn3; Adam2; Adck1; Adck5; Adprhl1; Akt3; Aldh1a1; Aldoa; Aldoal1; Amph1; Angpt1; Anp32a; Anubl1; Ap1s2_predicted; Ap3b1_predicted; Apoe; A…		rno-miR-382-3p	MIMAT0003202	6	+	134415311	134415331	MIMAT0003202_st	0.64	0.82	1.13	0.8	0.47	0.57	0.47	0.47	0.47	0.549826	0.187571	0.104443	0.50776	0.415055	0.377974	0.834305	0.880006	0.261806
20504246	0.12	0.45	0.05	0.06	F	F	-1.26	0.0002	0.0015	F	0610008C08Rik; 1700026J04Rik; 1700113I22Rik; 2610020H08Rik; 2700049A03Rik; 3110082D06Rik; 4631422O05Rik; 4930447F04Rik; 4930451C15Rik; A0JPN8_RAT; A530006G24Rik; Abca4_predicted; Abcb7; Acox2; Acr; Acsl5; Acta1; Actl6b_predicted; Adamts5; Adamtsl1; Agbl2_predicted; Ahsg; Aim2; Akr1c6; Akr1cl1_predicted; Ankrd22_predicted; Aplra1; Aqp9; Arf1; Arhgap20; Arhgef12; Armet_predicted; Arntl; Ascl2; Atp1…		rno-miR-376a-5p	MIMAT0003197	6	+	134404702	134404722	MIMAT0003197_st	0.48	0.38	0.43	0.52	0.12	0.12	0.12	0.23	0.12	0.998767	0.988026	0.975766	0.653467	0.969401	0.986007	0.99444	0.978878	0.892309
20524602	0.47	0.8	0.34	0.19	F	F	-1.26	0.3556	0.4019	F			rno-miR-1298	MIMAT0025060	X	-	31139159	31139180	MIMAT0025060_st	0.68	0.93	0.97	0.59	1.22	0.47	0.47	0.47	0.47	0.731083	0.170805	0.0507795	0.898544	0.0261829	0.342617	0.577414	0.29877	0.315165
20501500	0.74	1.07	0.26	0.15	F	T	-1.26	0.009	0.0199	F			rno-miR-187-5p	MIMAT0017144	18	-	16219634	16219651	MIMAT0017144_st	1	1.09	1.09	1.35	0.87	0.74	0.74	0.2	0.74	0.0195101	0.00767307	0.0204511	0.00238886	0.115223	0.0182079	0.126033	0.72566	0.0266817
20536402	0.34	0.67	0.05	0.16	F	F	-1.26	0.0023	0.0074	F			rno-mir-3578	MI0015451	6	-	134424757	134424873	MI0015451_st	0.8	0.76	0.45	0.61	0.34	0.34	0.34	0.22	0.34	0.180728	0.169409	0.766451	0.895656	0.665784	0.831962	0.676145	0.993041	0.362488
20501547	0.23	0.56	0.21	0.11	F	F	-1.26	0.0674	0.0968	F	0610010E21Rik; 0710005M24Rik; 1110032F04Rik; 1190017O12Rik; 1700084J12Rik; 2010204K13Rik; 2310073E15Rik; 2900046G09Rik; 4930488P18Rik; 4933400E14Rik; A530016L24Rik; Aamp_predicted; Abca8b; Abo; Accn1; Ace; Adamts15_predicted; Adamts20; Adarb1; Adck2_predicted; Adcy9_predicted; Adm2; Adprhl2_predicted; Afm; Akap11; Amdhd1_predicted; Anapc10_predicted; Andpro; Anpep; Apob; Aqp4; Arg2; Arhgdig_predi…		rno-miR-218a-2-3p	MIMAT0004740	10	+	20487498	20487519	MIMAT0004740_st	0.59	0.53	0.43	0.7	0.23	0.7	0.23	0.23	0.23	0.935204	0.79199	0.938459	0.927805	0.994881	0.10754	0.617016	0.99919	0.988623
20536383	0.34	0.67	0.09	0.14	F	F	-1.26	0.0016	0.0057	F			rno-mir-344a-2	MI0015432	1	-	115954563	115954669	MI0015432_x_st	0.64	0.57	0.71	0.89	0.47	0.23	0.34	0.34	0.34	0.681357	0.0666127	0.473989	0.179602	0.0314205	0.446562	0.41272	0.287332	0.66374
20534934	0.47	0.79	0.14	0.16	F	T	-1.26	0.0156	0.03	F			rno-mir-24-2	MI0000855	19	-	25638430	25638537	MI0000855_x_st	0.6	0.78	0.99	0.81	0.47	0.38	0.73	0.47	0.47	0.161167	0.0268564	0.003129	0.0481834	0.155181	0.687015	0.0984597	0.654583	0.203935
20517123	0.47	0.8	0.06	0.42	F	F	-1.26	0.0172	0.0325	F			rno-miR-1193-3p	MIMAT0017859	6	+	134395262	134395283	MIMAT0017859_st	1.55	0.75	0.58	0.93	0.47	0.47	0.48	0.35	0.37	0.00033728	0.414011	0.889334	0.163115	0.242366	0.244539	0.133299	0.64519	0.341701
20501468	0.34	0.67	0.05	0.24	F	F	-1.25	0.0424	0.0663	F	2010005H15Rik; 2700094K13Rik; 4631427C17Rik; 5830415F09Rik; A030004J04Rik; AW456874; Aadat; Aard; Abcb4; Accn5; Acin1; Actc1; Actn4; Actr8_predicted; Acvr1c; Aff2_predicted; Agtpbp1; Aip1; Akap9; Akr1c21; Akr1c6; Anxa7; Ap1g2; Ap2a1_predicted; Apbb1ip; Apbb3; Apcs; Apoe; Aqp2; Areg; Arfrp1; Arhgap5; Arhgef5; Arl9; Arsj; Atcay_predicted; Atp10a; Atp11c_predicted; Atp2c1; Azgp1; B3galt3; BTG3; Bai3…	BTG3	rno-miR-142-5p	MIMAT0000847	10	+	76049295	76049315	MIMAT0000847_st	0.56	0.24	0.77	0.75	0.34	0.23	0.34	0.34	0.34	0.410941	0.995104	0.342612	0.616707	0.488081	0.588793	0.627959	0.396865	0.64779
20535016	0.23	0.56	0	0.11	F	F	-1.25	0.0006	0.0029	F			rno-mir-181b-1	MI0000926	13	+	51132678	51132787	MI0000926_st	0.64	0.5	0.64	0.41	0.23	0.23	0.23	0.23	0.23	0.541815	0.979403	0.809446	0.983055	0.952892	0.920817	0.947545	0.8449	0.618752
20536413	0.34	0.67	0	0.04	F	F	-1.25	2.59e-05	0.0004	F			rno-mir-219b	MI0015462	3	+	8833902	8834001	MI0015462_st	0.68	0.71	0.66	0.62	0.34	0.34	0.34	0.34	0.34	0.528431	0.863836	0.817652	0.972885	0.711712	0.397019	0.525773	0.651899	0.304165
20536056	0.34	0.67	0.05	0.11	F	F	-1.25	0.0008	0.0036	F			rno-mir-592	MI0012596	4	-	54685583	54685678	MI0012596_st	0.63	0.58	0.7	0.85	0.34	0.34	0.34	0.34	0.46	0.585018	0.331154	0.496502	0.397304	0.118702	0.317712	0.163317	0.701626	0.0641228
20536057	0.6	0.92	0	0.13	F	T	-1.25	0.0002	0.0015	F			rno-mir-615	MI0012597	7	+	141778230	141778321	MI0012597_st	0.93	0.91	0.92	1.17	0.6	0.6	0.6	0.6	0.6	0.00437387	0.00135002	0.00241192	0.00170729	0.591347	0.149612	0.414466	0.35533	0.605213
20535274	0.47	0.79	0.09	0.13	F	F	-1.25	0.0029	0.0086	F			rno-mir-493	MI0003540	6	+	134170340	134170423	MI0003540_st	0.76	0.93	0.83	0.62	0.47	0.35	0.47	0.6	0.47	0.303262	0.102944	0.288045	0.937932	0.0789612	0.291861	0.0622856	0.080265	0.0847302
20501469	0.36	0.69	0.12	0.12	F	F	-1.25	0.0142	0.0278	F	1700011E24Rik; 1700049G17Rik; 2310003L06Rik; 2810002I04Rik; 4930547M16Rik; 6720489N17Rik; 7420426K07Rik; 9430025M13Rik; A1BPI0_RAT; A630023P12Rik; ARMC9_RAT; Aanat; Aatf; Abcb10; Acbd6; Acot12; Acvr1c; Acvr2a; Acy1l2_predicted; Adad2; Adam2; Adamts8_predicted; Adck5; Aff2_predicted; Akr1c21; Akr1cl1_predicted; Aldh6a1; Alg5; Allc; Alox15b; Als2cr4_predicted; Ambn; Ank3; Ankrd11_predicted; Anubl1;…		rno-miR-142-3p	MIMAT0000848	10	+	76049331	76049353	MIMAT0000848_st	0.7	0.69	0.45	0.67	0.23	0.44	0.55	0.33	0.33	0.667516	0.869787	0.889428	0.599206	0.601985	0.339159	0.238952	0.564471	0.787082
20506558	0.49	0.81	0.13	0.14	F	F	-1.25	0.0037	0.0104	F	0610012H03Rik; 1700095B22Rik; 1810048J11Rik; 2010204K13Rik; 2610020H08Rik; 2610303G11Rik; 4631427C17Rik; 4930535B03Rik; Aamp_predicted; Abca9_predicted; Abcb7; Abt1; Accn5; Aco2; Acsl5; Adck1; Adh4; Adhfe1; Aip1; Akr7a3; Alb; Alg5; Alg9_predicted; Allc; Aloxe3_predicted; Amy1; Anapc5; Ank3; Anxa9; Ap2a2; Apin; Apoa2; Arf4l_predicted; Arhgap12; Arhgap29; Arhgap8; Arid5b_predicted; Armc3; Armcx5; A…		rno-miR-743a-3p	MIMAT0005334	X	-	152821796	152821817	MIMAT0005334_st	0.67	0.98	0.88	0.74	0.25	0.58	0.47	0.47	0.53	0.580054	0.32583	0.373209	0.47754	0.854	0.087172	0.411049	0.448844	0.0729518
20538478	0.41	0.73	0.12	0.1	F	F	-1.25	0.009	0.0199	F			spike_in-control-49	spike_in-control-49					spike_in-control-49_st	0.73	0.52	0.73	0.73	0.37	0.58	0.4	0.45	0.23	0.208444	0.376039	0.0686828	0.338658	0.778737	0.513713	0.581042	0.671122	0.911938
20517141	0.41	0.73	0.23	0.18	F	F	-1.25	0.0543	0.0814	F			rno-miR-3596c	MIMAT0017877	1	-	56487148	56487168	MIMAT0017877_st	0.86	0.92	0.57	0.59	0.72	0.24	0.37	0.62	0.2	0.245002	0.0210162	0.491117	0.381948	0.045071	0.748965	0.464694	0.116592	0.92807
20535229	0.34	0.67	0.05	0.25	F	T	-1.25	0.0025	0.0078	F			rno-mir-501	MI0003480	X	+	27331151	27331234	MI0003480_st	0.66	1.13	0.75	0.56	0.27	0.23	0.34	0.34	0.34	0.0370542	0.000995997	0.0103343	0.275276	0.64508	0.929058	0.648637	0.502912	0.2405
20535728	0.34	0.67	0.08	0.13	F	F	-1.25	0.0026	0.008	F			rno-mir-384	MI0006142	X	-	93446892	93446974	MI0006142_st	0.57	0.76	0.79	0.54	0.34	0.34	0.47	0.34	0.24	0.545339	0.288168	0.114528	0.978602	0.45452	0.903123	0.339661	0.786644	0.713028
20501572	0.34	0.67	0.05	0.09	F	F	-1.25	0.0003	0.0021	F			rno-miR-320-5p	MIMAT0017168	15	+	50842973	50842994	MIMAT0017168_st	0.53	0.71	0.72	0.63	0.34	0.34	0.23	0.34	0.34	0.913513	0.498847	0.168987	0.965435	0.723496	0.840847	0.896605	0.788687	0.995325
20536348	0.54	0.86	0.06	0.08	F	F	-1.25	0.0006	0.003	F			rno-mir-449c	MI0015402	2	+	44416738	44416836	MI0015402_st	0.86	0.84	0.9	0.71	0.54	0.6	0.54	0.55	0.44	0.441063	0.0681269	0.217256	0.775415	0.808239	0.241081	0.714409	0.750322	0.830346
20517145	0.23	0.55	0.16	0.15	F	F	-1.25	0.0595	0.087	F			rno-miR-3586-3p	MIMAT0017881	7	+	110979355	110979377	MIMAT0017881_st	0.77	0.56	0.41	0.54	0.23	0.57	0.23	0.47	0.23	0.430426	0.962937	0.955424	0.953836	0.992347	0.234203	0.992098	0.594696	0.840297
20513763	0.38	0.7	0.15	0.17	F	F	-1.25	0.0047	0.0124	F			rno-miR-666-3p	MIMAT0017371	6	+	134397076	134397098	MIMAT0017371_st	0.71	1.03	0.71	0.68	0.47	0.34	0.6	0.34	0.21	0.993896	0.434093	0.523933	0.926105	0.993573	0.995333	0.883216	0.996445	0.986955
20517089	0.47	0.78	0	0.18	F	F	-1.25	0.0024	0.0076	F			rno-miR-3558-5p	MIMAT0017825	6	+	10867948	10867971	MIMAT0017825_st	0.68	1.05	0.87	0.67	0.47	0.47	0.47	0.47	0.47	0.634225	0.0220643	0.16638	0.698927	0.658872	0.852057	0.590677	0.196808	0.623033
20501448	0.73	1.05	0.15	0.34	F	T	-1.25	0.0276	0.0459	F	1700001P01Rik; 1700008G05Rik; 2310073E15Rik; 2810408P10Rik; 4921517N04Rik; 4930402K13Rik; 4931400O07Rik; A530088E08Rik; Aaas_predicted; Abcb1; Abcc5; Abcg1; Abhd2_predicted; Ablim1_predicted; Abo_predicted; Acat2; Acbd4; Acf; Acsl3; Actc1; Adamts19_predicted; Adamts9_predicted; Adck1; Adcy2; Add3; Adipoq<i><sup>m3Mcwi</i></sup>; Aer61; Agpat6; Agtpbp1; Agxt2; Ahi1; Akap1; Aldh2; Alg1_predicted; A…		rno-miR-130b-3p	MIMAT0000837	11	+	85885645	85885666	MIMAT0000837_st	1.2	0.87	1.52	0.78	0.73	0.73	0.73	0.73	0.4	0.000238921	0.0507625	3.51762e-05	0.245328	0.249913	0.0412693	0.0481183	0.18999	0.207478
20501498	0.34	0.66	0.08	0.09	F	F	-1.25	0.0017	0.0061	F	2310061N02Rik; 2600011E07Rik; 2810032G03Rik; 4930485B16Rik; 4930571C24Rik; 4933408B17Rik; 8430427H17Rik; 9630041N07Rik; A830019P07Rik; Abcb1; Abcc8; Acn9; Acpp; Adam5; Adamtsl3_predicted; Adck4; Agbl2_predicted; Ahcyl1_predicted; Akr1cl1_predicted; Akt1s1_predicted; Aldh6a1; Alg5; Amigo2; Amy2; Ankrd11_predicted; Ankrd22_predicted; Ap3b1_predicted; Aph1a; Arfrp1; Arg1; Asxl2_predicted; Asz1; Ate1…		rno-miR-186-5p	MIMAT0000863	2	+	255655029	255655050	MIMAT0000863_st	0.62	0.51	0.71	0.7	0.34	0.24	0.47	0.34	0.34	0.192853	0.177972	0.215804	0.693051	0.926528	0.688538	0.368652	0.188424	0.123152
20536420	0.37	0.69	0.17	0.12	F	F	-1.25	0.0122	0.0251	F			rno-mir-3590	MI0015468	3	+	67949601	67949674	MI0015468_st	0.61	0.71	0.9	0.69	0.34	0.45	0.34	0.23	0.68	0.189083	0.301403	0.0253035	0.1536	0.635701	0.193405	0.5101	0.387574	0.0531729
20537315	0.23	0.55	0.18	0.07	F	F	-1.25	0.0243	0.0419	F			rno-mir-6329	MI0021853	8	-	55466019	55466109	MI0021853_st	0.46	0.55	0.55	0.63	0.24	0.23	0.12	0.6	0.23	0.750597	0.587241	0.504442	0.834567	0.905854	0.964848	0.969552	0.475308	0.945692
20501026	0.34	0.66	0.18	0.11	F	F	-1.25	0.0196	0.036	F			rno-miR-135b-3p	MIMAT0017043	13	+	45078846	45078867	MIMAT0017043_st	0.46	0.67	0.62	0.7	0.34	0.53	0.34	0.34	0.02	0.984346	0.563972	0.423447	0.578557	0.79925	0.106691	0.783556	0.690771	0.921536
20501326	0.34	0.66	0	0.19	F	F	-1.25	0.0054	0.0138	F			rno-let-7f-1-3p	MIMAT0017089	17	+	22120198	22120218	MIMAT0017089_st	0.42	0.86	0.72	0.61	0.34	0.34	0.34	0.34	0.34	0.965773	0.518375	0.378891	0.896047	0.414654	0.271355	0.766112	0.944634	0.604899
20536377	0.47	0.78	0.13	0.1	F	F	-1.25	0.0036	0.01	F			rno-mir-3065	MI0015429	10	+	109426975	109427077	MI0015429_st	0.9	0.8	0.77	0.65	0.47	0.23	0.47	0.6	0.47	0.200962	0.763521	0.215272	0.50172	0.641218	0.881207	0.375859	0.34319	0.732458
20513734	0.23	0.54	0.11	0.08	F	F	-1.24	0.0003	0.0017	F			rno-miR-632	MIMAT0012837	10	+	68613414	68613432	MIMAT0012837_st	0.55	0.69	0.55	0.52	0.23	0.02	0.23	0.23	0.02	0.84543	0.389073	0.812609	0.886967	0.574514	0.980363	0.961917	0.464271	0.991642
20517111	0.34	0.66	0.05	0.12	F	F	-1.24	0.0019	0.0065	F			rno-miR-216b-3p	MIMAT0017847	14	+	109655101	109655120	MIMAT0017847_st	0.73	0.64	0.44	0.64	0.34	0.34	0.34	0.34	0.23	0.52034	0.429276	0.704131	0.436518	0.155234	0.88167	0.843762	0.908622	0.955773
20501447	0.34	0.66	0	0.03	F	F	-1.24	3.08e-05	0.0004	F			rno-miR-130b-5p	MIMAT0017122	11	+	85885607	85885628	MIMAT0017122_st	0.67	0.7	0.64	0.62	0.34	0.34	0.34	0.34	0.34	0.451516	0.681414	0.649332	0.707676	0.649478	0.329771	0.611872	0.373699	0.821348
20517122	0.45	0.76	0.13	0.11	F	F	-1.24	0.0142	0.0278	F			rno-miR-1193-5p	MIMAT0017858	6	+	134395227	134395246	MIMAT0017858_st	0.56	0.77	0.73	0.82	0.34	0.34	0.46	0.67	0.46	0.916238	0.232731	0.410661	0.723689	0.790391	0.549316	0.445025	0.199317	0.540788
20501518	0.34	0.66	0	0.23	F	F	-1.24	0.0135	0.0269	F			rno-miR-200c-5p	MIMAT0017150	4	-	160841388	160841408	MIMAT0017150_st	0.62	0.92	0.37	0.7	0.34	0.34	0.34	0.34	0.34	0.683174	0.333835	0.979724	0.796828	0.907163	0.597781	0.85859	0.95629	0.707403
20524611	0.29	0.6	0.02	0.06	F	F	-1.24	6.93e-05	0.0007	F			rno-miR-6330	MIMAT0025069	8	-	110244823	110244844	MIMAT0025069_st	0.6	0.6	0.73	0.6	0.29	0.34	0.29	0.29	0.29	0.423807	0.877108	0.396334	0.803951	0.726569	0.118864	0.532175	0.791509	0.471004
20517133	0.47	0.78	0.11	0.05	F	F	-1.24	0.0004	0.0022	F			rno-miR-3580-3p	MIMAT0017869	X	-	152867141	152867162	MIMAT0017869_st	0.75	0.85	0.75	0.8	0.23	0.47	0.47	0.47	0.47	0.467596	0.184804	0.187945	0.122138	0.678541	0.251881	0.206753	0.444127	0.074447
20501467	0.42	0.73	0.15	0.08	F	F	-1.24	0.008	0.0184	F	1700010C24Rik; 1810058N15Rik; 2210018M11Rik; 2610017I09Rik; 2700049A03Rik; 2810459M11Rik; 4921530G04Rik; 9330154K18Rik; 9430070O13Rik; AK220484; Abca8b; Abcc8; Abcg2; Abi2; Ablim2; Acad11_predicted; Acbd3; Aco1; Acot7; Actn1_v1; Actr3b; Actr5_predicted; Acvr1c; Acy1; Adamtsl1; Adarb2; Adh7; Adpgk; Adsl_predicted; Aer61; Afg3l1_predicted; Aggf1; Agtr1a; Akap11; Aldh1a1; Aldh8a1; Aldoa; Alg5; Alkbh…	Elavl4; Zeb2	rno-miR-141-3p	MIMAT0000846	4	-	160840919	160840940	MIMAT0000846_st	0.72	0.72	0.78	0.59	0.26	0.26	0.47	0.6	0.47	0.463862	0.283282	0.345736	0.799897	0.493715	0.390393	0.130961	0.0295847	0.663695
20506521	0.34	0.65	0	0.14	F	F	-1.24	0.0015	0.0054	F	1700041C02Rik; 2210012G02Rik; 2600011E07Rik; 2700094K13Rik; 4732471D19Rik; 4921506J03Rik; 4921509C19Rik; 4930432O21Rik; 4930447F04Rik; 4930523C07Rik; 5730437N04Rik; A; A4GTP4_RAT; Aadacl1_predicted; Abcb9; Abo_predicted; Acrbp; Adamts16_predicted; Adamts7; Adamtsl3_predicted; Adcy10; Af6; Ahcyl1_predicted; Aipl1; Ak3; Akr1b8; Akr1e1; Akt3; Alkbh2_predicted; Amigo; Amigo2; Angptl6_predicted; Apex2…		rno-miR-384-3p	MIMAT0005310	X	-	93446902	93446923	MIMAT0005310_st	0.75	0.79	0.51	0.56	0.34	0.34	0.34	0.34	0.34	0.365886	0.0772981	0.928715	0.9667	0.858943	0.965662	0.918638	0.935145	0.28139
20501332	0.23	0.54	0.05	0.15	F	F	-1.24	0.0042	0.0114	F	1110001D15Rik; 1700022I11Rik; 1700110M21Rik; 2810002I04Rik; 4732479N06Rik; 4930480E11Rik; 4930558O21Rik; 4933408B17Rik; A030004J04Rik; Aard; Abca2; Abcb1; Abcb6; Abcg5; Acot7; Adam18; Adamts3_predicted; Adcy5; Aer61; Agmat; Alg5; Alkbh2_predicted; Allc; Alox5; Alpk1_predicted; Als2cr13_predicted; Anpep; Anxa5; Anxa7; Ap2m1; Ap3b1_predicted; Apba3; Apex2; Apoa5; Aqp9; Arhgap24; Arid3b_predicted; A…	Fgf16; Myocd; Onecut2; Pmp22; Syt17; TLN1; Zeb2; onecut2	rno-miR-9a-5p	MIMAT0000781	1	+	135254148	135254170	MIMAT0000781_st	0.56	0.74	0.52	0.37	0.23	0.23	0.23	0.34	0.23	0.111757	0.35084	0.904396	0.998697	0.972303	0.913384	0.982359	0.825116	0.81773
20538477	0.44	0.75	0.22	0.09	F	F	-1.24	0.0266	0.0448	F			spike_in-control-48	spike_in-control-48					spike_in-control-48_st	0.67	0.68	0.82	0.84	0.72	0.16	0.4	0.58	0.38	0.438446	0.590712	0.416629	0.370545	0.320188	0.984218	0.524397	0.533726	0.521105
20524613	0.6	0.9	0	0.18	F	F	-1.24	0.0056	0.0141	F			rno-miR-3072	MIMAT0025071	6	+	134429948	134429970	MIMAT0025071_st	0.8	1.09	1.02	0.7	0.6	0.6	0.6	0.6	0.6	0.553517	0.0629536	0.135433	0.932054	0.861705	0.74768	0.776864	0.626804	0.821434
20535021	0.47	0.77	0.1	0.13	F	F	-1.24	0.0133	0.0266	F			rno-mir-186	MI0000931	2	+	255655015	255655100	MI0000931_st	0.9	0.87	0.65	0.67	0.69	0.47	0.57	0.47	0.47	0.0501151	0.406754	0.321997	0.692674	0.0711399	0.508654	0.137271	0.888896	0.341442
20535043	0.44	0.75	0.15	0.05	F	F	-1.24	0.0045	0.012	F			rno-mir-212	MI0000952	10	+	62480434	62480544	MI0000952_st	0.7	0.82	0.73	0.76	0.47	0.65	0.25	0.35	0.47	0.767071	0.267818	0.43394	0.491267	0.926772	0.767293	0.991478	0.987049	0.866929
20517129	0.43	0.73	0.21	0.2	F	T	-1.24	0.0544	0.0815	F			rno-miR-1912-3p	MIMAT0017865	X	-	31199379	31199397	MIMAT0017865_st	0.66	0.47	0.81	0.94	0.47	0.23	0.47	0.23	0.73	0.335974	0.375172	0.0456601	0.0286372	0.176862	0.692328	0.724137	0.913276	0.0718085
20534973	0.47	0.77	0.06	0.17	F	F	-1.24	0.0409	0.0642	F			rno-mir-107	MI0000890	1	-	238806835	238806921	MI0000890_st	0.78	0.73	0.81	0.44	0.47	0.47	0.47	0.47	0.6	0.483219	0.362369	0.441059	0.848424	0.428105	0.551469	0.557792	0.168464	0.0791986
20534998	0.34	0.65	0.13	0.14	F	F	-1.24	0.0053	0.0135	F			rno-mir-136	MI0000909	6	+	134186977	134187058	MI0000909_st	0.62	0.93	0.64	0.68	0.6	0.34	0.34	0.24	0.34	0.410672	0.130212	0.849967	0.725041	0.218214	0.966759	0.767668	0.909772	0.898222
20500987	0.34	0.65	0.13	0.07	F	F	-1.23	0.0016	0.0057	F	1700037C18Rik; 4930424G05Rik; 4930523C07Rik; 9330158F14Rik; A230062G08Rik; A2NXK3_RAT; Aaas_predicted; Abcc12; Abr_predicted; Acaa1; Accn2; Actr3; Adam33; Adamts14_predicted; Adamts17_predicted; Adamts9_predicted; Admr; Agpat4; Akap2; Aldh3a2; Alg5; Alpk3_predicted; Angptl2; Angptl7; Ank1; Ankrd16; Anxa13_predicted; Anxa3; Ap2a1_predicted; Apeg3; Apin; Aqp2; Aqp9; Arf4; Arfgap1; Ascc1; Ash1l_pred…		rno-miR-340-3p	MIMAT0000585					MIMAT0000585_st	0.61	0.68	0.62	0.77	0.12	0.34	0.34	0.47	0.34	0.819582	0.598994	0.686888	0.541094	0.999302	0.779223	0.609685	0.392701	0.616032
20536069	0.47	0.77	0.02	0.17	F	F	-1.23	0.0014	0.0051	F			rno-mir-293	MI0012609	1	-	64273328	64273399	MI0012609_st	1.08	0.8	0.69	0.8	0.47	0.52	0.47	0.47	0.48	0.095932	0.13582	0.527964	0.448607	0.598009	0.361592	0.560371	0.794949	0.211177
20517080	0.32	0.62	0.15	0.04	F	F	-1.23	0.0215	0.0385	F			rno-miR-31b	MIMAT0017816	5	+	108497709	108497727	MIMAT0017816_st	0.62	0.68	0.62	0.57	0.34	0.32	0.66	0.32	0.32	0.772976	0.736598	0.387698	0.563953	0.644649	0.918734	0.179523	0.5178	0.360456
20501554	0.34	0.64	0.1	0.13	F	F	-1.23	0.0053	0.0137	F			rno-miR-222-5p	MIMAT0017164	X	+	14935077	14935097	MIMAT0017164_st	0.69	0.86	0.6	0.57	0.34	0.56	0.34	0.34	0.34	0.83058	0.3026	0.852608	0.629019	0.677222	0.697487	0.888037	0.676551	0.81602
20535430	0.47	0.77	0.05	0.03	T	F	-1.23	9.9e-05	0.001	F			rno-mir-664-2	MI0003723	13	+	101253993	101254051	MI0003723_x_st	0.77	0.77	0.71	0.77	0.47	0.47	0.47	0.35	0.47	0.629624	0.174975	0.204104	0.419282	0.00187156	0.00347088	0.00245001	0.643327	0.000431957
20504250	0.47	0.77	0.04	0.06	F	F	-1.23	0.0001	0.0011	F			rno-miR-487b-5p	MIMAT0017221	6	+	134408221	134408243	MIMAT0017221_st	0.82	0.71	0.82	0.71	0.47	0.47	0.47	0.47	0.37	0.39036	0.668667	0.260265	0.834794	0.590195	0.77486	0.674188	0.453185	0.857831
20517155	0.42	0.72	0.09	0.15	F	F	-1.23	0.0065	0.0156	F			rno-miR-2985	MIMAT0017891	2	-	172272191	172272212	MIMAT0017891_st	0.74	0.9	0.54	0.71	0.57	0.34	0.44	0.44	0.34	0.583403	0.442354	0.844659	0.740761	0.0937927	0.484167	0.425233	0.578347	0.898995
20538460	0.41	0.71	0.08	0.17	F	F	-1.23	0.0084	0.0191	F			spike_in-control-17	spike_in-control-17					spike_in-control-17_st	0.8	0.64	0.51	0.89	0.4	0.47	0.3	0.4	0.51	0.220571	0.916863	0.92433	0.289265	0.476186	0.459584	0.720899	0.709666	0.545818
20535720	0.84	1.14	0.24	0.2	F	T	-1.23	0.0245	0.0421	F			rno-mir-182	MI0006133	4	-	57071295	57071356	MI0006133_st	1.18	1.14	1.48	1.01	1.09	0.48	0.96	0.71	0.84	0.0184056	0.0328426	0.000294298	0.201083	0.119874	0.582878	0.219929	0.822743	0.056134
20517124	0.47	0.76	0.07	0.11	F	F	-1.23	0.0011	0.0043	F			rno-miR-3574	MIMAT0017860	1	+	201415679	201415700	MIMAT0017860_st	0.7	0.81	0.72	0.94	0.47	0.37	0.47	0.47	0.57	0.694574	0.240107	0.822708	0.20429	0.960625	0.8955	0.897107	0.90095	0.764716
20524590	0.85	1.14	0.3	0.28	T	T	-1.23	0.1388	0.1774	T			rno-miR-3099	MIMAT0025048	1	-	65425869	65425890	MIMAT0025048_st	0.82	1.26	1.02	1.48	1.12	0.64	0.84	0.47	1.16	0.0752885	0.00118345	0.00827683	0.000269586	0.00871968	0.0953364	0.0158024	0.458615	0.00443781
20534733	0.34	0.64	0	0.04	F	F	-1.23	3.2e-05	0.0004	F			rno-mir-349	MI0000636	7	-	127468167	127468263	MI0000636_st	0.64	0.71	0.64	0.65	0.34	0.34	0.34	0.34	0.34	0.936913	0.250923	0.908314	0.65128	0.925479	0.160507	0.8493	0.759941	0.639047
20536365	0.49	0.79	0.13	0.05	T	F	-1.23	0.0202	0.0367	F			rno-mir-466d	MI0015419	17	-	79266511	79266603	MI0015419_st	0.84	0.78	0.81	0.72	0.49	0.78	0.46	0.62	0.49	0.0307853	0.0891127	0.165952	0.0545019	0.000964632	0.00209895	0.00477491	0.0022257	0.00739527
20535709	0.47	0.76	0.07	0.14	F	F	-1.23	0.0078	0.018	F			rno-mir-879	MI0006121	4	-	21126240	21126315	MI0006121_st	0.94	0.71	0.62	0.81	0.47	0.6	0.47	0.58	0.47	0.231173	0.631082	0.674669	0.544341	0.494993	0.137475	0.585292	0.175795	0.646193
20500968	0.34	0.64	0.05	0.15	F	F	-1.23	0.0065	0.0156	F	1700019N12Rik; 2010204K13Rik; 2210012G02Rik; 3830408D24Rik; 5730437N04Rik; 5730460C07Rik; A230078I05Rik; A2BHQ4_MOUSE; Aanat; Aard; Abcc5; Abhd8_predicted; Abp1; Acaa1; Accn4; Acot11; Actr3b; Acvr1; Adam3; Adamts13_predicted; Add1; Adprh; Adrb1; Adrb3; Agpat1; Agpat3_predicted; Ahnak2; Aim2; Aire_predicted; Akap2; Akap9; Akt3; Aldh1a3; Anapc1_predicted; Anks1_predicted; Antxr2; Anxa5; Anxa6; Ap2a…		rno-miR-336-5p	MIMAT0000576	10	+	35360551	35360571	MIMAT0000576_st	0.49	0.82	0.73	0.54	0.47	0.34	0.34	0.34	0.34	0.951079	0.321253	0.474007	0.916336	0.732587	0.519684	0.212764	0.403083	0.557118
20535735	0.49	0.78	0.1	0.02	F	F	-1.23	0.0013	0.005	F			rno-mir-463	MI0006149	X	-	152844306	152844383	MI0006149_st	0.75	0.78	0.78	0.78	0.47	0.6	0.47	0.58	0.34	0.205398	0.845812	0.468993	0.34058	0.582803	0.211538	0.7893	0.0964586	0.855855
20535100	0.47	0.76	0.17	0.06	F	F	-1.23	0.0138	0.0272	F			rno-mir-449a	MI0001650	2	+	44418273	44418363	MI0001650_st	0.81	0.75	0.78	0.67	0.25	0.47	0.47	0.72	0.47	0.354693	0.289784	0.39306	0.983109	0.916988	0.158933	0.668202	0.143631	0.382562
20506536	0.32	0.62	0.17	0.07	F	F	-1.23	0.0182	0.034	F	1110054P19Rik; 4631422O05Rik; 4930564D02Rik; 5430419D17Rik; A930003A15Rik; Abcb1; Abcc4; Abcg3; Abtb1; Acbd3; Acin1; Adrb2; Af6; Afg3l2; Agxt2; Aipl1; Alox12_predicted; Ankrd39_predicted; Ankrd42; Anxa3; Anxa7; Apeh; Ar; Arhgap5; Arid4a_predicted; Arsj; Art5; Asgr2; Atf7ip_predicted; Atp1a1; Atp5g1; Atp5s; Atp6v0d2; Atp6v1b1_predicted; Atp6v1g1_predicted; B3galt7_predicted; B3gnt5; Banp_predicted…		rno-miR-471-5p	MIMAT0005318	X	-	152840426	152840447	MIMAT0005318_st	0.49	0.65	0.62	0.59	0.23	0.34	0.34	0.14	0.58	0.931396	0.884187	0.962208	0.741752	0.684596	0.449297	0.58385	0.971496	0.220485
20501485	0.44	0.74	0.2	0.13	F	F	-1.23	0.0305	0.0498	F			rno-miR-154-3p	MIMAT0017136	6	+	134419721	134419742	MIMAT0017136_st	0.9	0.74	0.74	0.57	0.47	0.37	0.73	0.47	0.2	0.037298	0.272935	0.379696	0.955806	0.451658	0.235257	0.316241	0.198361	0.971841
20524322	6.84	7.14	2.72	0.81	T	T	-1.23	0.437	0.4834	T			rno-miR-6215	MIMAT0024854	5	-	158395614	158395633	MIMAT0024854_st	8.13	6.32	7.51	6.7	7.19	4.63	8.69	2.06	7.89	8.72176e-16	3.50192e-13	8.72176e-16	8.72176e-16	5.26699e-15	2.7881e-09	8.72176e-16	0.00012666	8.72176e-16
20504242	0.23	0.52	0.18	0.16	F	F	-1.23	0.0535	0.0805	F			rno-miR-376c-5p	MIMAT0017219	6	+	134403538	134403558	MIMAT0017219_st	0.41	0.71	0.39	0.61	0.23	0.11	0.23	0.6	0.23	0.935977	0.336392	0.933803	0.768544	0.443639	0.987464	0.912968	0.110057	0.827514
20534994	0.34	0.64	0.05	0.13	F	T	-1.23	0.0018	0.0062	F			rno-mir-132	MI0000905	10	+	62480727	62480827	MI0000905_st	0.67	0.62	0.85	0.55	0.34	0.34	0.34	0.46	0.34	0.0456074	0.423656	0.00938182	0.292559	0.459609	0.56618	0.596729	0.797762	0.858394
20538462	0.41	0.71	0.28	0.14	F	F	-1.23	0.4556	0.5009	F			spike_in-control-21	spike_in-control-21					spike_in-control-21_st	0.76	0.56	0.64	0.88	0.4	0.4	0.71	1.03	0.43	0.343798	0.610533	0.748389	0.424486	0.752518	0.920484	0.0788655	0.0809578	0.816455
20501549	0.34	0.64	0.08	0.19	F	F	-1.23	0.016	0.0308	F	0710005M24Rik; 1110006O17Rik; 1110049F12Rik; 1700001P01Rik; 1700023A16Rik; 1700026J04Rik; 2410024A21Rik; 4632419K20Rik; 4930485B16Rik; 4930523C07Rik; A230050P20Rik; A4GTP4_RAT; A530006G24Rik; A930006D01Rik; Aadac; Aadat; Abhd8_predicted; Ablim1_predicted; Abpa; Acadm; Acox1; Acox3; Acoxl_predicted; Acta1; Actrt1; Ada; Adm; Ahctf1_predicted; Ahi1; Aim1; Akr1c12_predicted; Aldh6a1; Alkbh4_predicted…		rno-miR-219a-5p	MIMAT0000889	20	+	4967821	4967841	MIMAT0000889_st	0.82	0.41	0.53	0.77	0.34	0.34	0.47	0.23	0.34	0.35666	0.92738	0.983504	0.706742	0.849726	0.947079	0.2271	0.917173	0.859461
20524600	0.34	0.64	0.09	0.07	F	F	-1.23	0.0007	0.0033	F			rno-miR-6320	MIMAT0025058	15	-	45729863	45729885	MIMAT0025058_st	0.6	0.65	0.76	0.65	0.34	0.47	0.34	0.21	0.34	0.787999	0.860532	0.378092	0.81243	0.588759	0.148469	0.328105	0.92077	0.331974
20517099	0.23	0.52	0.07	0.19	F	F	-1.22	0.0218	0.0389	F			rno-miR-9b-5p	MIMAT0017835	1	-	135254187	135254205	MIMAT0017835_st	0.23	0.66	0.56	0.48	0.23	0.33	0.23	0.23	0.12	0.999704	0.343723	0.749158	0.400333	0.589613	0.78374	0.908559	0.974029	0.957528
20536049	0.39	0.67	0.11	0.14	F	F	-1.22	0.0127	0.0257	F			rno-mir-1224	MI0012589	11	-	82536263	82536347	MI0012589_st	0.79	0.63	0.72	0.47	0.36	0.36	0.47	0.23	0.51	0.38608	0.312867	0.66651	0.974132	0.635132	0.733752	0.155771	0.938163	0.283701
20534966	0.47	0.75	0.05	0.17	F	F	-1.22	0.0026	0.008	F			rno-mir-99a	MI0000883	11	+	16397544	16397624	MI0000883_st	0.73	1.07	0.82	0.7	0.47	0.47	0.47	0.59	0.47	0.712987	0.138965	0.345357	0.736045	0.167332	0.0990517	0.294037	0.698723	0.138193
20535753	0.77	1.06	0.3	0.29	F	T	-1.22	0.0796	0.1105	F			rno-mir-92b	MI0006167	2	-	181395426	181395508	MI0006167_st	0.98	1	1.6	1.19	0.72	0.49	0.72	0.91	1.28	0.0118222	0.19059	0.00192365	0.0228515	0.551249	0.871321	0.600249	0.403971	0.0690701
20535722	0.34	0.63	0.13	0.1	F	F	-1.22	0.0062	0.0151	F			rno-mir-190b	MI0006135	2	+	182295090	182295167	MI0006135_st	0.61	0.73	0.66	0.48	0.47	0.34	0.12	0.34	0.34	0.56566	0.425425	0.598106	0.973938	0.0435161	0.445461	0.998399	0.48467	0.333525
20501494	0.47	0.75	0.11	0.21	F	F	-1.22	0.0518	0.0786	F			rno-miR-183-3p	MIMAT0017141	4	-	57075117	57075137	MIMAT0017141_st	0.92	0.61	0.53	0.92	0.47	0.7	0.47	0.47	0.47	0.0949454	0.863787	0.970127	0.412724	0.594728	0.0402162	0.441975	0.196486	0.452179
20524612	0.48	0.77	0.2	0.04	F	F	-1.22	0.0295	0.0484	F			rno-miR-6331	MIMAT0025070	6	+	134409693	134409716	MIMAT0025070_st	0.71	0.79	0.81	0.75	0.47	0.78	0.23	0.57	0.47	0.846834	0.710559	0.282231	0.663836	0.478679	0.145757	0.874459	0.247495	0.515683
20537312	0.47	0.75	0.23	0.09	F	F	-1.22	0.4029	0.4493	F			rno-mir-6326	MI0021850	10	+	62782470	62782580	MI0021850_st	0.75	0.74	0.82	0.61	0.76	0.47	0.97	0.47	0.47	0.176041	0.168855	0.17112	0.628199	0.156654	0.263313	0.02137	0.234927	0.355659
20506563	0.6	0.88	0.05	0.06	F	F	-1.22	0.0002	0.0014	F	1700011E24Rik; 1700123J19Rik; 2310016C08Rik; 2310040C09Rik; 2310061C15Rik; 3110079O15Rik; A2BHQ4_MOUSE; A2VD13_RAT; ADAT3_RAT; Aaas_predicted; Abcb6; Abcb9; Abcc8; Abcg5; Abi1; Abi3; Ablim1_predicted; Abp1; Abpa; Acpp; Actg2; Actl7a; Adam12_predicted; Adam15; Adam17; Adamtsl3_predicted; Adarb1; Adcy9_predicted; Adhfe1; Adss_predicted; Agc1; Agpat4; Agrn; Agxt2; Aldoal1; Amotl1; Amph1; Angptl3; An…		rno-miR-770-5p	MIMAT0005338	6	+	134141371	134141392	MIMAT0005338_st	0.92	0.82	0.84	0.94	0.6	0.6	0.6	0.49	0.6	0.531683	0.166953	0.0975169	0.179959	0.789282	0.813412	0.737522	0.865162	0.628884
20513743	0.34	0.63	0.09	0.21	F	F	-1.22	0.017	0.0323	F			rno-miR-876	MIMAT0012843	5	-	53434926	53434947	MIMAT0012843_st	0.92	0.7	0.44	0.54	0.34	0.34	0.24	0.48	0.34	0.304262	0.932215	0.944047	0.765676	0.803954	0.814649	0.84834	0.396532	0.572419
20536371	0.58	0.86	0.15	0.1	F	F	-1.22	0.0182	0.0339	F			rno-mir-3562	MI0015424	10	-	109478589	109478700	MI0015424_st	0.87	0.85	0.87	0.66	0.33	0.51	0.73	0.6	0.6	0.61439	0.21131	0.504056	0.9856	0.660885	0.329682	0.0556246	0.232681	0.294601
20500975	0.96	1.24	0.13	0.5	T	T	-1.22	0.0351	0.056	T	2210018M11Rik; 2310004N24Rik; 2310061C15Rik; 2310073E15Rik; 3300002A11Rik; 4631405J19Rik; 4930523C07Rik; 4930546H06Rik; 4933425L03Rik; 5033413D22Rik; A2VCX0_RAT; Aadac; Abcc12; Abcd3; Abcf1; Abi2; Abl2; Acbd6; Acss2_predicted; Actr5_predicted; Adad2; Adamts16_predicted; Adamts6_predicted; Adamtsl1; Aebp2_predicted; Agbl2_predicted; Ahr; Aim2; Aipl1; Akap1; Akr1b4; Akt1; Aldh7a1; Aldoc; Alg2; Alox…		rno-miR-148b-3p	MIMAT0000579	7	+	142195754	142195775	MIMAT0000579_st	1.26	1.12	2.22	1.31	0.96	0.96	1.09	0.73	0.96	3.48159e-05	0.00135918	2.61092e-07	0.00970443	0.000424298	0.00143276	0.00180036	0.306038	0.00126665
20506548	0.34	0.63	0.14	0.06	F	F	-1.22	0.0211	0.0379	F			rno-miR-672-3p	MIMAT0017312	X	-	92107919	92107939	MIMAT0017312_st	0.64	0.63	0.61	0.52	0.23	0.34	0.34	0.61	0.34	0.543778	0.0632501	0.753873	0.752784	0.997532	0.685505	0.859114	0.507829	0.359731
20534975	1.97	2.25	1.7	0.9	T	T	-1.22	0.9203	0.9338	T			rno-mir-124-3	MI0000892	3	+	170004571	170004657	MI0000892_s_st	1.68	3.67	2.61	1.86	5.47	1.28	2.22	1.39	2.37	0.0156979	1.02182e-07	2.53796e-06	0.00309441	5.65894e-08	0.0733255	9.94688e-05	0.0524023	0.000102389
20534977	1.97	2.25	1.7	0.9	T	T	-1.22	0.9203	0.9338	T			rno-mir-124-1	MI0000893	15	+	43944536	43944620	MI0000893_s_st	1.68	3.67	2.61	1.86	5.47	1.28	2.22	1.39	2.37	0.0156979	1.02182e-07	2.53796e-06	0.00309441	5.65894e-08	0.0733255	9.94688e-05	0.0524023	0.000102389
20534980	1.97	2.25	1.7	0.9	T	T	-1.22	0.9203	0.9338	T			rno-mir-124-2	MI0000894	2	+	102699466	102699574	MI0000894_s_st	1.68	3.67	2.61	1.86	5.47	1.28	2.22	1.39	2.37	0.0156979	1.02182e-07	2.53796e-06	0.00309441	5.65894e-08	0.0733255	9.94688e-05	0.0524023	0.000102389
20501317	0.23	0.51	0.05	0.15	F	F	-1.21	0.003	0.009	F			rno-let-7a-2-3p	MIMAT0017086	8	+	44525830	44525851	MIMAT0017086_st	0.46	0.56	0.68	0.34	0.23	0.23	0.11	0.23	0.23	0.938157	0.652597	0.397779	0.924552	0.611439	0.504734	0.915534	0.706988	0.60019
20524601	0.34	0.62	0.11	0.05	F	F	-1.21	0.014	0.0275	F			rno-miR-6321	MIMAT0025059	14	-	21039073	21039095	MIMAT0025059_st	0.62	0.62	0.64	0.53	0.34	0.6	0.34	0.34	0.34	0.833245	0.611324	0.713727	0.969903	0.84954	0.214497	0.761493	0.252711	0.640154
20501399	0.7	0.98	0.3	0.25	F	T	-1.21	0.417	0.4629	F			rno-miR-34b-3p	MIMAT0017105	8	-	54422582	54422603	MIMAT0017105_st	1.08	0.77	1.32	0.85	1.1	0.6	1.26	0.6	0.72	0.0292867	0.554825	0.00522787	0.363544	0.00701236	0.0710255	0.00316964	0.153547	0.0697273
20506498	0.34	0.62	0.23	0.14	F	F	-1.21	0.1832	0.2254	F	1300003B13Rik; 1700026J04Rik; 2210010C17Rik; 2410025L10Rik; 3110082D06Rik; 4732479N06Rik; 4930429B21Rik; 4930485B16Rik; 4930562C15Rik; 4931433A01Rik; 5730437N04Rik; 6820408C15Rik; 9930021J17Rik; A830019P07Rik; APRIN_RAT; Abcb6; Abhd3_predicted; Acbd3; Actc1; Acvr2b; Adck1; Adprhl1; Afm; Agpat6; Aim2; Akr1c21; Aldoc; Ammecr1; Ankrd49_predicted; Aqp9; Aqr_predicted; Arf1; Arhgap20; Arhgef5; Arid4a_…		rno-miR-883-3p	MIMAT0005290	X	-	152829669	152829690	MIMAT0005290_st	0.71	0.78	0.52	0.49	0.34	0.34	0.34	0.85	0.34	0.563732	0.477968	0.703859	0.686072	0.738248	0.943355	0.641393	0.345924	0.69322
20506511	0.32	0.6	0.12	0.11	F	F	-1.21	0.0079	0.018	F			rno-miR-190b-3p	MIMAT0017298	2	+	182295136	182295155	MIMAT0017298_st	0.58	0.71	0.62	0.45	0.34	0.14	0.34	0.25	0.47	0.854651	0.740516	0.372319	0.776945	0.276646	0.995386	0.0648322	0.975142	0.145375
20535703	0.47	0.74	0	0.21	F	F	-1.21	0.0162	0.0309	F			rno-mir-743b	MI0006115	X	-	152822276	152822352	MI0006115_st	0.91	0.57	0.94	0.55	0.47	0.47	0.47	0.47	0.47	0.103711	0.9715	0.191046	0.966668	0.606417	0.641847	0.583964	0.606086	0.309024
20537285	0.34	0.62	0	0.14	F	F	-1.21	0.0021	0.0069	F			rno-mir-378b	MI0021540	5	-	5156348	5156431	MI0021540_st	0.49	0.82	0.66	0.58	0.34	0.34	0.34	0.34	0.34	0.315642	0.12738	0.335607	0.713876	0.694162	0.640582	0.694158	0.537656	0.552552
20534931	0.34	0.62	0.05	0.13	F	F	-1.21	0.0017	0.0061	F			rno-mir-24-1	MI0000854	17	-	7350971	7351038	MI0000854_st	0.69	0.79	0.51	0.54	0.34	0.34	0.34	0.23	0.34	0.383982	0.793302	0.977015	0.93283	0.936735	0.853169	0.942792	0.9102	0.865674
20500969	0.34	0.62	0.06	0.11	F	F	-1.21	0.001	0.0042	F			rno-miR-336-3p	MIMAT0017034	10	+	35360587	35360610	MIMAT0017034_st	0.75	0.59	0.48	0.66	0.24	0.34	0.34	0.22	0.34	0.424792	0.877091	0.95328	0.60262	0.923554	0.753958	0.519474	0.889568	0.751958
20501460	0.34	0.62	0.12	0.28	F	F	-1.21	0.0272	0.0453	F	1110059M19Rik; 1700025F22Rik; 1700056E22Rik; 1700057G04Rik; 2610017I09Rik; 4933427I18Rik; 9030205A07Rik; A330021E22Rik; AB041806; Aasdhppt_predicted; Abcc12; Abcg3; Abhd9_predicted; Ablim1_predicted; Accn3; Acsl6; Actl7b; Actr6_predicted; Adad1; Adam4; Adamts20; Adamts6_predicted; Adcy2; Aer61; Akap2; Akr1b10; Aldh2; Als2cr13_predicted; Anapc2; Ankrd13d_predicted; Anxa7; Ap3s1_predicted; Apoa1bp_…		rno-miR-137-3p	MIMAT0000843	2	+	214802354	214802376	MIMAT0000843_st	1.16	0.72	0.52	0.61	0.34	0.34	0.34	0.61	0.34	0.0433327	0.422419	0.95536	0.869645	0.563133	0.833315	0.797553	0.232123	0.884746
20534932	0.34	0.62	0.05	0.14	F	F	-1.21	0.0018	0.0063	F			rno-mir-24-1	MI0000854	17	-	7350971	7351038	MI0000854_x_st	0.68	0.8	0.51	0.54	0.34	0.34	0.34	0.22	0.34	0.115497	0.119934	0.335014	0.316597	0.305017	0.113682	0.371045	0.539281	0.187241
20537307	0.47	0.74	0	0.06	F	F	-1.21	0.0002	0.0014	F			rno-mir-1298	MI0021845	X	-	31139082	31139220	MI0021845_st	0.67	0.8	0.71	0.79	0.47	0.47	0.47	0.47	0.47	0.813	0.383248	0.879191	0.60898	0.718677	0.174079	0.704369	0.369038	0.427376
20501414	0.34	0.62	0.24	0.17	F	F	-1.21	0.1291	0.1674	F	0710005M24Rik; 1110001D15Rik; 1110006O17Rik; 2310016E02Rik; 2410025L10Rik; 2610020H08Rik; 4632419K20Rik; 4930488P18Rik; 4930529M08Rik; Aadac; Acot8; Actr8_predicted; Adam33; Adamts9_predicted; Add1; Add2; Adh4; Afp; Ager; Aipl1; Aldob; Als2cr4_predicted; Ammecr1; Apc2_predicted; Apln; Aqp8; Arhgap26_predicted; Ascc1; Astn2; Asxl2_predicted; Ate1_predicted; Atf7_predicted; Atic; Atp5g3; Atp6v0a1; …		rno-miR-99a-3p	MIMAT0004724	11	+	16397593	16397614	MIMAT0004724_st	0.62	0.82	0.4	0.62	0.11	0.78	0.34	0.34	0.34	0.932389	0.34559	0.962062	0.71223	0.6271	0.145489	0.923791	0.742396	0.282481
20538483	12.24	12.52	1.36	0.06	T	T	-1.21	0.2211	0.2655	T			gi:555853	gi555853_copy1					gi555853_copy1_st	12.6	12.55	12.48	12.45	12.7	12.02	11.96	9.31	12.4	1.30866e-18	1.30866e-18	1.30866e-18	1.18408e-17	2.37636e-18	6.10471e-18	1.10565e-17	9.91491e-15	2.37636e-18
20534898	0.56	0.84	0.23	0.18	F	F	-1.21	0.0847	0.1163	F			rno-let-7b	MI0000829	7	+	123701205	123701289	MI0000829_st	0.58	0.79	0.9	1	0.6	0.45	0.25	0.88	0.6	0.412225	0.058597	0.0228865	0.147684	0.0867904	0.0776118	0.229031	0.0110867	0.0484578
20535019	0.46	0.73	0.18	0.16	F	F	-1.21	0.2773	0.3246	F			rno-mir-184	MI0000929	8	-	94692573	94692649	MI0000929_st	0.43	0.77	0.73	0.71	0.34	0.47	0.83	0.47	0.53	0.950995	0.143721	0.337462	0.769122	0.866427	0.232678	0.0595115	0.813973	0.0931119
20538468	0.4	0.68	0.1	0.2	F	F	-1.21	0.0114	0.0235	F			spike_in-control-30	spike_in-control-30					spike_in-control-30_st	0.6	0.99	0.75	0.53	0.4	0.23	0.4	0.5	0.4	0.928217	0.188681	0.628994	0.979682	0.575597	0.719286	0.713945	0.639921	0.658542
20501480	0.6	0.87	0.17	0.11	F	F	-1.21	0.0472	0.0731	F			rno-miR-152-5p	MIMAT0017134	10	+	85608259	85608281	MIMAT0017134_st	0.65	0.89	0.84	0.88	0.82	0.34	0.6	0.6	0.6	0.698797	0.446662	0.20863	0.346732	0.405646	0.986668	0.556349	0.410714	0.110494
20535007	0.34	0.62	0.12	0.28	F	F	-1.21	0.0197	0.0362	F			rno-mir-144	MI0000917	10	+	64129346	64129428	MI0000917_st	0.7	1.17	0.55	0.6	0.37	0.34	0.34	0.56	0.24	0.654575	0.0254959	0.898876	0.806368	0.728807	0.83238	0.503062	0.0766803	0.839033
20534915	0.49	0.76	0.2	0.1	F	F	-1.21	0.0344	0.0553	F			rno-mir-9a-2	MI0000840	2	-	12259506	12259592	MI0000840_x_st	0.75	0.87	0.63	0.77	0.72	0.34	0.24	0.63	0.49	0.323858	0.165489	0.827174	0.550127	0.345595	0.662843	0.996556	0.026725	0.0975706
20536404	0.47	0.74	0.05	0.07	F	F	-1.21	0.0008	0.0037	F			rno-mir-3580	MI0015453	X	-	152867129	152867209	MI0015453_st	0.75	0.6	0.72	0.75	0.47	0.47	0.47	0.47	0.36	0.059795	0.248829	0.299818	0.254807	0.31218	0.470618	0.243885	0.812615	0.181963
20537240	0.34	0.62	0.1	0.14	F	F	-1.21	0.0096	0.0208	F			rno-mir-1199	MI0020343	19	+	25826560	25826679	MI0020343_st	0.9	0.59	0.61	0.65	0.34	0.52	0.52	0.34	0.34	0.431335	0.894412	0.671832	0.992639	0.929789	0.744499	0.859256	0.931518	0.814935
20524589	0.47	0.74	0.11	0.13	F	F	-1.21	0.0287	0.0474	F			rno-miR-6314	MIMAT0025047	2	+	204485578	204485599	MIMAT0025047_st	0.87	0.67	0.58	0.82	0.47	0.47	0.47	0.47	0.72	0.226387	0.550999	0.816791	0.685344	0.644191	0.713025	0.57748	0.573122	0.153103
20517164	0.31	0.58	0.12	0.13	F	F	-1.21	0.0174	0.0327	F			rno-miR-3120	MIMAT0017900	13	-	77916214	77916234	MIMAT0017900_st	0.62	0.66	0.37	0.54	0.45	0.23	0.34	0.34	0.15	0.677712	0.485903	0.917314	0.521841	0.841581	0.895561	0.97301	0.552575	0.97025
20536061	0.47	0.74	0.06	0.08	F	F	-1.21	0.0019	0.0065	F			rno-mir-668	MI0012601	6	+	134416226	134416293	MI0012601_st	0.85	0.76	0.71	0.65	0.6	0.47	0.47	0.47	0.47	0.435103	0.132644	0.197244	0.0661517	0.748555	0.900152	0.907485	0.287111	0.903299
20504492	0.6	0.87	0.06	0.13	F	F	-1.21	0.0261	0.0441	F	1700007G11Rik; 2310067B10Rik; 2410187C16Rik; 2810474C18Rik; 4732418C07Rik; 4930426D05Rik; 4930562C15Rik; 4930564D02Rik; 5730460C07Rik; A2AG58-2; A2m; Abcc12; Acox2; Acvr1; Adam2; Adh1; Adhfe1; Admr; Agpat4; Agxt2; Akap2; Akna_predicted; Akt1s1_predicted; Alox15; Aloxe3_predicted; Anxa6; Apeh; Arhgap21_predicted; Armc5; Arnt; Atp5i; Atp6v1g3_predicted; Atp6v1h; B230358A15Rik; BC003267; Bai3_predic…	Mmp9	rno-miR-664-3p	MIMAT0003382	13	+	101254030	101254051	MIMAT0003382_st	0.81	0.62	0.92	0.9	0.72	0.6	0.6	0.6	0.6	0.207625	0.657087	0.260934	0.188451	0.166216	0.325176	0.147722	0.347352	0.0134426
20506478	0.34	0.62	0	0.03	F	F	-1.21	8.97e-05	0.0009	F			rno-miR-466b-2-3p	MIMAT0017286	17	-	79288546	79288566	MIMAT0017286_st	0.6	0.65	0.63	0.57	0.34	0.34	0.34	0.34	0.34	0.82078	0.296118	0.63478	0.601567	0.487484	0.379919	0.753534	0.286724	0.298444
20534732	0.6	0.87	0.18	0.3	F	F	-1.21	0.0159	0.0305	F			rno-mir-347	MI0000635					MI0000635_st	0.78	0.96	1.44	0.85	0.6	0.6	0.6	0.73	0.25	0.965918	0.55358	0.246751	0.88952	0.928186	0.967076	0.954645	0.897589	0.998326
20506570	0.48	0.75	0.14	0.24	F	F	-1.21	0.0547	0.0817	F	1110049F12Rik; 1700049G17Rik; 2010015L04Rik; 2210018M11Rik; 2610020o08rik; 2900026A02Rik; 4732418C07Rik; 4930529M08Rik; 8430427H17Rik; A1L1M1_RAT; A2IBE0_RAT; AW456874; Abca4_predicted; Abcf3; Abhd14a; Abhd14b; Actl7a; Adam11_predicted; Adamtsl1; Adck1; Adcyap1r1; Adra1a<i><sup>m1Mcwi</i></sup>; Adrb1; Aff4_predicted; Afp; Aim1; Akap4; Amacr; Amdhd1_predicted; Ankrd42; Ankrd5_predicted; Aqp11; Ar…		rno-miR-488-3p	MIMAT0005341	13	+	73795150	73795170	MIMAT0005341_st	1.03	0.75	0.44	0.76	0.47	0.57	0.47	0.6	0.25	0.0456853	0.832322	0.494932	0.244428	0.433194	0.0103643	0.173041	0.13521	0.833242
20534916	0.47	0.74	0.09	0.02	F	F	-1.21	0.0033	0.0095	F			rno-mir-10a	MI0000841	10	+	85049314	85049423	MI0000841_st	0.73	0.74	0.71	0.76	0.47	0.47	0.67	0.47	0.47	0.598121	0.63449	0.792118	0.336442	0.620849	0.627354	0.0455017	0.206871	0.427774
20501393	0.34	0.61	0.04	0.18	F	F	-1.21	0.0228	0.0402	F			rno-miR-31a-3p	MIMAT0017102	5	-	108497669	108497691	MIMAT0017102_st	0.31	0.65	0.55	0.71	0.25	0.34	0.34	0.34	0.34	0.998995	0.441252	0.816661	0.30466	0.961924	0.607757	0.568295	0.639673	0.481187
20501421	0.34	0.61	0	0.17	F	F	-1.21	0.0024	0.0076	F			rno-miR-103-2-5p	MIMAT0017113	3	+	118996616	118996632	MIMAT0017113_st	0.69	0.91	0.54	0.56	0.34	0.34	0.34	0.34	0.34	0.270508	0.102514	0.765027	0.549999	0.0879571	0.466909	0.746299	0.85649	0.881943
20535704	0.47	0.74	0.1	0.15	F	F	-1.21	0.0558	0.0827	F			rno-mir-871	MI0006116	X	-	152856065	152856141	MI0006116_st	0.71	0.75	0.86	0.49	0.69	0.47	0.47	0.47	0.47	0.366743	0.352129	0.0797048	0.90072	0.0830139	0.152516	0.853289	0.433652	0.275012
20501346	0.34	0.61	0.05	0.12	F	F	-1.21	0.0014	0.0053	F			rno-miR-19b-1-5p	MIMAT0017096	15	+	99854335	99854356	MIMAT0017096_st	0.64	0.83	0.63	0.56	0.34	0.34	0.34	0.46	0.34	0.711926	0.22097	0.521606	0.94078	0.25461	0.382846	0.343468	0.192335	0.480359
20513745	0.34	0.61	0.07	0.12	F	F	-1.21	0.018	0.0338	F			rno-miR-935	MIMAT0012845	1	-	64068780	64068802	MIMAT0012845_st	0.43	0.69	0.67	0.57	0.34	0.34	0.47	0.46	0.34	0.977497	0.871533	0.946206	0.997791	0.999686	0.927941	0.925403	0.977158	0.980675
20535048	0.36	0.63	0.15	0.11	F	F	-1.21	0.0125	0.0255	F			rno-mir-217	MI0000956	14	+	109673480	109673584	MI0000956_st	0.57	0.61	0.67	0.82	0.47	0.34	0.24	0.6	0.24	0.538352	0.595784	0.854344	0.66116	0.561742	0.733394	0.958639	0.341987	0.665576
20536368	0.47	0.73	0.15	0.13	F	F	-1.21	0.0806	0.1114	F			rno-mir-3560	MI0015422	X	-	27331140	27331251	MI0015422_st	0.83	0.59	0.84	0.66	0.47	0.53	0.47	0.47	0.8	0.0651592	0.175709	0.0186801	0.39097	0.176502	0.141045	0.166249	0.438993	0.00658675
20501014	0.34	0.61	0.06	0.29	F	F	-1.21	0.0655	0.0946	F	0610007P08Rik; 1200003I07Rik; 1700019D03Rik; 2310016C08Rik; 4921506M07Rik; 4930481F22Rik; 4933403G14Rik; 4933408B17Rik; 4933425L03Rik; 9030411M15Rik; 9630041N07Rik; 9930021J17Rik; A130038H09Rik; A2NXK3_RAT; A430093A21Rik; APRIN_RAT; Abcc9; Abr_predicted; Acadsb; Acn9; Acox1; Acrbp; Actg2; Adamts9_predicted; Adcyap1r1; Adk; Adss_predicted; Agl_predicted; Akr1c12_predicted; Amacr; Amh; Amotl1; Angp…		rno-miR-20a-3p	MIMAT0000603	15	+	99854241	99854261	MIMAT0000603_st	0.62	1.03	0.33	0.61	0.34	0.34	0.34	0.44	0.46	0.828604	0.0163219	0.952092	0.619841	0.924093	0.985881	0.741848	0.562846	0.313127
20517126	0.45	0.72	0.12	0.05	F	F	-1.21	0.0056	0.0142	F			rno-miR-3576	MIMAT0017862	6	-	134408925	134408946	MIMAT0017862_st	0.72	0.71	0.72	0.62	0.23	0.45	0.57	0.45	0.45	0.0630997	0.688968	0.596007	0.535245	0.982032	0.527861	0.30879	0.53654	0.20996
20534923	0.35	0.62	0.05	0.12	F	F	-1.2	0.0044	0.0119	F			rno-mir-19b-1	MI0000847	15	+	99854320	99854406	MI0000847_st	0.41	0.59	0.64	0.7	0.35	0.35	0.35	0.35	0.23	0.988925	0.922458	0.713341	0.840859	0.71983	0.215411	0.78932	0.695689	0.961685
20536058	0.34	0.61	0.15	0.08	F	F	-1.2	0.0746	0.1052	F			rno-mir-628	MI0012598	8	+	77755479	77755562	MI0012598_st	0.49	0.66	0.57	0.66	0.34	0.4	0.34	0.69	0.34	0.913999	0.464041	0.597509	0.930584	0.866165	0.324484	0.789418	0.0395361	0.469438
20536387	0.47	0.73	0	0.18	F	F	-1.2	0.0094	0.0204	F			rno-mir-3568	MI0015436	10	-	10778320	10778420	MI0015436_st	0.83	0.62	0.56	0.95	0.47	0.47	0.47	0.47	0.47	0.268626	0.498522	0.976645	0.303159	0.239366	0.343513	0.257235	0.393701	0.269216
20535022	0.58	0.85	0.14	0.09	F	F	-1.2	0.0239	0.0415	F			rno-mir-187	MI0000932	18	-	16219576	16219679	MI0000932_st	0.82	0.89	0.92	0.72	0.6	0.49	0.5	0.6	0.84	0.453617	0.107604	0.0568877	0.772078	0.729621	0.947075	0.881671	0.745693	0.468773
20534999	0.31	0.58	0.22	0.18	F	F	-1.2	0.2353	0.2804	F			rno-mir-137	MI0000910	2	+	214802296	214802397	MI0000910_st	0.74	0.35	0.68	0.51	0.46	0.76	0.23	0.22	0.32	0.461657	0.939464	0.392895	0.989693	0.65883	0.259492	0.987911	0.997973	0.772073
20537293	0.34	0.61	0.1	0.11	F	F	-1.2	0.0014	0.0052	F			rno-mir-6314	MI0021832	2	+	204485538	204485676	MI0021832_st	0.53	0.79	0.63	0.61	0.34	0.34	0.34	0.34	0.12	0.662438	0.157767	0.329244	0.753062	0.832605	0.560645	0.846822	0.910122	0.842721
20502103	0.23	0.5	0.08	0.1	F	F	-1.2	0.0031	0.0091	F	1700081L11Rik; 2310003L06Rik; 2310015A05Rik; 2310016E02Rik; 2700049A03Rik; 4432412L15Rik; 4930523C07Rik; 4930579C15Rik; 5730453I16Rik; 9530080O11Rik; A2NB68_RAT; A2VCX0_RAT; A830019P07Rik; Aars; Abca17; Abcg2; Abpa; Acacb; Acpt_predicted; Acsl5; Adam10; Adamtsl3_predicted; Adh4; Agpat3_predicted; Aip1; Alkbh5_predicted; Amph1; Anapc5; Aqp11; Arl6_predicted; Armc2; Arr3; Arrdc2; Asb3; Atad2b; Atg1…		rno-miR-421-5p	MIMAT0001320	X	-	91563465	91563485	MIMAT0001320_st	0.55	0.42	0.64	0.42	0.23	0.23	0.35	0.23	0.13	0.982344	0.980878	0.782093	0.996985	0.95901	0.869585	0.486481	0.890608	0.989574
20534722	0.6	0.86	0.06	0.1	F	T	-1.2	0.0018	0.0062	F			rno-mir-342	MI0000626	6	+	132990797	132990895	MI0000626_st	0.94	0.71	0.9	0.83	0.6	0.47	0.6	0.6	0.6	0.00593702	0.280289	0.000808156	0.0127387	0.358263	0.350332	0.0775603	0.205893	0.291571
20517110	0.34	0.61	0.13	0.09	F	F	-1.2	0.0083	0.0189	F			rno-miR-216b-5p	MIMAT0017846	14	+	109655062	109655083	MIMAT0017846_st	0.62	0.62	0.58	0.79	0.23	0.34	0.6	0.34	0.34	0.0587599	0.650551	0.661894	0.132043	0.879057	0.395353	0.051655	0.395837	0.143359
20528289	0.34	0.61	0.11	0.05	F	F	-1.2	0.0078	0.018	F			rno-miR-7578	MIMAT0029579	3	-	6372721	6372743	MIMAT0029579_st	0.68	0.59	0.56	0.62	0.34	0.34	0.34	0.58	0.34	0.840828	0.96501	0.985387	0.942343	0.994225	0.966648	0.978967	0.737438	0.965698
20535258	0.47	0.73	0.05	0.18	F	T	-1.2	0.0109	0.0228	F			rno-mir-542	MI0003528	X	-	139996190	139996268	MI0003528_st	0.63	0.85	0.51	0.9	0.47	0.47	0.47	0.47	0.36	0.0983734	0.00535291	0.0907871	0.00996565	0.369276	0.520606	0.535239	0.443153	0.361576
20506537	0.42	0.68	0.21	0.11	F	F	-1.2	0.0489	0.0746	F			rno-miR-471-3p	MIMAT0017310	X	-	152840393	152840412	MIMAT0017310_st	0.76	0.62	0.54	0.77	0.17	0.47	0.26	0.47	0.7	0.200866	0.902218	0.977879	0.831317	0.980035	0.161095	0.897889	0.371234	0.11023
20536378	0.34	0.61	0.07	0.11	F	F	-1.2	0.0011	0.0046	F			rno-mir-9b-1	MI0015430	2	-	180293000	180293107	MI0015430_st	0.73	0.66	0.55	0.49	0.34	0.21	0.34	0.34	0.21	0.437343	0.750747	0.660984	0.897424	0.727944	0.788613	0.589136	0.593311	0.65127
20506559	0.48	0.74	0.15	0.15	F	F	-1.2	0.0387	0.0609	F			rno-miR-758-5p	MIMAT0017316	6	+	134392007	134392027	MIMAT0017316_st	0.81	0.83	0.49	0.68	0.57	0.47	0.47	0.57	0.2	0.194726	0.740935	0.924063	0.837725	0.569154	0.55414	0.556828	0.434905	0.965912
20517105	0.33	0.59	0.11	0.19	F	F	-1.2	0.0088	0.0195	F			rno-miR-3566	MIMAT0017841	17	+	29445761	29445780	MIMAT0017841_st	0.5	0.94	0.58	0.65	0.44	0.23	0.2	0.32	0.44	0.807505	0.118602	0.431278	0.68897	0.580117	0.870847	0.864576	0.543892	0.538285
20535288	0.46	0.72	0.13	0.09	F	F	-1.2	0.0249	0.0425	F			rno-mir-363	MI0003553	X	-	139740651	139740737	MI0003553_st	0.73	0.54	0.73	0.71	0.52	0.63	0.31	0.36	0.47	0.673088	0.969612	0.256787	0.787077	0.1734	0.072097	0.881683	0.20881	0.268383
20534952	0.47	0.73	0.08	0.12	F	T	-1.2	0.0102	0.0218	F			rno-mir-30a	MI0000870	9	+	22142889	22142959	MI0000870_st	0.54	0.71	0.73	0.81	0.47	0.58	0.47	0.47	0.35	0.016487	0.0469616	0.0513857	0.0782145	0.278237	0.0239897	0.0504803	0.247385	0.0522123
20501543	0.34	0.61	0.11	0.1	F	F	-1.2	0.004	0.0109	F			rno-miR-216a-3p	MIMAT0017160	14	+	109666139	109666160	MIMAT0017160_st	0.65	0.67	0.57	0.45	0.34	0.11	0.34	0.34	0.34	0.724764	0.773159	0.588437	0.98858	0.516464	0.862878	0.36584	0.659733	0.436275
20513746	0.32	0.58	0.2	0.14	F	F	-1.2	0.1145	0.1512	F			rno-miR-201-5p	MIMAT0012846	X	-	154169190	154169209	MIMAT0012846_st	0.43	0.75	0.61	0.54	0.32	0.22	0.32	0.73	0.32	0.96735	0.216102	0.709632	0.810156	0.20205	0.828155	0.80842	0.0451627	0.568007
20517159	0.44	0.7	0.14	0.13	F	F	-1.2	0.0161	0.0309	F			rno-miR-3592	MIMAT0017895	6	-	134415311	134415331	MIMAT0017895_st	0.6	0.59	0.84	0.79	0.25	0.47	0.51	0.6	0.34	0.639122	0.680521	0.250112	0.597301	0.916589	0.219004	0.138711	0.227302	0.619394
20537302	0.47	0.73	0.32	0.1	F	F	-1.2	0.4132	0.4591	F			rno-mir-6318	MI0021840	19	-	35121980	35122088	MI0021840_st	0.68	0.88	0.77	0.67	0.47	1.19	0.47	0.47	0.47	0.987613	0.422951	0.82196	0.977581	0.992082	0.716557	0.965923	0.847856	0.73003
20517147	0.35	0.61	0.12	0.05	F	F	-1.2	0.0092	0.0202	F			rno-miR-3587	MIMAT0017883	4	+	58108147	58108167	MIMAT0017883_st	0.62	0.62	0.52	0.6	0.35	0.48	0.23	0.23	0.47	0.740169	0.644177	0.700833	0.619708	0.510993	0.1346	0.959176	0.868267	0.549951
20500999	0.48	0.74	0.18	0.19	F	F	-1.2	0.0214	0.0384	F	1110001D15Rik; 1700025K23Rik; 4932416N17Rik; 9930014A18Rik; A2VD13_RAT; A930003A15Rik; AI115600; ARMC9_RAT; Aars; Abca17; Abcc3; Aco1; Adam7; Adamts14_predicted; Adi1; Adpgk; Adra2c; Agc1; Agpat4; Aipl1; Akap10_predicted; Aldh3b1; Aldh5a1; Aldob; Alox12e_predicted; Alox5ap; Amica1_predicted; Amid_predicted; Amy1; Anpep; Anxa1; Ap1g2; Ap3m2; Apbb1ip; Aqr_predicted; Arg2; Arhgap18_predicted; Arl1; …		rno-miR-344a-3p	MIMAT0000592	1	-	116020999	116021021	MIMAT0000592_st	0.8	0.69	0.62	1.06	0.59	0.15	0.58	0.47	0.47	0.64874	0.836035	0.663292	0.209503	0.243334	0.967991	0.354475	0.938674	0.446996
20506532	0.6	0.85	0.03	0.35	F	T	-1.2	0.1373	0.1761	F	1700007G11Rik; 1700061I17Rik; 2410187C16Rik; 2610002J02Rik; 2900046G09Rik; 4921517N04Rik; 4930429B21Rik; 5730437N04Rik; 5730460C07Rik; 5830411N06Rik; A2IBE0_RAT; A530006G24Rik; ARMC9_RAT; Abcb1; Abhd14a; Abpa; Acbd3; Acox2; Adam2; Adam5; Adamts6_predicted; Adamtsl3_predicted; Akap14; Aldh1a3; Aldh8a1; Aldob; Alkbh3; Alpk3_predicted; Angptl4; Ankrd22_predicted; Ap1m1; Apbb1; Apbb1ip; Apc2_predicte…	Scarb1	rno-miR-455-5p	MIMAT0005316	5	+	80239857	80239878	MIMAT0005316_st	1.26	0.41	0.9	0.81	0.59	0.65	0.6	0.6	0.6	0.00314279	0.970561	0.00664269	0.177786	0.46424	0.345899	0.633349	0.28201	0.191947
20524606	0.47	0.72	0.12	0.31	F	F	-1.2	0.0273	0.0455	F			rno-miR-6325	MIMAT0025064	11	+	36691192	36691214	MIMAT0025064_st	0.65	0.87	1.3	0.64	0.47	0.47	0.69	0.37	0.47	0.255589	0.129433	0.00418992	0.67295	0.621907	0.632925	0.118336	0.421248	0.71014
20517070	0.47	0.72	0.05	0.06	F	F	-1.2	0.0004	0.0023	F			rno-miR-3548	MIMAT0017806	5	+	172898274	172898295	MIMAT0017806_st	0.78	0.77	0.68	0.67	0.34	0.47	0.47	0.47	0.47	0.518882	0.425738	0.581249	0.649327	0.914308	0.416541	0.370363	0.287382	0.498821
20517090	0.47	0.72	0.2	0.25	F	F	-1.2	0.3668	0.4142	F			rno-miR-3558-3p	MIMAT0017826	6	+	10867990	10868009	MIMAT0017826_st	0.51	0.93	0.51	0.95	0.47	0.93	0.47	0.61	0.47	0.963218	0.478828	0.691451	0.187919	0.246586	0.00624815	0.510756	0.12418	0.271423
20536364	0.47	0.72	0.05	0.12	F	F	-1.2	0.0007	0.0033	F			rno-mir-3596d	MI0015418	17	-	22120131	22120227	MI0015418_st	0.73	0.72	0.72	0.96	0.47	0.47	0.47	0.35	0.47	0.18049	0.520102	0.147571	0.0374638	0.243248	0.244043	0.258499	0.406359	0.481376
20517091	0.34	0.6	0.05	0.17	F	F	-1.19	0.02	0.0365	F			rno-miR-3559-5p	MIMAT0017827	X	-	92588285	92588306	MIMAT0017827_st	0.8	0.39	0.56	0.64	0.34	0.34	0.34	0.34	0.46	0.600097	0.956271	0.800344	0.917948	0.825146	0.138557	0.809604	0.564991	0.498731
20501507	0.36	0.62	0.26	0.14	F	F	-1.19	0.0982	0.1312	F			rno-miR-192-3p	MIMAT0017147	1	+	209040322	209040343	MIMAT0017147_st	0.62	0.62	0.48	0.82	0.34	0.34	0.02	0.47	0.73	0.49242	0.353562	0.744274	0.0172799	0.59517	0.575681	0.998869	0.763099	0.130826
20536410	0.39	0.65	0.11	0.16	F	F	-1.19	0.0139	0.0273	F			rno-mir-3596c	MI0015459	1	-	56487125	56487241	MI0015459_st	0.61	0.55	0.92	0.7	0.39	0.3	0.6	0.39	0.39	0.486325	0.610871	0.183833	0.419472	0.742214	0.948507	0.388757	0.78574	0.883734
20504155	12.8	13.05	3.28	0.16	T	T	-1.19	0.28	0.3268	T	1110059M19Rik; 1500015O10Rik; 2010015L04Rik; 4631422O05Rik; 4921528O07Rik; 4930451C15Rik; 8430427H17Rik; A830039N20Rik; ASPH; Abcb7; Adamts3_predicted; Adamts4; Adamtsl1; Adk; Adss_predicted; Aff1_predicted; Akr1b10; Alb; Aldh5a1; Alg1_predicted; Ampd1; Andpro; Angpt4_predicted; Ankrd1; Anxa2; Anxa5; Ap2a1_predicted; Apbb1ip; App; Arhgap32; Arhgap6; Asb-4; Ash2l_predicted; Asz1; Atad1; Atad2_pred…	ASPH; Anxa5; Arhgap32; Bcl2; Calm1; Calm2; Calm3; Fbln2; Gata4; Gja1; Hcn2; Hcn4; Hspa1a; Hspa4; Hspd1; Igf1; Kcnj2; Mef2a; Pax3; Slc8a1; igf1; unknown	rno-miR-1-3p	MIMAT0003125	18	-	2191683	2191704	MIMAT0003125_st	13.07	12.74	13.07	13.01	12.75	10.89	13.27	5.63	13.47	9.48103e-16	9.48103e-16	9.48103e-16	9.48103e-16	9.48103e-16	9.48103e-16	9.48103e-16	9.48103e-16	9.48103e-16
20501548	0.47	0.72	0.04	0.08	F	F	-1.19	0.0007	0.0033	F			rno-miR-218a-1-3p	MIMAT0017162	14	-	67642383	67642403	MIMAT0017162_st	0.73	0.71	0.62	0.82	0.47	0.38	0.47	0.47	0.47	0.528397	0.46431	0.191045	0.330861	0.3181	0.476513	0.248302	0.349059	0.466579
20500986	0.46	0.71	0.21	0.2	F	F	-1.19	0.2334	0.2786	F	2010005H15Rik; 4930424G05Rik; 5730593N15Rik; A2BHQ4_MOUSE; A4K5G8_RAT; Acp6; Acsl5; Actc1; Acvr2a; Adad1; Adam4; Adam7; Adamts5; Adh4; Agtpbp1; Ahctf1_predicted; Akr1c6; Akr1cl1_predicted; Alpi; Anapc5; Ank3; Anxa2; Anxa4; Apbb3; Apcs; Apin; Areg; Arf6; Arfgap1; Arfrp1; Arhgap24; Arv1_predicted; Asf1a_predicted; Aspa; Atp6v1h; Azgp1; B230358A15Rik; Bad_v2; Bai3_predicted; Banf1; Bcor_predicted; B…		rno-miR-340-5p	MIMAT0004650					MIMAT0004650_st	0.42	0.72	0.91	0.7	0.46	0.46	0.34	0.88	0.46	0.781847	0.113553	0.0215623	0.369069	0.0905614	0.21953	0.450501	0.00827529	0.06279
20536064	0.34	0.6	0.07	0.08	F	F	-1.19	0.0017	0.006	F			rno-mir-875	MI0012604	7	-	71189242	71189314	MI0012604_st	0.62	0.71	0.54	0.57	0.24	0.34	0.34	0.45	0.34	0.82194	0.625542	0.563458	0.900173	0.973939	0.871799	0.840396	0.416937	0.817416
20502104	0.23	0.48	0.08	0.23	F	F	-1.19	0.0091	0.02	F			rno-miR-421-3p	MIMAT0017175	X	-	91563429	91563448	MIMAT0017175_st	0.42	0.52	0.5	0.93	0.34	0.23	0.23	0.23	0.12	0.23873	0.761926	0.907577	0.0302561	0.528172	0.902981	0.769133	0.48815	0.729153
20517131	0.34	0.6	0.05	0.1	F	F	-1.19	0.0038	0.0106	F			rno-miR-3579	MIMAT0017867	6	-	134390999	134391020	MIMAT0017867_st	0.41	0.61	0.56	0.62	0.34	0.34	0.24	0.34	0.34	0.832936	0.315559	0.413908	0.395427	0.492926	0.44218	0.959463	0.688292	0.756542
20501502	0.34	0.59	0.16	0.11	F	F	-1.19	0.0782	0.1087	F	1110033M05Rik; 1700001L19Rik; 1700026J04Rik; 2700049A03Rik; 9030411M15Rik; A830031A19Rik; Aadat; Aass; Abhd9_predicted; Acf; Actn4; Adamts8_predicted; Admr; Agpat7_predicted; Ak3; Akap14; Akap9; Akr1c6; Aldh7a1; Ambn; Ankrd5_predicted; Anp32e; Ap1s1_predicted; Apcs; Apin; Aqp4; Arfgef1_predicted; Arfip1; Asf1a_predicted; Atm; Atp10a; Atp1a3; Auh_predicted; Axin1; Bcar3_predicted; Bhlhb9; Birc6_pr…	Ccl2; Neurod1; Pappa	rno-miR-190a-5p	MIMAT0000865	8	-	71549072	71549093	MIMAT0000865_st	0.49	0.74	0.56	0.62	0.7	0.34	0.34	0.34	0.34	0.528554	0.156451	0.322794	0.323689	0.00372027	0.602588	0.356167	0.508107	0.408927
20506556	0.34	0.59	0.11	0.06	F	F	-1.19	0.0048	0.0125	F	1700120B22Rik; 4631427C17Rik; 4732418C07Rik; 4930571C24Rik; 4932441B19Rik; 9030205A07Rik; 9330128J19Rik; 9930014A18Rik; A4K5G8_RAT; AB041806; Abca4_predicted; Abcf3; Accn5; Actr5_predicted; Adamts9_predicted; Adamtsl3_predicted; Adcy10; Adcyap1r1; Aff4_predicted; Afg3l1_predicted; Agtpbp1; Ahsg; Aip; Akt1; Akt2; Alpl; Ankfn1; Ankra2; Ankrd2_predicted; Ankrd5_predicted; Anp32e; Anxa2; Ap1s2_predic…		rno-miR-742-3p	MIMAT0005333	X	-	152829279	152829300	MIMAT0005333_st	0.59	0.61	0.56	0.69	0.34	0.53	0.34	0.22	0.34	0.542818	0.900521	0.704615	0.511687	0.530815	0.3405	0.674787	0.996531	0.796606
20504150	0.54	0.79	0.13	0.11	F	F	-1.19	0.0059	0.0145	F			rno-miR-377-5p	MIMAT0017203	6	+	134421782	134421803	MIMAT0017203_st	0.78	0.76	1	0.84	0.58	0.47	0.58	0.34	0.7	0.0732147	0.117195	0.0351754	0.236178	0.151081	0.372961	0.277809	0.752647	0.202958
20534712	0.53	0.78	0.34	0.08	F	F	-1.19	0.5137	0.5569	F			rno-mir-148b	MI0000616	7	+	142195694	142195790	MI0000616_st	0.76	0.89	0.8	0.7	1.26	0.5	0.41	0.6	0.6	0.494777	0.417214	0.513794	0.762594	0.0116819	0.573122	0.627044	0.0757572	0.173934
20536406	0.47	0.71	0.05	0.15	T	F	-1.19	0.0293	0.0482	F			rno-mir-3596b	MI0015455	17	-	22121895	22121989	MI0015455_st	0.76	0.82	0.48	0.67	0.47	0.47	0.57	0.47	0.47	0.0381272	0.0569641	0.494636	0.886264	0.0362203	0.00100345	0.00229221	0.0663132	0.00325086
20535725	0.59	0.83	0.18	0.1	T	F	-1.19	0.035	0.056	F			rno-mir-301b	MI0006137	11	+	85885248	85885325	MI0006137_x_st	0.98	0.76	0.87	0.78	0.5	0.65	0.39	0.6	0.87	0.049505	0.261448	0.296467	0.729053	0.0258098	0.0081655	0.0506671	0.0166004	0.00249876
20517154	0.34	0.59	0.05	0.12	F	F	-1.19	0.0101	0.0216	F			rno-miR-3590-3p	MIMAT0017890	3	+	67949648	67949669	MIMAT0017890_st	0.59	0.57	0.36	0.63	0.34	0.23	0.34	0.34	0.34	0.396964	0.320495	0.713049	0.722686	0.785224	0.959125	0.239049	0.634637	0.819476
20501400	0.6	0.84	0.16	0.08	F	F	-1.19	0.0063	0.0153	F	1700011E24Rik; 1810007M14Rik; 2310061C15Rik; 2810002I04Rik; 4921528O07Rik; 8430427H17Rik; 9930021J17Rik; A2VD13_RAT; A330041C17Rik; A3galt2; Abcf3; Abi2; Abr_predicted; Acaa1; Acaca; Acy1; Adam18; Add2; Adm; Agtrap; Akap11; Akna_predicted; Akr1a1; Akt1; Akt2; Aldh5a1; Alg1_predicted; Alkbh4_predicted; Alpl; Amigo3; Angptl2; Ankrd36; Ankrd49_predicted; Anp32a; Anp32e; Anxa7; Ap2s1; Aptx; Aqp8; Are…	Sipa1; p53-ps	rno-miR-34c-5p	MIMAT0000814	8	-	54422094	54422116	MIMAT0000814_st	0.77	0.86	0.95	0.82	0.23	0.6	0.6	0.6	0.6	0.0199294	0.0840727	0.0681654	0.467741	0.866323	0.279004	0.491293	0.239282	0.159222
20517060	0.32	0.57	0.09	0.08	F	F	-1.19	0.0055	0.0139	F			rno-miR-3542	MIMAT0017796	17	+	15151635	15151655	MIMAT0017796_st	0.62	0.52	0.64	0.47	0.34	0.45	0.23	0.34	0.22	0.273655	0.980473	0.489032	0.964466	0.710233	0.548229	0.973606	0.803313	0.984704
20535277	0.34	0.59	0.05	0.14	F	F	-1.18	0.0066	0.0157	F			rno-mir-376c	MI0003543	6	+	134403524	134403607	MI0003543_st	0.49	0.82	0.63	0.55	0.34	0.34	0.34	0.34	0.45	0.820409	0.0409764	0.575059	0.843091	0.234892	0.851685	0.906838	0.754334	0.193121
20535287	0.34	0.59	0.08	0.14	F	F	-1.18	0.0151	0.0292	F			rno-mir-374	MI0003552	X	-	91563572	91563639	MI0003552_st	0.41	0.53	0.73	0.66	0.34	0.47	0.24	0.34	0.34	0.989295	0.952861	0.64432	0.325961	0.754969	0.0945276	0.519152	0.520711	0.622954
20501473	0.33	0.57	0.08	0.12	F	F	-1.18	0.0029	0.0086	F	1700049G17Rik; 1700086L19Rik; 1810007M14Rik; 1810048J11Rik; 4732418C07Rik; 4933425L03Rik; 9030205A07Rik; 9430025M13Rik; AI115600; AI449175; Aasdhppt_predicted; Abcg5; Abtb2; Actr6_predicted; Acvr1; Adam4; Adam5; Adamts3_predicted; Adamts6_predicted; Adm; Aebp2_predicted; Aga; Ager; Agl_predicted; Aldh1a2; Aldh1l2; Amn_predicted; Ankrd32; Anxa3; Ap2s1; Ap4b1_predicted; Apbb1ip; Arfgap1; Arhgef5; A…	Celf2; Pten	rno-miR-144-3p	MIMAT0000850	10	+	64129395	64129414	MIMAT0000850_st	0.56	0.82	0.56	0.6	0.45	0.33	0.33	0.33	0.23	0.246129	0.13241	0.25594	0.0563294	0.0123635	0.433822	0.460733	0.847172	0.3736
20504208	0.47	0.71	0.14	0.12	F	F	-1.18	0.0481	0.0738	F	Akap6	Akap6	rno-miR-543-5p	MIMAT0004787	6	+	134397171	134397191	MIMAT0004787_st	0.76	0.82	0.54	0.66	0.72	0.34	0.47	0.47	0.47	0.736407	0.281704	0.987199	0.750483	0.147979	0.851452	0.770303	0.305646	0.225835
20517059	0.48	0.73	0.09	0.24	F	F	-1.18	0.063	0.0911	F			rno-miR-3541	MIMAT0017795	2	+	181255623	181255640	MIMAT0017795_st	0.48	0.55	0.9	0.97	0.55	0.47	0.35	0.58	0.47	0.921829	0.287791	0.18541	0.0400099	0.366211	0.368742	0.764165	0.353409	0.214225
20534691	0.58	0.83	0.22	0.04	F	F	-1.18	0.3255	0.3719	F			rno-mir-324	MI0000594	10	+	56858038	56858120	MI0000594_st	0.84	0.75	0.82	0.82	0.95	0.57	0.47	0.91	0.57	0.110468	0.25225	0.0835863	0.223686	0.185582	0.300674	0.608497	0.364435	0.31646
20538474	0.29	0.53	0.03	0.11	F	F	-1.18	0.0012	0.0048	F			spike_in-control-3	spike_in-control-3					spike_in-control-3_st	0.51	0.74	0.53	0.54	0.36	0.29	0.29	0.29	0.29	0.991117	0.634584	0.926672	0.990187	0.94548	0.992099	0.993878	0.766123	0.935225
20536405	0.32	0.56	0.1	0.07	F	F	-1.18	0.0063	0.0152	F			rno-mir-409b	MI0015454	6	-	134424503	134424582	MI0015454_st	0.61	0.53	0.63	0.47	0.23	0.34	0.47	0.34	0.23	0.806252	0.815156	0.477389	0.999107	0.948739	0.914826	0.405098	0.703581	0.888094
20517153	0.36	0.6	0.14	0.24	F	F	-1.18	0.0319	0.0518	F			rno-miR-3590-5p	MIMAT0017889	3	+	67949607	67949627	MIMAT0017889_st	0.42	1	0.62	0.62	0.34	0.12	0.47	0.34	0.47	0.548888	0.288264	0.886135	0.728695	0.584792	0.997209	0.285356	0.480796	0.248915
20535060	0.47	0.71	0.14	0.16	F	F	-1.18	0.0695	0.0996	F			rno-mir-296	MI0000967	3	-	165193820	165193897	MI0000967_st	0.67	0.76	0.98	0.61	0.57	0.78	0.47	0.47	0.47	0.882193	0.393967	0.0704118	0.981695	0.558601	0.232803	0.341108	0.725621	0.495597
20536385	0.47	0.7	0.09	0.08	F	F	-1.18	0.0033	0.0095	F			rno-mir-208b	MI0015434	15	-	33078016	33078127	MI0015434_st	0.73	0.85	0.65	0.7	0.47	0.34	0.6	0.47	0.47	0.753069	0.415116	0.311011	0.648594	0.342121	0.365538	0.150482	0.449933	0.135003
20534963	0.6	0.83	0.2	0.06	T	T	-1.18	0.22	0.2646	T			rno-mir-93	MI0000880	12	-	17608173	17608259	MI0000880_st	0.84	0.82	0.73	0.87	0.55	0.6	0.6	1.03	0.6	0.00103119	0.0134977	0.00499112	0.015969	0.00995178	0.00286475	0.0185797	0.00164834	0.0234461
20517117	0.34	0.58	0.05	0.03	F	F	-1.18	0.0003	0.0021	F			rno-miR-3572	MIMAT0017853	1	-	63874013	63874036	MIMAT0017853_st	0.58	0.62	0.54	0.58	0.24	0.34	0.34	0.34	0.34	0.887169	0.62795	0.880776	0.974217	0.883893	0.283239	0.787424	0.885156	0.862175
20536363	0.34	0.58	0.05	0.03	F	F	-1.18	0.0005	0.0025	F			rno-mir-291b	MI0015417	1	-	64274052	64274159	MI0015417_st	0.56	0.6	0.55	0.62	0.26	0.39	0.34	0.34	0.34	0.762316	0.504014	0.975917	0.745126	0.68308	0.228864	0.503818	0.546697	0.616691
20501515	0.34	0.58	0.12	0.04	F	F	-1.18	0.0187	0.0347	F	1110006O17Rik; 1700026J04Rik; 2310057J16Rik; 2610020H08Rik; 4732479N06Rik; 4930529M08Rik; Abcf1; Actg1; Adam10; Adam5; Adcy4; Adfp; Adra2c; Adsl_predicted; Aff4_predicted; Aip1; Akr1b8; Akr1cl1_predicted; Amhr2; Amotl2; Ampd1; Anapc1_predicted; Ankrd16; Ankrd27_predicted; Ankrd45_predicted; Anxa4; Anxa5; Anxa9; Ap1m1; Apoa1bp_predicted; Apobec2_predicted; Apobec3; Aqp11; Arf5; Arg2; Arhgap12; Arh…		rno-miR-196a-3p	MIMAT0004737	7	+	141736819	141736840	MIMAT0004737_st	0.59	0.66	0.59	0.57	0.61	0.34	0.34	0.34	0.34	0.705261	0.348836	0.887723	0.806184	0.218215	0.177295	0.952492	0.882031	0.934323
20534917	0.39	0.63	0.15	0.07	F	F	-1.18	0.0677	0.0971	F			rno-mir-10b	MI0000842	3	+	57340853	57340961	MI0000842_st	0.63	0.49	0.62	0.63	0.56	0.34	0.34	0.24	0.59	0.28088	0.455531	0.163318	0.250599	0.192375	0.163847	0.226124	0.688433	0.065854
20501535	0.44	0.68	0.08	0.07	F	F	-1.18	0.0034	0.0096	F	2310016E02Rik; 4632419K20Rik; 4930401F20Rik; 4930480E11Rik; 4932411E22Rik; 9430070O13Rik; 9530080O11Rik; Aamp_predicted; Abcb6; Abcc10_predicted; Acin1; Actr1b; Adck2_predicted; Adcy6; Adcy9_predicted; Adra1a<i><sup>m1Mcwi</i></sup>; Adra2c; Afm; Agc1; Akap1; Akr1e1; Aldh1a1; Aldob; Angptl7; Ankrd23_predicted; Ankrd27_predicted; Ankrd47_predicted; Ap2a2; Apoa5; Arcn1; Arg2; Arhgef1; Arpc1b; Arrb2…		rno-miR-211-5p	MIMAT0000882	1	+	118642424	118642445	MIMAT0000882_st	0.58	0.65	0.76	0.71	0.34	0.47	0.47	0.53	0.36	0.80872	0.670621	0.506259	0.773295	0.39918	0.481502	0.263528	0.0715352	0.580999
20536394	0.47	0.7	0.11	0.1	F	F	-1.18	0.0033	0.0094	F			rno-mir-1188	MI0015443	6	+	134203856	134203937	MI0015443_st	0.7	0.89	0.72	0.68	0.47	0.27	0.57	0.47	0.47	0.506415	0.132128	0.227896	0.619336	0.608873	0.805095	0.37623	0.536372	0.3771
20536358	0.34	0.57	0.06	0.06	F	F	-1.18	0.0005	0.0028	F			rno-mir-31b	MI0015412	5	+	108497643	108497760	MI0015412_st	0.62	0.51	0.53	0.61	0.23	0.34	0.34	0.34	0.23	0.850304	0.599553	0.983443	0.723896	0.883188	0.223601	0.796984	0.672937	0.839632
20501524	0.31	0.54	0.12	0.09	F	F	-1.18	0.03	0.049	F			rno-miR-203a-5p	MIMAT0017153	6	+	136932102	136932122	MIMAT0017153_st	0.57	0.54	0.53	0.37	0.46	0.34	0.14	0.23	0.34	0.606796	0.686602	0.953126	0.564033	0.521357	0.722716	0.983849	0.99903	0.348141
20501499	0.6	0.83	0.12	0.12	F	F	-1.18	0.0214	0.0384	F			rno-miR-186-3p	MIMAT0017143	2	+	255655068	255655088	MIMAT0017143_st	0.66	0.88	0.79	0.92	0.72	0.6	0.6	0.6	0.38	0.920565	0.113736	0.331125	0.143664	0.269691	0.29584	0.261185	0.315779	0.945968
20536392	0.59	0.82	0.38	0.16	T	F	-1.18	0.533	0.5753	F			rno-mir-1949	MI0015441	18	+	28178215	28178311	MI0015441_st	0.62	1	0.86	0.79	0.79	0.34	0.6	0.45	1.3	0.375599	0.0622936	0.0141692	0.614818	0.000433055	0.0751219	0.000745403	0.022304	5.34476e-05
20535029	0.6	0.83	0.09	0.1	T	F	-1.18	0.0269	0.045	F			rno-mir-194-2	MI0000938	1	+	209040071	209040155	MI0000938_st	0.77	0.9	0.71	0.93	0.6	0.6	0.6	0.81	0.6	0.54887	0.163404	0.276297	0.456924	0.0360229	0.00289915	0.030109	0.00365357	0.108459
20535723	0.6	0.83	0.11	0.15	F	F	-1.18	0.0435	0.0677	F			rno-mir-196c	MI0006136	10	+	84995948	84996027	MI0006136_st	0.89	0.71	1.05	0.76	0.6	0.6	0.83	0.6	0.6	0.096897	0.40402	0.131122	0.647324	0.642646	0.463122	0.0663974	0.305997	0.519212
20529127	0.44	0.68	0.09	0.12	F	F	-1.18	0.0091	0.02	F			rno-miR-155-3p	MIMAT0030410					MIMAT0030410_st	0.72	0.85	0.57	0.63	0.37	0.47	0.47	0.35	0.57	0.20387	0.115617	0.0890194	0.369933	0.278226	0.302786	0.200256	0.944143	0.263008
20500928	0.73	0.97	0.07	0.25	F	F	-1.18	0.0523	0.0792	F	1110032F04Rik; 1700023F06Rik; 1700024G10Rik; 1700095B22Rik; 2310015A05Rik; 3830408D24Rik; 4930529M08Rik; 4930579C15Rik; 4931440P22Rik; 4932416N17Rik; ADAT3_RAT; Acadvl; Actrt1; Adamtsl3_predicted; Adra2b; Agpat6; Aipl1; Akt1; Aldh2; Alpi; Ankrd23_predicted; Ap1b1; Aprt_predicted; Arfip1; Arhgap22_predicted; Arhgap26_predicted; Arpc5l; Art5; Asf1b_predicted; Atp4b; Atp8b1_predicted; BC021523; Bak1…		rno-miR-323-5p	MIMAT0004637	6	+	134391712	134391733	MIMAT0004637_st	0.77	0.78	1.27	1.11	0.62	0.73	0.73	0.73	0.83	0.819263	0.485867	0.0536261	0.483079	0.903802	0.564213	0.75172	0.366858	0.424656
20534957	0.39	0.62	0.16	0.08	F	F	-1.18	0.0482	0.0738	F			rno-mir-33	MI0000874	7	+	120573219	120573287	MI0000874_st	0.67	0.71	0.54	0.58	0.24	0.6	0.34	0.58	0.34	0.796797	0.544259	0.82205	0.971919	0.89854	0.605772	0.882621	0.619237	0.60778
20535236	0.47	0.7	0.08	0.15	F	F	-1.18	0.0238	0.0413	F			rno-mir-377	MI0003487	6	+	134421775	134421846	MI0003487_st	0.5	0.69	0.86	0.71	0.47	0.35	0.47	0.59	0.47	0.620409	0.534292	0.23704	0.651256	0.218962	0.7469	0.748892	0.604464	0.351219
20517149	0.5	0.73	0.14	0.28	F	F	-1.18	0.0815	0.1124	F			rno-miR-702-3p	MIMAT0017885	12	+	20861637	20861659	MIMAT0017885_st	0.76	1.18	0.73	0.5	0.47	0.47	0.37	0.57	0.74	0.494382	0.0495552	0.411069	0.991506	0.990953	0.6278	0.825971	0.6246	0.40973
20535751	0.6	0.83	0	0.15	F	F	-1.18	0.0092	0.0202	F			rno-mir-770	MI0006165	6	+	134141361	134141436	MI0006165_st	1.01	0.68	0.74	0.9	0.6	0.6	0.6	0.6	0.6	0.549196	0.899864	0.716035	0.815293	0.988164	0.996028	0.840353	0.977001	0.927908
20506520	0.47	0.7	0	0.07	T	F	-1.17	0.0025	0.0078	F	1190017O12Rik; 1300003B13Rik; 2610017I09Rik; 4930485B16Rik; 7420426K07Rik; A2NB68_RAT; A530006G24Rik; Acbd3; Actc1; Actl6a; Adam12_predicted; Adam1a; Adamts3_predicted; Adck1; Adk; Aer61; Aim1l_predicted; Alcam; Aldh6a1; Alkbh3; Ankrd46; Ap2a1_predicted; Ap3s1_predicted; Apaf1; Apbb3; Apc<sup>Pirc</sup>; Apg3l; Apin; Ar; Arf4; Arfgef1_predicted; Arid4a_predicted; Arid4b; Armet_predicted; Arpc4_pr…	Pik3cd	rno-miR-384-5p	MIMAT0005309	X	-	93446942	93446964	MIMAT0005309_st	0.73	0.56	0.67	0.7	0.47	0.47	0.47	0.47	0.47	0.0398202	0.207313	0.055443	0.138786	0.0747884	0.0191179	0.040708	0.179349	0.0249094
20501394	0.35	0.58	0.26	0.01	F	F	-1.17	0.2657	0.3115	F	1700049G17Rik; 2610020H08Rik; 4930488P18Rik; 4931400O07Rik; 6030443O07Rik; 9030205A07Rik; 9530080O11Rik; A1BPI0_RAT; A930003A15Rik; Aadat; Abi1; Acadm; Acot7; Acsbg1; Acsl3; Actc1; Actg2; Acvr2a; Adamts5; Adamts9_predicted; Adcy3; Adk; Adm; Adrb2; Adrm1; Agbl2_predicted; Ahctf1_predicted; Ahr; Aip; Aip1; Ak3; Akap1; Aldoa; Alpi2; Amacr; Ank3; Ankrd23_predicted; Ankrd24_predicted; Anp32e; Aox1; Ap…		rno-miR-32-5p	MIMAT0000811	5	-	74797869	74797890	MIMAT0000811_st	0.6	0.58	0.58	0.58	0.35	0.89	0.34	0.23	0.34	0.796948	0.853989	0.39445	0.467097	0.488233	0.101924	0.532802	0.93679	0.354017
20501398	0.47	0.7	0	0.11	F	F	-1.17	0.0012	0.0048	F	2310061C15Rik; 2810002I04Rik; 4921528O07Rik; 4930513O06Rik; 8430427H17Rik; 9930021J17Rik; A2VD13_RAT; A330041C17Rik; A3galt2; Abcb8; Abhd7_predicted; Abi2; Acaca; Acad11_predicted; Acadvl; Accn3; Acmsd; Acss2_predicted; Actl6a; Acvr2a; Adamts5; Add2; Agpat6; Agtrap; Akna_predicted; Akr1a1; Akr1c18; Akr7a3; Akt2; Aldh3a1; Aldh5a1; Alox5; Anapc7; Ankrd13d_predicted; Ankrd2_predicted; Ankrd49_predic…		rno-miR-34b-5p	MIMAT0000813	8	-	54422618	54422640	MIMAT0000813_st	0.72	0.64	0.89	0.7	0.47	0.47	0.47	0.47	0.47	0.435275	0.762818	0.244302	0.742119	0.531964	0.361963	0.149243	0.880099	0.364862
20501458	0.33	0.56	0.04	0.12	F	F	-1.17	0.0013	0.005	F	1700013H16Rik; 1700120B22Rik; 2310003L06Rik; 2600006K01Rik; 4930401A09Rik; 4930571C24Rik; 9630041N07Rik; A430110N23Rik; A730069N07Rik; AI115600; Aass; Aatf; Abcf2_predicted; Abcg3; Ablim1_predicted; Adam28; Adam4; Adamts6_predicted; Adamtsl3_predicted; Adra1a<i><sup>m1Mcwi</i></sup>; Aim1l_predicted; Akap4; Akr1c12_predicted; Akr1cl1_predicted; Akt1; Aldh1a1; Alox5ap; Ambn; Ap1g2; Apob; Aqp11; Ar…		rno-miR-136-3p	MIMAT0004733	6	+	134187025	134187046	MIMAT0004733_st	0.58	0.53	0.8	0.56	0.33	0.33	0.23	0.33	0.33	0.87925	0.589134	0.0991051	0.834896	0.782919	0.668782	0.994895	0.400103	0.33124
20535279	0.59	0.82	0.07	0.05	F	F	-1.17	0.0012	0.0048	F			rno-mir-376b	MI0003544	6	+	134404180	134404265	MI0003544_st	0.83	0.72	0.83	0.8	0.58	0.47	0.6	0.6	0.47	0.0804477	0.404293	0.136819	0.41459	0.0372746	0.654935	0.0811487	0.0522014	0.392687
20534946	0.34	0.57	0.04	0.17	F	F	-1.17	0.0031	0.0091	F			rno-mir-29c	MI0000865	13	+	110968048	110968135	MI0000865_st	0.53	0.91	0.61	0.57	0.26	0.34	0.34	0.34	0.34	0.500548	0.0657593	0.662985	0.734165	0.905029	0.85819	0.821037	0.960097	0.697104
20535425	1.09	1.32	0.12	0.14	T	T	-1.17	0.1534	0.1941	T			rno-mir-378a	MI0003719	18	-	57377805	57377869	MI0003719_st	1.31	1.3	1.05	1.38	1.32	1.01	1.09	1.09	1.09	3.07711e-08	1.33335e-05	1.40502e-06	2.44532e-06	3.4901e-05	0.000540998	0.000147897	0.000279507	0.000122911
20517119	0.54	0.77	0.1	0.17	F	F	-1.17	0.0136	0.027	F			rno-miR-1188-3p	MIMAT0017855	6	+	134203904	134203920	MIMAT0017855_st	0.82	0.71	1.02	0.62	0.54	0.6	0.54	0.35	0.54	0.156815	0.321244	0.0437566	0.591567	0.282451	0.519189	0.131152	0.822406	0.227723
20535055	0.47	0.69	0.06	0.1	F	F	-1.17	0.0103	0.0219	F			rno-mir-223	MI0000963	X	+	83869053	83869162	MI0000963_st	0.57	0.82	0.73	0.66	0.59	0.47	0.47	0.47	0.47	0.775469	0.413933	0.801155	0.889538	0.278484	0.531873	0.720833	0.545711	0.447165
20502449	0.39	0.62	0.3	0.11	F	F	-1.17	0.4389	0.4851	F			rno-miR-451-3p	MIMAT0017193	10	+	64129561	64129583	MIMAT0017193_st	0.67	0.78	0.54	0.55	0.47	0.47	1.03	0.26	0.34	0.458857	0.728424	0.464534	0.957911	0.252362	0.140732	0.00593807	0.17357	0.100634
20537313	0.6	0.82	0.12	0.06	F	F	-1.17	0.021	0.0377	F			rno-mir-6327	MI0021851	10	-	69835845	69835977	MI0021851_st	0.74	0.87	0.87	0.79	0.81	0.47	0.6	0.6	0.6	0.438069	0.100434	0.19518	0.288087	0.249481	0.808004	0.18154	0.446046	0.289919
20501552	0.34	0.57	0.15	0.3	F	F	-1.17	0.0226	0.0399	F			rno-miR-221-5p	MIMAT0017163	X	+	14935641	14935663	MIMAT0017163_st	1.14	0.71	0.51	0.49	0.34	0.06	0.45	0.34	0.34	0.00608597	0.514269	0.8084	0.602576	0.352945	0.882074	0.162277	0.303982	0.804954
20537317	0.62	0.85	0.36	0.25	T	F	-1.17	0.3393	0.3867	F			rno-mir-6331	MI0021855	6	+	134409663	134409785	MI0021855_st	0.97	1.1	0.75	0.54	0.34	0.27	0.58	0.88	1.12	0.0593769	0.0720447	0.232473	0.45994	0.129963	0.0305879	0.0233017	0.00149366	0.000157139
20536414	0.34	0.57	0.05	0.15	F	F	-1.17	0.0149	0.029	F			rno-mir-3587	MI0015463	4	+	58108112	58108174	MI0015463_st	0.62	0.8	0.46	0.51	0.34	0.34	0.47	0.34	0.34	0.1383	0.0239503	0.49476	0.532446	0.488139	0.57732	0.336383	0.273223	0.167099
20504490	0.43	0.66	0.35	0.14	F	F	-1.17	0.9176	0.9338	F			rno-miR-499-3p	MIMAT0017227	3	+	146128000	146128021	MIMAT0017227_st	0.74	0.58	0.51	0.82	0.35	0.38	0.47	0.88	1.13	0.27553	0.709921	0.922438	0.214886	0.888006	0.531912	0.434228	0.159345	0.0218504
20534986	0.46	0.68	0.06	0.29	F	T	-1.17	0.027	0.0451	F			rno-mir-126a	MI0000898	3	+	4768117	4768189	MI0000898_st	0.66	1.24	0.61	0.77	0.46	0.46	0.46	0.46	0.6	0.0210695	0.000597233	0.0331658	0.023158	0.181948	0.158464	0.0768955	0.223141	0.0373104
20501352	0.6	0.82	0.26	0.15	F	F	-1.17	0.3241	0.3706	F	0610010E21Rik; 0610012H03Rik; 1700008G05Rik; 1700086D15Rik; 1700086L19Rik; 2310022K01Rik; 2810417J12Rik; A330041C17Rik; AU040320; Aard; Abcg2; Abtb1; Ace; Acsl5; Acvr2a; Aim1; Akap7; Aldh5a1; Alg9_predicted; Alox15; Ankrd27_predicted; Ap1b1; Ap2a1_predicted; Arfgef1_predicted; Arl6ip4; Armcx6; Armetl1_predicted; Arpp19; Arvcf; Atp2b1; Atp6v1g1_predicted; Atp8b4; Atrx; Atxn2_predicted; B230354K17R…		rno-miR-21-3p	MIMAT0004711	10	-	74864515	74864536	MIMAT0004711_st	0.63	0.83	0.81	1.01	0.6	0.6	1.12	0.6	0.46	0.638771	0.253339	0.402476	0.128121	0.379802	0.397258	0.0432916	0.54881	0.784556
20537321	0.6	0.82	0.09	0	F	F	-1.17	0.0028	0.0084	F			rno-mir-6333	MI0021859	5	+	154263597	154263707	MI0021859_st	0.82	0.82	0.82	0.82	0.71	0.6	0.6	0.47	0.6	0.902125	0.617448	0.226099	0.90503	0.631476	0.774061	0.887736	0.954674	0.6356
20537915	0.47	0.69	0.16	0.08	F	F	-1.17	0.018	0.0338	F			rno-mir-7578	MI0024715	3	-	6372721	6372802	MI0024715_st	0.59	0.78	0.71	0.66	0.47	0.47	0.47	0.59	0.17	0.899369	0.251789	0.617718	0.889019	0.750282	0.376354	0.462334	0.312242	0.848278
20517076	0.47	0.69	0.06	0.2	F	F	-1.17	0.0274	0.0456	F			rno-miR-344b-2-3p	MIMAT0017812	1	-	115312097	115312118	MIMAT0017812_st	0.93	0.5	0.8	0.56	0.47	0.47	0.48	0.34	0.47	0.125855	0.738626	0.349969	0.885266	0.858807	0.633891	0.71357	0.871623	0.609367
20535278	0.34	0.57	0.05	0.13	F	F	-1.17	0.0049	0.0129	F			rno-mir-376c	MI0003543	6	+	134403524	134403607	MI0003543_x_st	0.53	0.82	0.63	0.54	0.46	0.34	0.34	0.34	0.34	0.72718	0.051645	0.621117	0.826095	0.143314	0.851685	0.882279	0.821094	0.259605
20504132	0.49	0.71	0.11	0.03	F	F	-1.17	0.0082	0.0187	F			rno-miR-489-5p	MIMAT0017196	4	-	28518320	28518343	MIMAT0017196_st	0.74	0.68	0.73	0.7	0.6	0.49	0.6	0.4	0.34	0.519974	0.672967	0.348995	0.745876	0.142956	0.438231	0.242883	0.824079	0.918648
20517104	0.34	0.56	0.11	0.2	F	F	-1.17	0.1142	0.1509	F			rno-miR-3065-3p	MIMAT0017840	10	+	109427034	109427057	MIMAT0017840_st	0.57	0.82	0.33	0.55	0.34	0.34	0.34	0.58	0.34	0.66778	0.631816	0.84379	0.782043	0.621258	0.490418	0.771258	0.687296	0.773009
20506560	0.45	0.67	0.08	0.12	F	F	-1.16	0.0178	0.0335	F	1700022I11Rik; 1700056E22Rik; 1700057K13Rik; 1700123J19Rik; 2410025L10Rik; 2810002I04Rik; 4930401A09Rik; 4930429B21Rik; A230050P20Rik; A230074B11Rik; A2ARZ2_MOUSE; A2IBE0_RAT; A330021E22Rik; Aatf; Abca5; Abcc10_predicted; Ablim2; Acaa1; Acbd3; Acbd4; Acot8; Actg2; Adamts15_predicted; Adamtsl3_predicted; Adar; Adh6; Adra1a<i><sup>m1Mcwi</i></sup>; Agmat; Agpat2_predicted; Agps; Agr2_predicted; Ahc…		rno-miR-758-3p	MIMAT0005335	6	+	134392042	134392063	MIMAT0005335_st	0.68	0.8	0.66	0.51	0.45	0.45	0.45	0.57	0.34	0.552134	0.343152	0.849558	0.872152	0.710994	0.586381	0.965576	0.423039	0.756971
20538481	0.28	0.5	0.17	0.19	F	F	-1.16	0.0849	0.1163	F			spike_in-control-8	spike_in-control-8					spike_in-control-8_st	0.53	0.53	0.84	0.41	0.25	0.25	0.34	0.29	0.65	0.541956	0.544168	0.0305053	0.914539	0.77286	0.855173	0.0824426	0.624061	0.229892
20517121	0.6	0.81	0.06	0.19	F	F	-1.16	0.0108	0.0226	F			rno-miR-3573-3p	MIMAT0017857	X	+	87164969	87164991	MIMAT0017857_st	0.9	1.09	0.71	0.69	0.47	0.53	0.6	0.6	0.6	0.521956	0.0735139	0.726826	0.977355	0.115259	0.423968	0.456283	0.170563	0.102992
20538470	0.34	0.56	0.09	0.23	F	F	-1.16	0.0094	0.0204	F			spike_in-control-34	spike_in-control-34					spike_in-control-34_st	0.51	0.56	0.61	1.01	0.37	0.34	0.34	0.15	0.34	0.891929	0.916329	0.621749	0.0606234	0.710426	0.53506	0.916734	0.982101	0.922874
20506550	0.6	0.81	0.1	0.09	F	F	-1.16	0.0013	0.005	F			rno-miR-673-3p	MIMAT0017313	6	+	134149827	134149848	MIMAT0017313_st	0.83	0.81	0.99	0.8	0.38	0.6	0.6	0.6	0.51	0.535625	0.217376	0.105053	0.632139	0.927293	0.17202	0.314396	0.414218	0.516854
20513733	0.6	0.81	0.11	0.13	F	F	-1.16	0.0229	0.0402	F			rno-miR-628	MIMAT0012836	8	+	77755499	77755520	MIMAT0012836_st	1.06	0.85	0.75	0.82	0.6	0.6	0.6	0.83	0.6	0.117222	0.604218	0.346081	0.300527	0.435436	0.216757	0.0694981	0.00497408	0.0317028
20534708	0.93	1.15	0.19	0.17	T	T	-1.16	0.6582	0.6931	T			rno-mir-335	MI0000612					MI0000612_st	1.2	1.15	0.82	1.11	0.93	0.93	1.35	0.93	0.93	2.39211e-05	0.00970665	0.00128161	0.00143429	0.0541958	0.0105233	9.20343e-06	0.013795	1.63493e-05
20517072	0.37	0.59	0.1	0.05	F	F	-1.16	0.0043	0.0118	F			rno-miR-3550	MIMAT0017808	19	+	24885006	24885026	MIMAT0017808_st	0.68	0.58	0.58	0.59	0.34	0.47	0.47	0.34	0.23	0.728667	0.423028	0.733853	0.904804	0.946713	0.775879	0.789966	0.734164	0.980044
20513761	0.6	0.81	0.08	0.05	F	F	-1.16	0.0082	0.0188	F			rno-miR-764-3p	MIMAT0017370	X	-	31207255	31207277	MIMAT0017370_st	0.73	0.81	0.81	0.84	0.49	0.6	0.73	0.6	0.6	0.647111	0.552002	0.495966	0.634586	0.811673	0.708451	0.802808	0.900024	0.327419
20537284	0.58	0.8	0.08	0.16	T	T	-1.16	0.0199	0.0365	T			rno-mir-6215	MI0021539	5	-	158395606	158395672	MI0021539_st	1.04	0.67	0.85	0.74	0.71	0.49	0.6	0.6	0.54	0.000836595	0.0331446	0.00513057	0.0132594	0.00772861	0.148454	0.00348035	0.0985239	0.018132
20536067	0.45	0.67	0.3	0.23	F	F	-1.16	0.2423	0.2874	F			rno-mir-935	MI0012607	1	-	64068767	64068857	MI0012607_st	0.65	0.68	0.95	0.39	0.5	0.87	0.43	0.43	0.02	0.978618	0.942367	0.521829	0.999906	0.837608	0.506435	0.775779	0.936703	0.99437
20535427	0.6	0.81	0.11	0.17	T	T	-1.16	0.0707	0.1007	T			rno-mir-505	MI0003720	X	-	145928998	145929064	MI0003720_st	0.92	0.74	0.9	0.56	0.41	0.6	0.73	0.6	0.6	0.002534	0.0132234	0.00130837	0.276522	0.0349515	0.14961	0.0183343	0.257468	0.035841
20534903	0.6	0.81	0.09	0.1	F	F	-1.16	0.0347	0.0555	F			rno-let-7e	MI0000832	1	+	56487134	56487226	MI0000832_st	0.72	0.92	0.87	0.74	0.6	0.6	0.6	0.6	0.81	0.415543	0.176339	0.282053	0.534127	0.481189	0.297653	0.414316	0.731865	0.1255
20534709	0.47	0.68	0	0.18	F	F	-1.16	0.0219	0.0391	F			rno-mir-336	MI0000613	10	+	35360536	35360631	MI0000613_st	0.72	0.5	0.63	0.92	0.47	0.47	0.47	0.47	0.47	0.76624	0.960879	0.772131	0.294527	0.687051	0.323261	0.644242	0.168351	0.220888
20536415	0.34	0.56	0.16	0.17	F	F	-1.16	0.3482	0.3953	F			rno-mir-3587	MI0015463	4	+	58108112	58108174	MI0015463_x_st	0.61	0.77	0.39	0.49	0.34	0.34	0.58	0.69	0.34	0.146909	0.0300716	0.52015	0.495132	0.480866	0.572339	0.288329	0.222877	0.288268
20534962	0.59	0.8	0.25	0.09	F	F	-1.16	0.3166	0.3641	F			rno-mir-92a-2	MI0000879	X	-	139740802	139740893	MI0000879_st	0.89	0.8	0.8	0.66	0.69	0.6	1.03	0.34	0.6	0.0283059	0.666389	0.599429	0.685762	0.0363837	0.455837	0.00588217	0.734491	0.115586
20504255	0.73	0.95	0.22	0.44	F	F	-1.16	0.0552	0.0821	F			rno-miR-485-3p	MIMAT0017222	6	+	134416434	134416455	MIMAT0017222_st	1.82	0.88	1.01	0.94	0.95	0.73	0.73	0.34	0.73	0.00221667	0.420979	0.16795	0.187339	0.0799473	0.124407	0.183952	0.638712	0.243288
20504265	0.59	0.8	0.28	0.11	F	F	-1.16	0.0926	0.1249	F	1110032F04Rik; 1300010F03Rik; 1700120B22Rik; 2210012G02Rik; 2310057J16Rik; 3110079O15Rik; 4631422O05Rik; 4930547M16Rik; 4931400O07Rik; 5133400G04Rik; 6820408C15Rik; 9430025M13Rik; 9930021J17Rik; A630023P12Rik; AU020772; Aars; Abcc3; Abcg8; Abhd3_predicted; Acaa1; Acaca; Acad11_predicted; Acbd6; Acsl5; Acta1; Adad2; Adcy3; Adora3; Aga; Agpat6; Agtpbp1; Ahcyl1_predicted; Ahsa2_predicted; Akap1; Alg…		rno-miR-20b-3p	MIMAT0003212	X	-	139741076	139741097	MIMAT0003212_st	0.75	1.01	0.81	0.81	0.23	0.38	0.88	0.6	0.81	0.310939	0.184931	0.472848	0.821811	0.89503	0.472558	0.0791176	0.796295	0.222179
20506493	0.47	0.68	0.09	0.05	F	F	-1.16	0.0077	0.0179	F			rno-miR-880-5p	MIMAT0017292	X	-	152850313	152850333	MIMAT0017292_st	0.65	0.71	0.71	0.61	0.47	0.47	0.34	0.47	0.6	0.791314	0.598364	0.485337	0.808613	0.495179	0.419347	0.893887	0.693683	0.108585
20536054	0.59	0.8	0.23	0.03	T	F	-1.16	0.0359	0.057	F			rno-mir-568	MI0012594	11	-	58643939	58644034	MI0012594_st	0.81	0.8	0.8	0.73	0.59	0.48	0.12	0.6	0.71	0.0397499	0.189418	0.215537	0.123465	4.07477e-05	0.000387674	0.001446	8.16685e-05	4.56351e-06
20502370	0.47	0.68	0.14	0.11	F	F	-1.16	0.0944	0.1267	F	0610012H03Rik; 1700024G10Rik; 2310061C15Rik; 3110047P20Rik; 4930523C07Rik; 8430427H17Rik; A2NXS5_RAT; A2VD13_RAT; Aars; Abcf3; Abi2; Abr_predicted; Acbd6; Acot11; Acpt_predicted; Acrv1; Acy1; Adam18; Afap; Agr2_predicted; Aip; Akap11; Akap12; Akr1c21; Akt2; Akt3; Aldh5a1; Aldoa; Alkbh4_predicted; Amigo3; Andpro; Angptl2; Anxa7; Ap2s1; Aptx; Areg; Arhgap1_predicted; Arhgef7; Arid5b_predicted; Arih…		rno-miR-449a-5p	MIMAT0001543	2	+	44418288	44418309	MIMAT0001543_st	0.52	0.77	0.64	0.71	0.34	0.47	0.47	0.47	0.73	0.223109	0.401357	0.589415	0.48954	0.803766	0.24012	0.139828	0.165847	0.0107492
20534942	0.6	0.8	0.1	0.11	F	F	-1.15	0.0949	0.1272	F			rno-mir-29b-2	MI0000862	13	+	110967520	110967600	MI0000862_x_st	0.6	0.84	0.82	0.75	0.6	0.78	0.49	0.6	0.6	0.639951	0.423862	0.0203665	0.381915	0.318365	0.00786803	0.324857	0.354971	0.0545178
20534951	0.47	0.67	0	0.08	F	F	-1.15	0.0035	0.0099	F			rno-mir-30d	MI0000869	7	-	105819720	105819801	MI0000869_st	0.55	0.66	0.69	0.76	0.47	0.47	0.47	0.47	0.47	0.597606	0.725377	0.395497	0.592881	0.228927	0.145487	0.178399	0.329143	0.07859
20506565	0.45	0.66	0.15	0.18	F	F	-1.15	0.055	0.0819	F	1600002H07Rik; 2310073E15Rik; 2600006K01Rik; 2700049A03Rik; 2810002I04Rik; 4930519N13Rik; 4933425L03Rik; 4933439F18Rik; A2NXR7_RAT; A530016L24Rik; A630023P12Rik; A930003A15Rik; Abca13; Abcc4; Abcf3; Abt1; Abtb1; Acacb; Acr; Actb; Actg1; Actg2; Actl6b_predicted; Adam15; Adamts14_predicted; Adamtsl5_predicted; Adrb2; Adrb3; Adrm1; Aga; Ahi1; Aim1l_predicted; Akap9; Akt2; Anapc2; Ankrd41; Aph1a; Arh…		rno-miR-873-5p	MIMAT0005339	5	-	53454961	53454981	MIMAT0005339_st	0.55	0.73	0.6	0.96	0.72	0.47	0.47	0.34	0.34	0.909187	0.377875	0.763754	0.275774	0.207506	0.365251	0.844523	0.580672	0.379741
20535096	0.45	0.65	0.09	0.05	F	F	-1.15	0.0034	0.0098	F			rno-mir-429	MI0001643	5	-	172897185	172897269	MI0001643_st	0.68	0.62	0.73	0.62	0.5	0.5	0.32	0.46	0.34	0.735491	0.90508	0.620105	0.788344	0.269181	0.358571	0.941204	0.843076	0.919561
20536078	0.34	0.55	0.09	0.11	F	F	-1.15	0.0205	0.0371	F			rno-mir-759	MI0012618	15	+	60997670	60997766	MI0012618_st	0.46	0.62	0.67	0.45	0.34	0.34	0.23	0.47	0.34	0.559487	0.604548	0.336043	0.828544	0.375824	0.709255	0.565003	0.264364	0.479734
20517109	0.47	0.67	0.13	0.16	F	F	-1.15	0.0318	0.0517	F			rno-miR-208b-3p	MIMAT0017845	15	-	33078049	33078066	MIMAT0017845_st	0.73	0.65	0.62	0.98	0.47	0.72	0.37	0.47	0.47	0.792757	0.215207	0.565232	0.122342	0.169695	0.0302409	0.343126	0.449072	0.510449
20517095	0.47	0.67	0	0.11	F	F	-1.15	0.0069	0.0164	F			rno-miR-3561-3p	MIMAT0017831	7	-	22452284	22452304	MIMAT0017831_st	0.55	0.75	0.6	0.76	0.47	0.47	0.47	0.47	0.47	0.797198	0.334561	0.685817	0.451671	0.875614	0.352597	0.703936	0.473646	0.147549
20537308	0.47	0.67	0	0.06	F	F	-1.15	0.0016	0.0058	F			rno-mir-6322	MI0021846	12	-	24869306	24869424	MI0021846_st	0.73	0.6	0.63	0.71	0.47	0.47	0.47	0.47	0.47	0.880553	0.853907	0.801537	0.906742	0.429441	0.146375	0.203632	0.181752	0.267975
20500939	0.34	0.54	0.08	0.13	F	F	-1.15	0.0084	0.0191	F	1110033M05Rik; 1700013H16Rik; 2010005H15Rik; 2310002L13Rik; 2310022K01Rik; 2700094K13Rik; 4930535B03Rik; 4933403G14Rik; 5730437N04Rik; A2NB68_RAT; A2m; A630023P12Rik; Aadat; Aanat; Abcb9; Abra; Acadm; Acads; Ace2; Actrt1; Acvrl1; Ada; Adam10; Adam15; Adam23_predicted; Adamts20; Adamts9_predicted; Adcy4; Agpat4; Agxt; Akap7; Akr1a1; Aldh3a1; Aloxe3_predicted; Ampd3; Anapc5; Andpro; Ankfn1; Ankrd16…		rno-miR-325-3p	MIMAT0004639	X	-	93480442	93480463	MIMAT0004639_st	0.56	0.57	0.49	0.79	0.34	0.47	0.34	0.34	0.23	0.940249	0.575713	0.964561	0.195749	0.340001	0.282278	0.671343	0.519306	0.578414
20534696	0.6	0.8	0.09	0.1	F	F	-1.15	0.0564	0.0834	F			rno-mir-326	MI0000599	1	+	156887513	156887607	MI0000599_st	0.61	0.83	0.82	0.75	0.6	0.6	0.6	0.73	0.47	0.980266	0.505049	0.579476	0.874004	0.847621	0.843423	0.429312	0.453685	0.876915
20534944	0.34	0.54	0.16	0.16	F	F	-1.15	0.0756	0.1059	F			rno-mir-29b-1	MI0000864	4	-	58108139	58108219	MI0000864_st	0.82	0.53	0.46	0.59	0.34	0.34	0.34	0.66	0.23	0.253738	0.704526	0.895236	0.967832	0.472268	0.783062	0.416788	0.0901106	0.862354
20536355	0.51	0.71	0.27	0.23	F	F	-1.15	0.2817	0.3279	F			rno-mir-3552	MI0015409	X	-	31209114	31209218	MI0015409_st	0.62	1.14	0.73	0.77	0.47	0.44	1.11	0.57	0.57	0.785505	0.0128328	0.447102	0.405441	0.536254	0.568838	0.102356	0.353986	0.415604
20513751	0.6	0.79	0.21	0.19	F	F	-1.15	0.1137	0.1504	F			rno-miR-295-5p	MIMAT0012849	1	-	64272890	64272912	MIMAT0012849_st	0.83	0.98	0.52	0.77	0.18	0.6	0.6	0.74	0.6	0.431784	0.225514	0.761611	0.670274	0.946116	0.344515	0.123239	0.235132	0.260746
20534914	0.61	0.81	0.16	0.09	F	F	-1.15	0.0614	0.0892	F			rno-mir-9a-2	MI0000840	2	-	12259506	12259592	MI0000840_st	0.77	0.86	0.67	0.87	0.72	0.6	0.34	0.73	0.6	0.249421	0.133252	0.831095	0.51761	0.3533	0.260619	0.992103	0.0508814	0.150486
20517079	0.47	0.66	0.1	0.1	F	F	-1.15	0.0558	0.0827	F			rno-miR-3074	MIMAT0017815	17	+	7351014	7351035	MIMAT0017815_st	0.58	0.59	0.72	0.78	0.47	0.68	0.47	0.47	0.47	0.965298	0.40631	0.208354	0.531812	0.612703	0.356235	0.763243	0.823913	0.367049
20534991	0.45	0.65	0.22	0.09	F	F	-1.15	0.1574	0.1983	F			rno-mir-129-1	MI0000902	4	+	55892162	55892233	MI0000902_x_st	0.69	0.63	0.82	0.63	0.34	0.52	0.88	0.47	0.34	0.825235	0.687168	0.298945	0.905164	0.755173	0.346807	0.0845299	0.71378	0.973333
20536080	0.5	0.7	0.28	0.18	F	T	-1.15	0.3116	0.3589	F			rno-mir-711	MI0012621	8	+	113988168	113988235	MI0012621_st	0.75	0.64	0.54	0.95	0.64	0.47	0.47	0.98	0.23	0.180808	0.0281829	0.0326537	0.0120593	0.0157491	0.104893	0.130343	0.0192259	0.095261
20536393	0.6	0.79	0.15	0.1	F	F	-1.14	0.0751	0.1055	F			rno-mir-3572	MI0015442	1	-	63873993	63874100	MI0015442_st	0.77	0.82	0.79	0.59	0.6	0.31	0.71	0.6	0.6	0.569083	0.397152	0.299309	0.798146	0.446695	0.940045	0.383746	0.443757	0.578127
20504147	0.72	0.91	0.27	0.23	F	F	-1.14	0.2834	0.3295	F	1520401A03Rik; 1700026J04Rik; 1700086D15Rik; 1810048J11Rik; 2310004N24Rik; 2310073E15Rik; 2900083I11Rik; 5133400G04Rik; 9030411M15Rik; A2NB68_RAT; A530088E08Rik; A930003A15Rik; Aanat; Abcf1; Abtb1; Acaa1; Acads; Acbd4; Accn4; Ace; Acp2; Acr; Acvr1b; Adck4; Adra1b; Adrm1; Agc1; Agpat6; Aim1_predicted; Aim1l_predicted; Akt2; Aldh3b1; Amotl1; Angptl6_predicted; Angptl7; Ankrd11_predicted; Ankrd16; A…		rno-miR-483-3p	MIMAT0003121	1	-	202910615	202910636	MIMAT0003121_st	1.13	0.58	0.87	0.96	0.53	0.93	0.73	0.35	0.97	0.219406	0.947194	0.189458	0.133997	0.915163	0.27038	0.398587	0.936594	0.414702
20535744	0.6	0.79	0.09	0.11	F	F	-1.14	0.0222	0.0394	F			rno-mir-673	MI0006158	6	+	134149777	134149859	MI0006158_st	0.82	0.95	0.68	0.75	0.72	0.6	0.48	0.6	0.6	0.542377	0.0755374	0.602343	0.300035	0.344255	0.67184	0.359689	0.461906	0.55477
20517160	0.47	0.66	0.11	0.19	F	F	-1.14	0.3678	0.415	F			rno-miR-3593-5p	MIMAT0017896	6	-	76163585	76163606	MIMAT0017896_st	0.71	0.6	0.35	0.79	0.72	0.47	0.47	0.47	0.47	0.493751	0.464764	0.521222	0.111883	0.543468	0.913636	0.633271	0.863643	0.890687
20517115	0.31	0.51	0.12	0.07	F	F	-1.14	0.0269	0.045	F			rno-miR-3571	MIMAT0017851	18	+	2191684	2191706	MIMAT0017851_st	0.56	0.41	0.56	0.47	0.34	0.24	0.14	0.34	0.46	0.825018	0.980082	0.761924	0.907123	0.30568	0.697817	0.491036	0.690507	0.337948
20536347	0.49	0.68	0.21	0.07	F	F	-1.14	0.1343	0.1728	F			rno-mir-3547	MI0015401	10	-	14493066	14493175	MI0015401_st	0.58	0.71	0.74	0.66	0.34	0.67	0.73	0.25	0.47	0.561097	0.525067	0.730628	0.693933	0.665468	0.10287	0.265096	0.936989	0.788627
20537306	0.48	0.67	0.2	0.09	F	F	-1.14	0.062	0.0899	F			rno-mir-6321	MI0021844	14	-	21038995	21039135	MI0021844_st	0.72	0.64	0.56	0.77	0.59	0.58	0.47	0.1	0.47	0.621438	0.518553	0.910115	0.631709	0.487643	0.247956	0.392266	0.992944	0.229551
20534956	0.6	0.79	0.04	0.16	T	F	-1.14	0.0804	0.1113	F			rno-mir-32	MI0000873	5	-	74797826	74797895	MI0000873_st	0.69	0.91	0.92	0.6	0.6	0.67	0.6	0.6	0.67	0.167162	0.207218	0.0742659	0.785666	0.00113152	1.25875e-05	0.000788874	0.000719023	0.000121254
20534990	0.47	0.66	0.21	0.13	F	F	-1.14	0.3205	0.3679	F			rno-mir-129-1	MI0000902	4	+	55892162	55892233	MI0000902_st	0.69	0.63	0.79	0.49	0.47	0.47	0.88	0.47	0.35	0.803454	0.566776	0.111984	0.993154	0.737507	0.651319	0.214273	0.950337	0.987786
20517140	0.47	0.66	0.11	0.17	F	F	-1.14	0.0202	0.0367	F			rno-miR-3584-3p	MIMAT0017876	1	-	253307499	253307517	MIMAT0017876_st	0.64	0.45	0.67	0.88	0.47	0.33	0.47	0.23	0.47	0.704183	0.976282	0.415542	0.284908	0.797104	0.983835	0.548715	0.993742	0.667616
20501445	0.34	0.53	0.06	0.08	F	F	-1.14	0.02	0.0365	F			rno-miR-130a-5p	MIMAT0017121	3	-	67949646	67949667	MIMAT0017121_st	0.55	0.62	0.43	0.52	0.47	0.34	0.34	0.36	0.34	0.77569	0.988378	0.987916	0.818735	0.790616	0.555388	0.996983	0.604711	0.810143
20504249	0.6	0.78	0.17	0.18	F	F	-1.14	0.1295	0.1675	F	1700023F06Rik; 1700024G10Rik; 2610020H08Rik; 4631422O05Rik; 4932411E22Rik; A2m; A830006F12Rik; Aamp_predicted; Aass; Abca1; Abca2; Abhd8_predicted; Ablim2; Acadm; Actg1; Adad2; Adamts17_predicted; Adcy9_predicted; Adfp; Adprh; Aga; Agtpbp1; Akap13; Akap9; Akr1b7; Ap2a1_predicted; Ap2a2; Ap4s1; Aqp6; Arfgap1; Arhgap29; Arhgef12; Arid4b; Ascl4_predicted; Asns; Asxl2_predicted; Atf4; Atg7; Atp5f1; A…		rno-miR-381-3p	MIMAT0003199	6	+	134407741	134407758	MIMAT0003199_st	0.69	0.97	0.59	0.88	0.83	0.34	0.6	0.6	0.6	0.561708	0.0257274	0.353125	0.333733	0.00854842	0.84128	0.255427	0.65214	0.454379
20513742	0.34	0.53	0.09	0.07	F	F	-1.14	0.011	0.023	F			rno-miR-875	MIMAT0012842	7	-	71189283	71189304	MIMAT0012842_st	0.51	0.41	0.54	0.55	0.34	0.34	0.34	0.34	0.15	0.94467	0.946857	0.851205	0.953341	0.348055	0.961552	0.890543	0.492392	0.516473
20504215	0.47	0.65	0.09	0.27	F	F	-1.14	0.0342	0.055	F	1200003I07Rik; 1700008G05Rik; 1810034E14Rik; 4932416N17Rik; 9930021J17Rik; AU040320; Abca17; Abcb1a; Abcc12; Abp1; Acaa1; Acadm; Aco1; Acvr1; Adad1; Adam18; Adamts9_predicted; Adamtsl5_predicted; Af6; Agxt2; Ahsg; Aim1_predicted; Akr7a3; Alg5; Amdhd1_predicted; Ankrd36; Aox1; Ap1s2_predicted; Apbb1ip; Api5_predicted; Aps; Apxl; Ar; Areg; Arfgef2; Arhgap5; Arhgef19_predicted; Arhgef9; Arl11; Arl2;…		rno-miR-542-3p	MIMAT0003179	X	-	139996199	139996220	MIMAT0003179_st	0.7	0.57	1.18	0.68	0.47	0.34	0.47	0.6	0.47	0.572039	0.981414	0.0218178	0.325151	0.341303	0.88237	0.900321	0.319735	0.128426
20536071	0.53	0.72	0.03	0.06	F	F	-1.14	0.0066	0.0157	F			rno-mir-295-1	MI0012611	1	-	64272844	64272924	MI0012611_s_st	0.75	0.69	0.67	0.8	0.6	0.53	0.53	0.6	0.53	0.567772	0.808854	0.865574	0.441475	0.289296	0.923925	0.678595	0.228988	0.727324
20536517	0.53	0.72	0.03	0.06	F	F	-1.14	0.0066	0.0157	F			rno-mir-295-2	MI0015968	1	+	73183804	73183884	MI0015968_s_st	0.75	0.69	0.67	0.8	0.6	0.53	0.53	0.6	0.53	0.567772	0.808854	0.865574	0.441475	0.289296	0.923925	0.678595	0.228988	0.727324
20501430	0.47	0.65	0.08	0.15	F	F	-1.14	0.053	0.0798	F	1200003I07Rik; 1700011H22Rik; 1810063B07Rik; 2210012G02Rik; 2310061C15Rik; 2310067B10Rik; 2410025L10Rik; 4930513O06Rik; 4930578C19Rik; 4933400E14Rik; 5830411N06Rik; 7420426K07Rik; 9330128J19Rik; A2VD13_RAT; A530016L24Rik; Abat; Acbd4; Ace; Acot7; Actg1; Acvr2b; Acy3; Adam18; Adamts6_predicted; Adcy2; Afg3l1_predicted; Agt; Aim1l_predicted; Akap11; Aldh1a2; Aldh1a3; Aldh7a1; Aldoa; Aldob; Alg5; Al…		rno-miR-124-5p	MIMAT0004728	15	+	43944549	43944570	MIMAT0004728_st	0.67	0.47	0.83	0.64	0.6	0.47	0.47	0.37	0.47	0.604658	0.930848	0.718644	0.944591	0.27822	0.805798	0.89002	0.869586	0.880012
20536070	0.64	0.83	0.27	0.09	T	F	-1.14	0.1577	0.1983	F			rno-mir-294	MI0012610	1	-	64272967	64273037	MI0012610_st	0.79	1	0.85	0.83	0.85	0.36	0.46	1.01	0.6	0.252442	0.0117177	0.0802256	0.158124	0.0423162	0.216316	0.167567	0.000869263	0.0191801
20501018	0.6	0.78	0.05	0.11	F	F	-1.14	0.0356	0.0566	F	1700012A03Rik; 2310061C15Rik; 2310061N02Rik; 2310067B10Rik; 3-Sep; 4921506J03Rik; 4930480E11Rik; 4933408B17Rik; 9130023H24Rik; 9330158F14Rik; 9930014A18Rik; A2BHQ4_MOUSE; AI507597; Abca12_predicted; Abcc10_predicted; Abcg3; Abcg4; Abcg5; Abhd8_predicted; Abr_predicted; Acadm; Accn5; Adh4; Adm; Admr; Adrb2; Aggf1; Agpat2_predicted; Ak3; Akap7; Akr1cl1_predicted; Akr7a3; Aldob; Alg5; Alg6; Aloxe3_p…	3-Sep; CPG2; Capn8; Dhcr24; Parp1; Scn2b; Slc17a7	rno-miR-7a-5p	MIMAT0000606	1	+	134607282	134607304	MIMAT0000606_st	0.78	0.78	0.79	0.56	0.6	0.6	0.48	0.6	0.6	0.117109	0.273509	0.0869042	0.757397	0.617225	0.384291	0.270904	0.0173442	0.38266
20506540	0.85	1.04	0.17	0.17	F	F	-1.14	0.1588	0.1992	F			rno-miR-500-5p	MIMAT0017311	X	+	27334619	27334642	MIMAT0017311_st	1.26	1.13	0.92	0.9	1.15	0.74	0.73	0.91	0.85	0.0027208	0.11396	0.0853871	0.566476	0.00925292	0.150162	0.12313	0.00367752	0.126684
20517134	0.47	0.65	0.06	0.16	F	F	-1.14	0.234	0.2791	F			rno-miR-409b	MIMAT0017870	6	-	134424548	134424570	MIMAT0017870_st	0.37	0.63	0.63	0.74	0.6	0.47	0.47	0.47	0.47	0.979824	0.830651	0.628122	0.792686	0.619671	0.815614	0.679542	0.858873	0.759743
20536344	0.44	0.62	0.11	0.14	F	F	-1.14	0.0125	0.0255	F			rno-mir-3544	MI0015398	6	-	134176763	134176850	MI0015398_st	0.64	0.8	0.46	0.6	0.44	0.23	0.44	0.23	0.44	0.879699	0.610828	0.970948	0.780109	0.186877	0.431503	0.102313	0.255742	0.108072
20534902	0.44	0.63	0.1	0.09	F	F	-1.14	0.0246	0.0422	F			rno-let-7c-2	MI0000831	7	+	123700790	123700884	MI0000831_x_st	0.54	0.67	0.74	0.58	0.47	0.59	0.35	0.47	0.33	0.764896	0.296654	0.69303	0.96807	0.490693	0.161767	0.889042	0.331844	0.544867
20501396	0.6	0.78	0.21	0.21	T	T	-1.14	0.7424	0.772	T	1700019D03Rik; 2310057J16Rik; 2410187C16Rik; 4732479N06Rik; 4921517N04Rik; 4933436C20Rik; 4933439F18Rik; 9930021J17Rik; A2ANA3_MOUSE; A2NXS5_RAT; A430060F13Rik; ATP8_RAT; Abca1; Abce1; Abcg1; Abhd3_predicted; Abra; Abtb1; Acbd4; Acn9; Acsbg1; Adad1; Adh4; Adora3; Agl_predicted; Ahrr; Akap11; Aldoal1; Aldoc; Alg8; Angpt2; Ankrd24_predicted; Ankrd39_predicted; Ankrd41; Apeg3; Aqp8; Arhgap21_predict…		rno-miR-33-5p	MIMAT0000812	7	+	120573224	120573244	MIMAT0000812_st	0.9	0.91	0.68	0.46	0.6	0.6	0.6	1.07	0.6	0.0226324	0.0151921	0.376455	0.479624	0.145716	0.0889193	0.0255755	0.00679775	0.0158638
20536366	0.6	0.78	0	0.17	F	F	-1.14	0.0364	0.0577	F			rno-mir-3558	MI0015420	6	+	10867923	10868036	MI0015420_st	0.59	1	0.8	0.75	0.6	0.6	0.6	0.6	0.6	0.814286	0.119008	0.81632	0.979148	0.755277	0.755274	0.526524	0.715639	0.675768
20517114	0.39	0.57	0.14	0.19	F	F	-1.13	0.0568	0.084	F			rno-miR-3570	MIMAT0017850	13	-	51132571	51132592	MIMAT0017850_st	0.56	0.9	0.62	0.45	0.39	0.6	0.2	0.39	0.39	0.590285	0.0259654	0.20859	0.683494	0.923926	0.19553	0.827151	0.663265	0.412227
20501437	0.34	0.53	0.11	0.03	F	F	-1.13	0.0325	0.0525	F	1110054P19Rik; 1700049G17Rik; 1810034E14Rik; 2310003L06Rik; 2410025L10Rik; 4921524L21Rik; 4930488P18Rik; 4930513O06Rik; 4933425M15Rik; 5730593N15Rik; A230050P20Rik; Aass; Abcg5; Abra; Acf; Adi1; Alg12_predicted; Alkbh2_predicted; Amacr; Ap3b1_predicted; Apbb1ip; Apg3l; Aph1b; Arfip1; Arsk; Asb11_predicted; Aspa; Asxl2_predicted; Atn1; Atp1b4; Atp2c1; Atp6v1h; Atrx; Avpi1; Axin1; Bace2; Bach1_pred…	Cyp2a3; Cyp2a3a	rno-miR-126a-5p	MIMAT0000831	3	+	4768125	4768145	MIMAT0000831_st	0.55	0.51	0.54	0.49	0.34	0.34	0.34	0.54	0.23	0.47926	0.932109	0.59799	0.951399	0.53614	0.80311	0.826787	0.686303	0.997424
20517074	0.47	0.65	0.14	0.18	F	F	-1.13	0.379	0.4256	F			rno-miR-3551-3p	MIMAT0017810	X	-	152841113	152841135	MIMAT0017810_st	0.7	0.74	0.33	0.57	0.47	0.33	0.47	0.72	0.47	0.372333	0.259578	0.972731	0.673761	0.444014	0.315679	0.161762	0.0995171	0.520835
20534707	0.6	0.78	0	0.13	F	T	-1.13	0.0221	0.0392	F			rno-mir-140	MI0000611	19	+	37422704	37422802	MI0000611_st	0.72	0.84	0.92	0.62	0.6	0.6	0.6	0.6	0.6	0.00430654	0.00221388	0.000440298	0.0352183	0.144505	0.0202356	0.128251	0.711705	0.0394048
20536068	0.47	0.65	0	0.2	F	F	-1.13	0.0866	0.1184	F			rno-mir-201	MI0012608	X	-	154169141	154169220	MI0012608_st	0.81	0.52	0.81	0.42	0.47	0.47	0.47	0.47	0.47	0.358378	0.742025	0.212933	0.961535	0.911179	0.61782	0.787349	0.218228	0.494764
20501337	0.7	0.88	0.11	0.15	F	T	-1.13	0.0577	0.0848	F			rno-miR-10b-3p	MIMAT0017092	3	+	57340917	57340937	MIMAT0017092_st	1.08	0.81	0.73	0.93	0.85	0.6	0.6	0.72	0.72	0.00527766	0.0188272	0.029383	0.0100993	0.0190302	0.510222	0.114808	0.155365	0.0201791
20536425	0.47	0.65	0.16	0.07	F	F	-1.13	0.1655	0.2066	F			rno-mir-344b-1	MI0015472	1	-	115319456	115319553	MI0015472_x_st	0.55	0.65	0.64	0.71	0.47	0.78	0.47	0.37	0.47	0.996873	0.637163	0.88215	0.351153	0.409303	0.0743171	0.393793	0.835638	0.676838
20536391	0.34	0.52	0.24	0.03	F	F	-1.13	0.351	0.3974	F			rno-mir-3571	MI0015440	18	+	2191660	2191770	MI0015440_st	0.48	0.5	0.54	0.55	0.15	0.47	0.78	0.25	0.34	0.708437	0.901154	0.769785	0.985572	0.877771	0.547205	0.0352197	0.795714	0.8126
20501567	0.47	0.65	0.05	0.15	F	F	-1.13	0.0607	0.0882	F			rno-miR-298-3p	MIMAT0017166	3	-	165194282	165194303	MIMAT0017166_st	0.48	0.67	0.83	0.62	0.47	0.47	0.48	0.47	0.58	0.568491	0.58342	0.147387	0.475479	0.260741	0.488383	0.289293	0.94364	0.0667664
20501345	0.76	0.94	0.22	0.14	T	F	-1.13	0.2903	0.3369	F			rno-miR-18a-3p	MIMAT0017095	15	+	99853928	99853948	MIMAT0017095_st	1.02	0.7	0.96	0.9	0.98	0.91	0.73	0.41	0.73	0.114381	0.640873	0.167534	0.598229	0.0236532	0.00918261	0.196286	0.0415497	0.111949
20501459	0.42	0.6	0.16	0.11	F	F	-1.13	0.1027	0.1368	F			rno-miR-137-5p	MIMAT0017126	2	+	214802318	214802339	MIMAT0017126_st	0.67	0.53	0.5	0.72	0.44	0.25	0.34	0.44	0.68	0.717798	0.928367	0.982325	0.79836	0.370389	0.460645	0.685923	0.420944	0.231454
20535040	0.6	0.77	0.05	0.08	F	F	-1.13	0.0051	0.0132	F			rno-mir-208a	MI0000949	15	-	33051957	33052039	MI0000949_st	0.77	0.77	0.89	0.68	0.48	0.6	0.6	0.6	0.6	0.131935	0.0962974	0.0919382	0.329999	0.853052	0.617838	0.372816	0.280758	0.370374
20506480	0.47	0.64	0.1	0.09	F	F	-1.13	0.0064	0.0155	F			rno-miR-466c-3p	MIMAT0017287	17	-	79270784	79270804	MIMAT0017287_st	0.62	0.54	0.66	0.77	0.26	0.47	0.47	0.47	0.33	0.93394	0.607017	0.232324	0.42162	0.826218	0.751248	0.641377	0.517189	0.993261
20534904	0.47	0.64	0.09	0.04	F	F	-1.13	0.0046	0.0123	F			rno-let-7f-1	MI0000833	17	+	22120135	22120223	MI0000833_st	0.61	0.62	0.7	0.66	0.47	0.47	0.26	0.47	0.47	0.838198	0.729902	0.479022	0.422013	0.333747	0.291505	0.764871	0.146025	0.186981
20513738	0.47	0.64	0.19	0.09	F	F	-1.13	0.0278	0.0461	F			rno-miR-802-5p	MIMAT0012840	11	+	33538482	33538502	MIMAT0012840_st	0.62	0.82	0.64	0.66	0.47	0.47	0.58	0.07	0.47	0.277026	0.178963	0.322304	0.301619	0.347915	0.635442	0.303711	0.875807	0.338726
20517066	0.48	0.66	0.19	0.07	F	F	-1.13	0.0474	0.0733	F			rno-miR-3547	MIMAT0017802	10	-	14493074	14493096	MIMAT0017802_st	0.57	0.71	0.73	0.61	0.12	0.49	0.49	0.63	0.39	0.581313	0.173239	0.16318	0.707234	0.988978	0.632558	0.586831	0.289183	0.468245
20502371	0.35	0.53	0.17	0.07	F	F	-1.13	0.2148	0.2592	F			rno-miR-449a-3p	MIMAT0017181	2	+	44418328	44418349	MIMAT0017181_st	0.52	0.6	0.42	0.53	0.34	0.69	0.34	0.37	0.23	0.232436	0.860877	0.936365	0.910578	0.961653	0.225292	0.980936	0.914399	0.915368
20537316	0.47	0.64	0	0.14	T	F	-1.13	0.024	0.0415	F			rno-mir-6330	MI0021854	8	-	110244783	110244921	MI0021854_st	0.54	0.53	0.72	0.82	0.47	0.47	0.47	0.47	0.47	0.974902	0.813914	0.350532	0.541831	0.0331049	0.0339628	0.017714	0.0380718	0.0258152
20504137	0.59	0.77	0.22	0.2	F	F	-1.13	0.2455	0.2909	F	1300010F03Rik; 1600016N20Rik; 4930547M16Rik; 5830415F09Rik; A1BPI0_RAT; A4GTP4_RAT; A530006G24Rik; Abcf3; Abhd14a; Abhd3_predicted; Aco2; Acox2; Acox3; Acsbg1; Adam28; Adamts13_predicted; Adamts4; Ahr; Akap5; Akr1b10; Akr1cl1_predicted; Aldh1a1; Als2cr13_predicted; Amdhd1_predicted; Anapc1_predicted; Anapc5; Anpep; Araf; Arf5; Asb7_predicted; Ascl2; Atad2b; Atg16l1; Atp1b4; Atp6v0d2; Aven_predict…		rno-miR-501-5p	MIMAT0003116	X	+	27331164	27331183	MIMAT0003116_st	0.84	0.7	0.52	0.99	0.72	0.38	0.88	0.38	0.6	0.0215571	0.303201	0.535548	0.0995752	0.245248	0.718385	0.112129	0.901594	0.478196
20534718	0.49	0.67	0.18	0.21	F	F	-1.13	0.2637	0.3096	F			rno-mir-340	MI0000622					MI0000622_st	0.52	0.45	0.83	0.87	0.47	0.52	0.52	0.79	0.3	0.785689	0.86987	0.338202	0.169495	0.409249	0.30765	0.295601	0.0370491	0.812241
20513766	0.6	0.77	0.09	0.27	F	F	-1.13	0.1255	0.1635	F			rno-miR-711	MIMAT0012859	8	+	113988210	113988231	MIMAT0012859_st	0.63	0.88	0.56	1.15	0.48	0.6	0.73	0.6	0.6	0.963962	0.496385	0.60926	0.170144	0.486681	0.302051	0.0625953	0.250022	0.316193
20537304	0.51	0.68	0.34	0.05	F	F	-1.13	0.627	0.6631	F			rno-mir-3075	MI0021842	16	+	1112113	1112225	MI0021842_st	0.62	0.67	0.69	0.75	0.57	0.23	0.57	1.16	0.47	0.531905	0.808167	0.5763	0.288723	0.538273	0.885253	0.422991	0.0693939	0.469956
20534945	0.34	0.52	0.16	0.21	F	F	-1.13	0.1094	0.1453	F			rno-mir-29b-1	MI0000864	4	-	58108139	58108219	MI0000864_x_st	0.91	0.56	0.4	0.54	0.34	0.34	0.34	0.66	0.23	0.129726	0.417373	0.936659	0.968027	0.431026	0.696964	0.503533	0.0814809	0.72506
20534716	0.47	0.64	0.09	0.11	F	F	-1.13	0.0413	0.0646	F			rno-mir-339	MI0000620	12	+	15778323	15778418	MI0000620_st	0.66	0.61	0.51	0.78	0.47	0.35	0.47	0.61	0.47	0.701521	0.499814	0.632959	0.224684	0.275333	0.59268	0.160097	0.404184	0.305038
20534982	0.75	0.92	0.13	0.16	F	T	-1.13	0.1551	0.1961	F			rno-mir-125a	MI0000895	1	+	56487580	56487664	MI0000895_st	0.73	0.83	1.03	1.06	0.82	0.95	0.72	0.6	0.72	0.0103129	0.000873824	0.000674657	0.000373597	0.0219956	0.0576872	0.0581344	0.207611	0.021793
20536343	0.47	0.64	0	0.08	F	F	-1.13	0.0093	0.0202	F			rno-mir-3543	MI0015397	6	-	134186227	134186341	MI0015397_st	0.65	0.71	0.52	0.63	0.47	0.47	0.47	0.47	0.47	0.573763	0.520051	0.895361	0.835658	0.746267	0.527922	0.359939	0.673471	0.77077
20517163	0.73	0.9	0.1	0.15	F	F	-1.13	0.5075	0.5517	F			rno-miR-3594-3p	MIMAT0017899	10	-	109476484	109476505	MIMAT0017899_st	0.65	0.99	0.95	0.85	0.72	0.93	0.88	0.73	0.73	0.683093	0.297559	0.167803	0.474927	0.910562	0.213434	0.407737	0.538378	0.566585
20538486	12.37	12.54	1.47	0.12	T	T	-1.13	0.2524	0.2974	T			gi:555853	gi555853_copy4					gi555853_copy4_st	12.77	12.49	12.54	12.58	12.77	12.14	12.14	9.15	12.53	1.30866e-18	2.37636e-18	1.30866e-18	5.22084e-18	4.31087e-18	6.10471e-18	7.81232e-18	2.67473e-13	2.37636e-18
20524614	0.23	0.4	0.04	0.1	F	F	-1.12	0.0047	0.0124	F			rno-miR-679	MIMAT0025072	6	+	134395138	134395158	MIMAT0025072_st	0.57	0.36	0.35	0.45	0.23	0.14	0.23	0.23	0.23	0.828612	0.979461	0.890752	0.957968	0.818937	0.613726	0.996708	0.852385	0.63994
20501378	0.5	0.67	0.15	0.18	F	F	-1.12	0.3376	0.385	F	1110028C15Rik; 1110057P08Rik; 1700049G17Rik; 2310057J16Rik; 2810474C18Rik; 4930503L19Rik; 4932435O22Rik; 5430419D17Rik; 9330158F14Rik; A2ANA3_MOUSE; AI449175; Abp1; Acn9; Acvr2a; Adam10; Add3; Adprhl1; Agbl2_predicted; Ahr; Akap14; Aldh3a2; Alox12_predicted; Als2cr13_predicted; Andpro; Ank2; Ankrd15; Aox1; Ap3b1_predicted; Aqp9; Arhgap5; Arhgef12; Asns; Atn1; Atp11c_predicted; Atp4b; Bbs2; Bckdhb…		rno-miR-29b-1-5p	MIMAT0005445	4	-	58108184	58108205	MIMAT0005445_st	0.33	0.71	0.63	0.68	0.23	0.6	0.47	0.5	0.6	0.862787	0.113646	0.800134	0.449759	0.977868	0.371657	0.14817	0.0138923	0.0673794
20537294	0.58	0.75	0.13	0.13	F	F	-1.12	0.2372	0.2819	F			rno-mir-3099	MI0021833	1	-	65425834	65425962	MI0021833_st	0.71	0.52	0.81	0.77	0.6	0.6	0.49	0.47	0.8	0.207226	0.427081	0.570153	0.711543	0.528505	0.643894	0.830197	0.823138	0.161718
20536423	0.55	0.72	0.07	0.02	F	F	-1.12	0.0033	0.0095	F			rno-mir-3591	MI0015471	18	-	61512734	61512842	MI0015471_st	0.69	0.71	0.74	0.74	0.47	0.59	0.56	0.44	0.56	0.0947015	0.565342	0.236043	0.709519	0.294492	0.0297338	0.159182	0.510737	0.0509633
20535027	0.73	0.9	0.05	0.23	F	T	-1.12	0.3498	0.3964	F			rno-mir-193	MI0000936	10	+	65901048	65901133	MI0000936_st	0.49	1.02	0.89	0.85	0.62	0.73	0.73	0.73	0.73	0.144479	0.00715736	0.00288359	0.0239208	0.105628	0.087899	0.0158492	0.0753331	0.0560353
20501470	0.88	1.05	0.25	0.03	F	T	-1.12	0.192	0.2351	F			rno-miR-143-5p	MIMAT0017129	18	-	57625172	57625192	MIMAT0017129_st	1.04	1.05	0.98	1.05	0.87	1.17	0.88	0.88	0.47	0.141179	0.0203367	0.0246501	0.102275	0.140583	0.00297205	0.0247482	0.127051	0.412598
20501491	0.34	0.51	0.05	0.16	F	F	-1.12	0.0097	0.0209	F			rno-miR-181b-1-3p	MIMAT0017139	13	+	51132753	51132773	MIMAT0017139_st	0.82	0.45	0.54	0.53	0.34	0.34	0.22	0.34	0.34	0.250126	0.802421	0.937253	0.872962	0.698275	0.654551	0.995919	0.97012	0.389873
20537303	0.5	0.66	0.19	0.1	F	F	-1.12	0.2242	0.2687	F			rno-mir-6319	MI0021841	17	+	40031871	40031997	MI0021841_st	0.51	0.65	0.68	0.76	0.47	0.78	0.6	0.47	0.26	0.694511	0.50385	0.646139	0.929858	0.630593	0.141998	0.109795	0.213786	0.732151
20535732	0.71	0.87	0.2	0.09	F	T	-1.12	0.3315	0.3784	F			rno-mir-425	MI0006146	8	+	113614817	113614899	MI0006146_st	0.77	0.98	0.9	0.85	1.11	0.71	0.71	0.6	0.71	0.0197077	0.00227109	0.000646014	0.00940097	0.0859547	0.104634	0.108007	0.817236	0.0265634
20536418	0.46	0.62	0.14	0.08	F	F	-1.12	0.0546	0.0817	F			rno-mir-3588	MI0015466	11	-	16443657	16443762	MI0015466_st	0.66	0.71	0.54	0.59	0.54	0.6	0.47	0.38	0.25	0.794113	0.550607	0.987273	0.97192	0.503055	0.212175	0.692424	0.93961	0.998402
20501376	0.47	0.63	0.09	0.17	F	F	-1.12	0.0753	0.1057	F	1700113I22Rik; 2600011E07Rik; 4631427C17Rik; 4932416N17Rik; 4933425L03Rik; 7420426K07Rik; A; A1A5R5_RAT; A2m; Aadac; Abcc12; Abi2; Abr_predicted; Acbd6; Acox2; Acvr2a; Adamts14_predicted; Adamts16_predicted; Adamts3_predicted; Adm2; Agbl2_predicted; Agc1; Agt; Ahr; Akap1; Akap14; Aldh2; Alg5; Amelx; Ank1; Ankrd27_predicted; Ankrd49_predicted; Anxa3; Ap2a2; Ap3s1_predicted; Apbb3; Apxl; Aqp11; Arh…		rno-miR-29a-5p	MIMAT0004718	4	-	58107811	58107832	MIMAT0004718_st	0.47	0.86	0.68	0.57	0.59	0.47	0.47	0.47	0.34	0.950456	0.191695	0.452009	0.939748	0.150741	0.384849	0.138757	0.637499	0.613047
20501419	0.6	0.76	0	0.04	F	F	-1.12	0.0025	0.0078	F	1700013H16Rik; 1700023A16Rik; 2310067B10Rik; 4732479N06Rik; 4921517N04Rik; 4930519N13Rik; A830006F12Rik; Abcf1; Abhd3_predicted; Acacb; Acin1; Acsl5; Actb; Adamts6_predicted; Adamtsl1; Adra1a<i><sup>m1Mcwi</i></sup>; Adrb2; Afg3l1_predicted; Afp; Ahcy; Alad; Aldh1a1; Anp32b; Anp32e; Apbb3; Apc2_predicted; Aqp4; Arid4a_predicted; Arnt; Arpc2_predicted; Art3; Asahl_predicted; Atad2_predicted; Atp6v…		rno-miR-101a-5p	MIMAT0004726	5	-	121990629	121990650	MIMAT0004726_st	0.73	0.82	0.77	0.74	0.6	0.6	0.6	0.6	0.6	0.364835	0.508548	0.419145	0.826263	0.121259	0.0493668	0.232568	0.0987737	0.148987
20537296	0.47	0.63	0	0.08	F	F	-1.12	0.0097	0.0208	F			rno-mir-344i	MI0021834	1	+	116214994	116215092	MI0021834_x_st	0.67	0.71	0.58	0.54	0.47	0.47	0.47	0.47	0.47	0.910981	0.815914	0.967394	0.990622	0.762826	0.862408	0.810246	0.837527	0.963818
20538472	0.71	0.88	0.23	0.21	T	F	-1.12	0.81	0.8361	F			spike_in-control-37	spike_in-control-37					spike_in-control-37_st	0.88	0.84	0.9	0.46	0.66	0.66	1.06	0.46	0.84	0.0242164	0.0549761	0.116497	0.595066	0.0408816	0.259997	0.010018	0.580964	0.0286638
20535429	0.78	0.94	0.19	0.2	T	T	-1.12	0.4531	0.499	T			rno-mir-664-1	MI0003722	18	+	47881354	47881412	MI0003722_x_st	0.91	1.17	0.97	0.68	0.67	0.78	0.78	0.78	1.17	0.0482092	0.00110588	0.00809394	0.534529	0.0214907	0.00263677	0.00324367	0.0730833	0.000206683
20513750	0.47	0.63	0.02	0.1	F	F	-1.12	0.013	0.026	F			rno-miR-294	MIMAT0012848	1	-	64273008	64273028	MIMAT0012848_st	0.79	0.57	0.67	0.58	0.52	0.47	0.47	0.47	0.47	0.292529	0.723243	0.439189	0.872791	0.153213	0.203209	0.0467186	0.233227	0.611984
20504143	0.49	0.65	0.32	0.08	F	F	-1.12	0.3701	0.4171	F			rno-miR-224-3p	MIMAT0017200	X	+	158348561	158348582	MIMAT0017200_st	0.63	0.57	0.68	0.76	0.84	0.23	0.2	0.45	0.84	0.037652	0.614737	0.455018	0.272153	0.0264301	0.208511	0.708268	0.198349	0.161644
20524318	0.23	0.39	0	0.13	F	F	-1.12	0.0129	0.026	F			rno-miR-509-3p	MIMAT0024850	X	-	154191001	154191022	MIMAT0024850_st	0.61	0.39	0.41	0.31	0.23	0.23	0.23	0.24	0.23	0.64335	0.838073	0.854167	0.999983	0.897618	0.994561	0.835058	0.438855	0.805587
20501339	0.46	0.62	0.21	0.21	F	F	-1.12	0.0781	0.1087	F			rno-miR-15b-3p	MIMAT0017093	2	+	158992291	158992312	MIMAT0017093_st	0.64	1.04	0.62	0.61	0.3	0.21	0.6	0.71	0.49	0.779596	0.366515	0.836565	0.967828	0.973817	0.921753	0.45294	0.106028	0.39307
20535715	0.34	0.5	0.04	0.06	F	F	-1.12	0.0049	0.0128	F			rno-mir-147	MI0006130	3	+	109612639	109612717	MI0006130_st	0.49	0.51	0.44	0.58	0.26	0.34	0.34	0.34	0.34	0.985013	0.942477	0.975598	0.984552	0.416336	0.348082	0.17	0.553294	0.325697
20504154	0.47	0.62	0.14	0.09	F	F	-1.12	0.06	0.0875	F	1700019N12Rik; 1700095B22Rik; 4930451C15Rik; 4930564D02Rik; 5830411N06Rik; A830031A19Rik; AU020772; Abca12_predicted; Abcg8; Abtb1; Actr8_predicted; Adam17; Adamts4; Adamts6_predicted; Adcy5; Agbl2_predicted; Agpat4; Akap9; Amid_predicted; Ankrd50_predicted; Aqp3; Areg; Arfgap1; Arhgef1; Arrb2; Asb7_predicted; Atp2c1; Atp6v1d; Atp6v1g3_predicted; B0at1; Bbs9; Bcl2l12_predicted; Bfsp1; Brf2; Bsg; …		rno-miR-1-5p	MIMAT0003162	18	-	2191724	2191745	MIMAT0003162_st	0.62	0.51	0.74	0.62	0.23	0.47	0.47	0.47	0.6	0.246212	0.257098	0.0224992	0.255812	0.390506	0.104351	0.0852008	0.327917	0.125196
20535231	0.47	0.62	0	0.06	T	F	-1.12	0.0063	0.0153	F			rno-mir-215	MI0003482	13	+	101312688	101312784	MI0003482_st	0.55	0.62	0.62	0.69	0.47	0.47	0.47	0.47	0.47	0.513571	0.13421	0.281015	0.851242	0.0341958	0.0134545	0.0767171	0.0137933	0.00212104
20536372	0.51	0.67	0.22	0.04	F	F	-1.12	0.2287	0.2736	F			rno-mir-299b	MI0015425	6	-	134389793	134389910	MI0015425_st	0.69	0.71	0.62	0.65	0.47	0.37	0.76	0.75	0.28	0.686442	0.610624	0.916087	0.892823	0.818413	0.914532	0.340209	0.120683	0.900841
20506515	0.47	0.62	0.12	0.15	F	F	-1.11	0.3125	0.3597	F	0610007P08Rik; 2310073E15Rik; 2610002J02Rik; 4732479N06Rik; 4930402K13Rik; 4930485B16Rik; 4931400O07Rik; A530088E08Rik; A630089N07Rik; Abcb7; Abhd3_predicted; Ablim1_predicted; Abo; Acat2; Actc1; Adam12_predicted; Adamts19_predicted; Adck1; Adcy2; Add3; Adrb2; Aer61; Aggf1; Ahi1; Akap1; Akap13; Aldh1b1; Alg1_predicted; Alox5ap; Anapc5; Ankfy1_predicted; Aof1_predicted; Ap1s2_predicted; Apeh; Apex…		rno-miR-301b-3p	MIMAT0005304	11	+	85885292	85885314	MIMAT0005304_st	0.62	0.84	0.48	0.63	0.74	0.47	0.6	0.47	0.47	0.649153	0.235583	0.578055	0.454402	0.206705	0.158684	0.232417	0.89812	0.460929
20534924	0.47	0.62	0.06	0.15	F	F	-1.11	0.0263	0.0442	F			rno-mir-19b-1	MI0000847	15	+	99854320	99854406	MI0000847_x_st	0.45	0.81	0.59	0.65	0.47	0.47	0.36	0.47	0.34	0.451246	0.258376	0.150427	0.245825	0.151127	0.0197077	0.203246	0.275573	0.339031
20536055	0.47	0.62	0.06	0.05	F	F	-1.11	0.0544	0.0815	F			rno-mir-582	MI0012595	2	+	40714116	40714196	MI0012595_st	0.62	0.6	0.54	0.64	0.47	0.47	0.47	0.6	0.47	0.855261	0.743927	0.877053	0.566764	0.691606	0.225927	0.650408	0.728229	0.489424
20501522	0.48	0.64	0.18	0.14	F	F	-1.11	0.2175	0.2619	F			rno-miR-200b-5p	MIMAT0017152	5	-	172899051	172899072	MIMAT0017152_st	0.56	0.73	0.47	0.78	0.38	0.73	0.26	0.48	0.6	0.805035	0.634336	0.936768	0.286557	0.219108	0.0317408	0.834114	0.207487	0.12667
20501327	0.47	0.62	0	0.1	F	F	-1.11	0.022	0.0392	F			rno-let-7f-2-3p	MIMAT0017090	X	+	41377000	41377020	MIMAT0017090_st	0.72	0.52	0.69	0.54	0.47	0.47	0.47	0.47	0.47	0.515654	0.706593	0.660918	0.71683	0.48138	0.768175	0.908641	0.824421	0.81843
20534972	0.6	0.75	0.08	0.11	F	T	-1.11	0.0529	0.0798	F			rno-mir-106b	MI0000889	12	-	17608382	17608463	MI0000889_st	0.85	0.69	0.82	0.62	0.7	0.6	0.6	0.47	0.6	0.00190327	0.00390154	0.00624721	0.0172115	0.398585	0.601948	0.247295	0.8369	0.170575
20535041	0.75	0.9	0.2	0.17	F	T	-1.11	0.3221	0.3688	F			rno-mir-210	MI0000950	1	-	201415656	201415765	MI0000950_st	0.84	1.04	0.65	0.98	1.04	0.78	0.49	0.78	0.65	0.205561	0.0287999	0.0494224	0.0338433	0.142933	0.205733	0.456878	0.148112	0.260367
20537305	0.47	0.62	0.05	0.14	F	F	-1.11	0.0143	0.0278	F			rno-mir-6320	MI0021843	15	-	45729833	45729953	MI0021843_st	0.55	0.86	0.68	0.57	0.47	0.35	0.47	0.47	0.47	0.906688	0.172737	0.526004	0.609145	0.106339	0.11952	0.146505	0.0838979	0.0979152
20506504	0.34	0.49	0.08	0.34	F	F	-1.11	0.0658	0.0948	F			rno-miR-17-2-3p	MIMAT0017295	X	-	139741453	139741475	MIMAT0017295_st	0.49	0.58	0.4	1.15	0.34	0.24	0.34	0.46	0.34	0.993897	0.906023	0.593951	0.455877	0.818721	0.899056	0.87286	0.673458	0.745236
20534981	0.47	0.62	0.13	0.11	F	F	-1.11	0.3447	0.3917	F			rno-mir-124-2	MI0000894	2	+	102699466	102699574	MI0000894_st	0.59	0.62	0.43	0.7	0.72	0.37	0.47	0.47	0.47	0.958945	0.917141	0.988561	0.797075	0.61148	0.912358	0.845328	0.919126	0.940915
20535039	0.6	0.74	0.1	0.21	T	T	-1.11	0.1165	0.1536	T			rno-mir-206	MI0000948	9	+	19401985	19402068	MI0000948_st	1.13	0.8	0.75	0.63	0.6	0.6	0.6	0.6	0.82	5.13997e-05	0.0212083	0.00141252	0.09277	0.0362642	0.00348602	0.000806528	0.0245589	0.000221848
20538475	0.53	0.68	0.18	0.19	F	F	-1.11	0.181	0.2241	F			spike_in-control-44	spike_in-control-44					spike_in-control-44_st	0.96	0.72	0.51	0.64	0.54	0.65	0.41	0.31	0.76	0.117432	0.187705	0.880658	0.764472	0.607766	0.127394	0.516215	0.893567	0.258062
20535283	0.52	0.66	0.14	0.14	T	T	-1.11	0.0836	0.115	T			rno-mir-382	MI0003548	6	+	134415263	134415342	MI0003548_st	0.66	0.7	0.59	0.9	0.73	0.48	0.48	0.36	0.6	0.00707499	0.0371736	0.00298669	0.00259934	0.00184075	0.0445181	0.0557873	0.0897526	0.00189647
20536075	0.47	0.61	0.05	0.14	F	F	-1.11	0.0461	0.0714	F			rno-mir-761	MI0012615	5	+	130366418	130366493	MI0012615_st	0.7	0.76	0.53	0.45	0.47	0.47	0.36	0.47	0.47	0.343339	0.679895	0.971544	0.990205	0.294957	0.433848	0.796151	0.187236	0.464243
20501449	0.47	0.61	0.04	0.11	F	F	-1.11	0.0173	0.0326	F			rno-miR-132-5p	MIMAT0017123	10	+	62480749	62480770	MIMAT0017123_st	0.82	0.62	0.62	0.58	0.47	0.47	0.47	0.47	0.57	0.367853	0.933899	0.9132	0.870451	0.77154	0.722804	0.620842	0.831797	0.491188
20536428	0.56	0.71	0.11	0.07	F	F	-1.11	0.0129	0.026	F			rno-mir-3594	MI0015475	10	-	109476482	109476546	MI0015475_st	0.61	0.77	0.74	0.68	0.56	0.34	0.56	0.37	0.56	0.642955	0.347444	0.353577	0.698137	0.730049	0.927893	0.60645	0.764191	0.744378
20535743	0.78	0.92	0.2	0.15	T	T	-1.11	0.452	0.4983	T			rno-mir-672	MI0006157	X	-	92107908	92107987	MI0006157_st	0.98	0.71	0.88	1.05	0.6	0.78	0.78	1.14	0.78	0.0295821	0.142375	0.0014394	0.0309702	0.000268729	0.000189774	1.69373e-05	1.64948e-05	1.1888e-05
20535066	0.78	0.92	0.15	0.14	T	T	-1.11	0.1215	0.1592	T			rno-mir-300	MI0000971	6	+	134405237	134405315	MI0000971_x_st	0.89	1.05	0.96	0.72	0.78	0.78	0.49	0.88	0.78	0.263932	0.0153215	0.0079379	0.149014	0.0115658	0.019475	0.0770899	0.00625052	0.066791
20506555	0.6	0.74	0.06	0.18	T	F	-1.11	0.4767	0.5218	F			rno-miR-742-5p	MIMAT0017314	X	-	152829315	152829335	MIMAT0017314_st	0.44	0.72	0.87	0.72	0.6	0.6	0.6	0.73	0.6	0.943632	0.314024	0.211486	0.249827	0.0619346	0.00100584	0.0155475	0.0303841	0.018288
20535431	0.6	0.74	0.1	0.13	F	F	-1.11	0.071	0.101	F			rno-mir-497	MI0003724	10	+	57073846	57073914	MI0003724_st	0.69	0.92	0.62	0.78	0.46	0.6	0.6	0.6	0.73	0.190575	0.0272291	0.10833	0.205025	0.586881	0.187047	0.29862	0.736642	0.179916
20538473	0.36	0.5	0.08	0.09	F	F	-1.11	0.0389	0.0611	F			spike_in-control-38	spike_in-control-38					spike_in-control-38_st	0.43	0.45	0.55	0.62	0.47	0.24	0.36	0.36	0.36	0.899831	0.850974	0.908959	0.702136	0.799061	0.89749	0.996436	0.926806	0.338509
20537281	0.47	0.61	0	0.16	F	F	-1.1	0.0671	0.0966	F			rno-mir-509	MI0021536	X	-	154190988	154191072	MI0021536_st	0.49	0.7	0.81	0.49	0.47	0.47	0.47	0.47	0.47	0.981183	0.7763	0.45798	0.875335	0.303063	0.449917	0.0482922	0.545961	0.190006
20517167	0.36	0.51	0.11	0.18	F	F	-1.1	0.1872	0.2298	F			rno-miR-3595	MIMAT0017903	6	-	134404740	134404758	MIMAT0017903_st	0.42	0.44	0.81	0.58	0.37	0.47	0.34	0.6	0.34	0.982245	0.915028	0.184855	0.500787	0.598228	0.839133	0.811659	0.347756	0.902852
20535045	0.48	0.62	0.13	0.11	F	T	-1.1	0.0981	0.1312	F			rno-mir-181a-1	MI0000953	13	+	51132517	51132616	MI0000953_x_st	0.73	0.64	0.47	0.61	0.5	0.47	0.6	0.47	0.24	0.0466243	0.0256779	0.185247	0.265149	0.0977934	0.166875	0.0199409	0.471156	0.403856
20537322	0.6	0.74	0.05	0.08	F	F	-1.1	0.0811	0.112	F			rno-mir-6334	MI0021860	3	-	145879143	145879241	MI0021860_st	0.71	0.63	0.8	0.77	0.6	0.6	0.6	0.72	0.6	0.6071	0.440248	0.483775	0.471508	0.68155	0.336422	0.491648	0.503978	0.190643
20501403	0.47	0.6	0.06	0.15	F	F	-1.1	0.1686	0.2097	F			rno-miR-34a-3p	MIMAT0017106	5	+	167187960	167187981	MIMAT0017106_st	0.68	0.77	0.53	0.44	0.47	0.6	0.47	0.47	0.47	0.33173	0.435862	0.940838	0.914678	0.363799	0.0799428	0.350563	0.559612	0.744602
20535736	0.6	0.73	0	0.1	F	F	-1.1	0.0298	0.0488	F			rno-mir-471	MI0006150	X	-	152840380	152840457	MI0006150_st	0.84	0.7	0.62	0.77	0.6	0.6	0.6	0.6	0.6	0.0438328	0.289046	0.199862	0.148338	0.158071	0.130715	0.218459	0.22495	0.0386479
20536074	0.59	0.73	0.11	0.14	F	F	-1.1	0.0729	0.1035	F			rno-mir-667	MI0012614	6	+	134400500	134400591	MI0012614_st	0.76	0.94	0.61	0.7	0.43	0.6	0.55	0.73	0.6	0.48689	0.0652059	0.391027	0.659642	0.61895	0.0733936	0.604818	0.106626	0.0317219
20536373	0.53	0.67	0.2	0.06	F	F	-1.1	0.2554	0.3003	F			rno-mir-299b	MI0015425	6	-	134389793	134389910	MI0015425_x_st	0.72	0.71	0.62	0.61	0.47	0.47	0.76	0.73	0.28	0.593284	0.550214	0.819559	0.943051	0.701806	0.762475	0.305437	0.197065	0.784007
20536072	0.6	0.73	0.16	0.1	T	F	-1.1	0.0876	0.119	F			rno-mir-465	MI0012612	X	-	152868881	152868957	MI0012612_st	0.65	0.8	0.85	0.65	0.3	0.6	0.6	0.72	0.6	0.916576	0.0813177	0.0444485	0.907623	0.00554589	0.000531347	6.96268e-05	0.00176118	9.5049e-05
20513749	0.4	0.54	0.15	0.12	F	F	-1.1	0.2502	0.2952	F			rno-miR-293-3p	MIMAT0017365	1	-	64273335	64273356	MIMAT0017365_st	0.74	0.47	0.55	0.55	0.4	0.4	0.4	0.4	0.73	0.426898	0.774282	0.618983	0.91324	0.995968	0.501254	0.667826	0.846643	0.176106
20535235	0.49	0.63	0.05	0.2	F	F	-1.1	0.048	0.0738	F			rno-mir-370	MI0003486	6	+	134210194	134210272	MI0003486_st	1.01	0.69	0.57	0.63	0.6	0.49	0.49	0.49	0.49	0.182814	0.289705	0.849074	0.39052	0.132	0.563905	0.469454	0.569024	0.287319
20534908	0.6	0.73	0.24	0.06	F	T	-1.1	0.6341	0.6689	F			rno-let-7i	MI0000835	7	-	62755360	62755444	MI0000835_st	0.69	0.8	0.77	0.69	0.6	0.5	0.6	0.6	1.09	0.0530121	0.0475874	0.0356504	0.0704559	0.0728078	0.1978	0.0399021	0.640398	0.00418888
20517130	0.34	0.48	0.05	0.11	F	F	-1.1	0.0102	0.0218	F			rno-miR-3578	MIMAT0017866	6	-	134424791	134424812	MIMAT0017866_st	0.49	0.5	0.43	0.7	0.23	0.34	0.34	0.34	0.34	0.290964	0.890626	0.783817	0.512151	0.786471	0.502205	0.486275	0.9196	0.634632
20535023	0.6	0.73	0.04	0.08	T	F	-1.1	0.1505	0.1906	F			rno-mir-190a	MI0000933	8	-	71549023	71549107	MI0000933_st	0.77	0.71	0.59	0.72	0.6	0.6	0.7	0.6	0.6	0.171511	0.768615	0.816545	0.906691	0.00821718	0.295818	0.0177762	0.046919	0.00378303
20535017	0.6	0.73	0.11	0.07	F	F	-1.1	0.0312	0.0508	F			rno-mir-181b-2	MI0000927	3	+	18652007	18652094	MI0000927_st	0.79	0.65	0.78	0.68	0.6	0.6	0.6	0.6	0.34	0.260182	0.382368	0.415798	0.628445	0.377364	0.151641	0.122953	0.389351	0.543971
20513718	0.47	0.6	0.05	0.04	F	F	-1.1	0.0096	0.0207	F			rno-miR-490-3p	MIMAT0012823	4	+	63815445	63815466	MIMAT0012823_st	0.6	0.65	0.6	0.54	0.47	0.47	0.36	0.47	0.47	0.786457	0.818689	0.692696	0.991429	0.708377	0.861721	0.716226	0.250998	0.586988
20534742	0.49	0.62	0.1	0.09	F	F	-1.09	0.1682	0.2094	F			rno-mir-135b	MI0000645	13	+	45078792	45078888	MI0000645_st	0.61	0.62	0.62	0.8	0.49	0.49	0.49	0.72	0.6	0.778489	0.88624	0.468495	0.303491	0.776024	0.867066	0.887836	0.587556	0.418434
20517142	0.44	0.57	0.08	0.1	F	F	-1.09	0.0981	0.1312	F			rno-miR-3585-5p	MIMAT0017878	X	-	154164132	154164153	MIMAT0017878_st	0.46	0.66	0.51	0.65	0.57	0.34	0.44	0.44	0.44	0.981401	0.378858	0.965798	0.887853	0.57265	0.96966	0.805564	0.456292	0.914379
20506807	0.48	0.61	0.13	0.07	F	F	-1.09	0.0892	0.121	F			rno-miR-551b-3p	MIMAT0005596	2	+	114095933	114095955	MIMAT0005596_st	0.63	0.58	0.56	0.72	0.34	0.49	0.34	0.64	0.55	0.826492	0.962943	0.760231	0.558119	0.848155	0.5186	0.820537	0.778279	0.282337
20501563	0.88	1.01	0.28	0.1	F	T	-1.09	0.7055	0.738	F	2200002D01Rik; 2310057J16Rik; 2600006K01Rik; 2900083I11Rik; 3110082D06Rik; 3830408D24Rik; 4932411E22Rik; 5430432N15Rik; 5730593N15Rik; Abcd1_predicted; Accn3; Adprhl1; Agrn; Aim1l_predicted; Aire_predicted; Aldoa; Alpk3_predicted; Alx4_predicted; Amid_predicted; Ap1s1_predicted; Apba3; Arfgap1; Arhgef1; Arhgef7; Asam; Asb6; Atp13a2; Atp4a; Atp5b; Axin1; Azgp1; B130050I23Rik; B3galt4; Bad_v2; Bcl7…		rno-miR-296-5p	MIMAT0000898	3	-	165193865	165193885	MIMAT0000898_st	0.9	1.06	1.13	0.96	0.88	0.88	0.88	1.18	1.51	0.0711253	0.0268774	0.0107474	0.0991751	0.39602	0.136574	0.402599	0.248006	0.0459904
20534698	0.6	0.72	0.19	0.09	T	T	-1.09	0.2805	0.3269	T			rno-let-7d	MI0000601	17	+	22121894	22121991	MI0000601_st	0.78	0.77	0.68	0.58	0.83	0.3	0.6	0.6	0.6	0.00064619	0.00900396	0.000298336	0.00237931	5.7204e-05	0.00708908	0.00136785	0.484938	0.00208976
20501457	0.44	0.57	0.04	0.18	F	F	-1.09	0.124	0.162	F	2310015A05Rik; 2700049A03Rik; 3830408D24Rik; 4930424G05Rik; 4930485B16Rik; 4930519N13Rik; 5133400G04Rik; A2ARZ2_MOUSE; A2NB68_RAT; Abcb4; Acin1; Acpt_predicted; Acta1; Ada; Adora3; Adrb2; Agc1; Agxt; Akap4; Akr1d1; Aldh3b1; Alx4_predicted; Antxr2; Apobec1; Arhgef1; Ascc3; Ascl3_predicted; Asgr2; Atad1; Atf1; B0at1; BC023829; Bat5; Bax; Bbs2; Bex4; Bloc1s2; Bmp2k; Bmp6; Brdt; CA123_RAT; COBA1_RAT;…		rno-miR-136-5p	MIMAT0000842	6	+	134186991	134187013	MIMAT0000842_st	0.77	0.66	0.36	0.48	0.44	0.44	0.34	0.44	0.44	0.213572	0.217834	0.995224	0.979499	0.506803	0.721472	0.951845	0.468369	0.308596
20517087	0.47	0.59	0.13	0.11	F	F	-1.09	0.1388	0.1774	F			rno-miR-3596d	MIMAT0017823	17	-	22120142	22120161	MIMAT0017823_st	0.56	0.68	0.62	0.43	0.47	0.57	0.47	0.47	0.21	0.866551	0.676211	0.673326	0.993878	0.124512	0.204526	0.68022	0.84881	0.831834
20535005	0.71	0.83	0.13	0.11	T	F	-1.09	0.471	0.5164	F			rno-mir-142	MI0000915	10	+	76049280	76049366	MI0000915_st	0.87	0.62	0.84	0.79	0.61	0.61	0.72	0.72	0.93	0.289647	0.67974	0.297939	0.478892	0.0342318	0.264201	0.0479002	0.0653005	0.00532765
20504206	0.5	0.62	0.24	0.09	F	F	-1.09	0.2161	0.2605	F			rno-miR-540-5p	MIMAT0017211	6	+	134177047	134177069	MIMAT0017211_st	0.8	0.6	0.62	0.65	0.15	0.8	0.62	0.47	0.47	0.501528	0.945795	0.78518	0.718575	0.991017	0.100714	0.218146	0.90579	0.934787
20501456	0.63	0.74	0.22	0.15	F	F	-1.09	0.9137	0.9316	F	1700061I17Rik; 1700110M21Rik; 2700046A07Rik; 4930523C07Rik; 4930562C15Rik; 4930578C19Rik; A930003A15Rik; AI115600; Abcc8; Abcg4; Abp1; Acf; Acot7; Adam7; Adck4; Afm; Aire_predicted; Akr1c12_predicted; Als2cr4_predicted; Alx4_predicted; Ambn; Ammecr1; Ank2; Apbb1; Apoa2; Arhgap1_predicted; Arpc4_predicted; Arrdc1; Art4_predicted; Artn; Arx; Atf2; Atp6v1c1; B4galt1; Bag1_predicted; Bag3; Bin2; Bles…		rno-miR-135a-3p	MIMAT0004732	7	-	29077676	29077697	MIMAT0004732_st	0.81	0.73	0.45	0.7	0.59	1.02	0.47	0.59	0.78	0.29155	0.449454	0.96193	0.8561	0.348838	0.0148606	0.590807	0.209125	0.0732833
20535712	0.47	0.58	0.09	0.15	F	F	-1.09	0.0258	0.0439	F			rno-mir-883	MI0006126	X	-	152829659	152829735	MI0006126_st	0.62	0.87	0.51	0.59	0.47	0.47	0.47	0.47	0.26	0.515995	0.44903	0.954096	0.841739	0.394323	0.861595	0.854272	0.791782	0.792271
20535052	0.34	0.46	0.11	0.1	F	F	-1.09	0.1649	0.2061	F			rno-mir-219a-2	MI0000960	3	-	8833905	8834000	MI0000960_st	0.44	0.47	0.47	0.66	0.6	0.34	0.34	0.34	0.34	0.735378	0.987521	0.649361	0.930225	0.53276	0.988755	0.604681	0.766637	0.824879
20513752	0.47	0.58	0.09	0.07	F	F	-1.09	0.0246	0.0422	F			rno-miR-295-3p	MIMAT0017366	1	-	64272854	64272875	MIMAT0017366_st	0.61	0.55	0.69	0.53	0.27	0.47	0.47	0.47	0.47	0.839804	0.563036	0.176912	0.934197	0.767988	0.639793	0.805348	0.483359	0.415253
20534736	0.47	0.58	0	0.08	F	F	-1.08	0.0291	0.0479	F			rno-mir-350	MI0000639	13	-	92545075	92545173	MI0000639_st	0.71	0.6	0.51	0.56	0.47	0.47	0.47	0.47	0.47	0.567337	0.689749	0.939176	0.765911	0.64987	0.572735	0.332824	0.615438	0.377542
20513747	0.47	0.58	0.19	0.07	F	F	-1.08	0.1379	0.1766	F			rno-miR-201-3p	MIMAT0017364	X	-	154169153	154169174	MIMAT0017364_st	0.62	0.55	0.65	0.5	0.47	0.59	0.47	0.47	0.08	0.570886	0.936747	0.712348	0.577518	0.682886	0.125999	0.900331	0.473512	0.983514
20535054	0.48	0.6	0.3	0.12	F	F	-1.08	0.9868	0.9869	F			rno-mir-222	MI0000962	X	+	14935056	14935158	MI0000962_st	0.58	0.52	0.81	0.63	0.81	0.34	0.47	1.08	0.47	0.0576531	0.0645522	0.0215074	0.0920549	0.125399	0.897787	0.480381	0.0688046	0.902647
20536346	0.6	0.71	0.04	0.13	F	F	-1.08	0.0933	0.1255	F			rno-mir-3546	MI0015400	15	+	33051941	33052056	MI0015400_st	0.54	0.66	0.84	0.77	0.5	0.6	0.6	0.6	0.6	0.756556	0.456202	0.189024	0.254924	0.911656	0.378935	0.255906	0.763378	0.211299
20534926	0.47	0.58	0.08	0.06	F	F	-1.08	0.0727	0.1032	F			rno-mir-19a	MI0000849	15	+	99854018	99854099	MI0000849_st	0.53	0.64	0.62	0.54	0.47	0.47	0.58	0.47	0.35	0.772151	0.903489	0.877652	0.976165	0.469237	0.485544	0.232874	0.613715	0.534938
20536360	0.61	0.73	0.21	0.17	F	F	-1.08	0.1727	0.2144	F			rno-mir-3556b	MI0015414	13	-	110968040	110968146	MI0015414_st	1.06	0.77	0.67	0.73	0.61	0.93	0.61	0.34	0.61	0.0600128	0.222864	0.184981	0.222781	0.354539	0.0367264	0.124871	0.88419	0.657503
20534910	0.47	0.58	0.08	0.12	F	F	-1.08	0.1166	0.1536	F			rno-mir-7b	MI0000837					MI0000837_st	0.58	0.58	0.75	0.46	0.47	0.47	0.59	0.47	0.37	0.817161	0.554782	0.620599	0.991039	0.394959	0.605039	0.352758	0.684788	0.67492
20535110	0.78	0.89	0.13	0.13	F	T	-1.08	0.4049	0.4511	F			rno-mir-433	MI0001724	6	+	134183216	134183308	MI0001724_st	0.73	0.87	0.92	1.03	1.03	0.78	0.67	0.78	0.78	0.00138075	0.00100076	0.0016531	0.000594525	0.177898	0.124818	0.709325	0.228813	0.253125
20506534	0.34	0.46	0	0.07	F	F	-1.08	0.0428	0.0668	F			rno-miR-463-5p	MIMAT0017309	X	-	152844354	152844374	MIMAT0017309_st	0.54	0.42	0.37	0.49	0.34	0.34	0.34	0.34	0.34	0.605659	0.9614	0.995672	0.935314	0.452884	0.925353	0.338561	0.826768	0.553482
20517120	0.67	0.78	0.16	0.19	F	F	-1.08	0.1834	0.2254	F			rno-miR-3573-5p	MIMAT0017856	X	+	87164927	87164948	MIMAT0017856_st	1.11	0.72	0.69	0.86	0.47	0.67	0.67	0.67	0.92	0.100901	0.51555	0.535733	0.117034	0.492399	0.0701088	0.0541701	0.50076	0.00807501
20506554	0.47	0.58	0.11	0.06	F	F	-1.08	0.3756	0.4226	F	1110001A16Rik; 1200003I07Rik; 4631422O05Rik; 5430432N15Rik; 9030205A07Rik; 9330154K18Rik; A230062G08Rik; A3galt2; Aasdhppt_predicted; Abo; Acrv1; Acsbg1; Acyp1_predicted; Adad2; Adam7; Adamts3_predicted; Adamts5; Adamts8_predicted; Adamts9_predicted; Add3; Af6; Ak3; Aldh3a2; Alox15; Andpro; Antxr2; Anxa5; Apoe; Arl2; Asb7_predicted; Aspa; Atf7ip_predicted; Atox1; Atp2a2; Avpr1b; BC003267; Bbs7; B…		rno-miR-708-3p	MIMAT0005332	1	+	153476725	153476746	MIMAT0005332_st	0.55	0.65	0.6	0.5	0.7	0.47	0.47	0.47	0.47	0.968598	0.816181	0.193254	0.742447	0.233305	0.2133	0.0991187	0.162434	0.406597
20534710	0.47	0.58	0.23	0.17	T	T	-1.08	0.2849	0.331	T			rno-mir-337	MI0000614	6	+	134176751	134176847	MI0000614_st	0.5	0.83	0.64	0.45	0.72	0.34	0.47	0.12	0.6	0.00012819	1.77668e-05	0.00216191	0.0173228	0.0116824	0.045473	0.0964646	0.130269	0.0180685
20537295	0.47	0.57	0	0.09	F	F	-1.08	0.0615	0.0892	F			rno-mir-344i	MI0021834	1	+	116214994	116215092	MI0021834_st	0.63	0.68	0.49	0.51	0.47	0.47	0.47	0.47	0.47	0.928834	0.895938	0.989041	0.994804	0.793417	0.820552	0.627244	0.909816	0.760215
20535746	0.47	0.57	0.09	0.09	F	F	-1.08	0.2209	0.2655	F			rno-mir-708	MI0006160	1	+	153476669	153476756	MI0006160_st	0.46	0.52	0.63	0.66	0.47	0.36	0.62	0.47	0.47	0.772322	0.200908	0.544036	0.28875	0.859039	0.640342	0.37897	0.412752	0.248204
20534728	0.78	0.88	0.14	0.11	T	F	-1.08	0.3876	0.4346	F			rno-mir-345	MI0000631	6	+	133178806	133178901	MI0000631_st	0.75	0.88	0.88	1.02	0.78	0.78	0.66	1.03	0.78	0.675016	0.4572	0.109479	0.199841	0.0917577	0.0474529	0.0160206	0.0264274	0.00702237
20535015	0.53	0.63	0.09	0.09	F	F	-1.08	0.6764	0.7087	F			rno-mir-181a-2	MI0000925	3	+	18650904	18651020	MI0000925_st	0.61	0.68	0.47	0.62	0.53	0.53	0.53	0.53	0.73	0.946271	0.271523	0.865048	0.947989	0.50085	0.700164	0.880547	0.861556	0.23569
20534745	0.4	0.5	0.15	0.04	F	F	-1.07	0.9645	0.97	F			rno-mir-101b	MI0000648	1	+	232779584	232779680	MI0000648_st	0.49	0.51	0.42	0.51	0.47	0.4	0.4	0.4	0.73	0.909242	0.619153	0.772126	0.578897	0.236043	0.627821	0.687978	0.490943	0.0881085
20535002	0.6	0.7	0.06	0.18	F	F	-1.07	0.1938	0.2365	F			rno-mir-138-1	MI0000912	8	+	127390278	127390376	MI0000912_st	0.57	0.75	0.66	0.99	0.6	0.6	0.6	0.73	0.6	0.640203	0.357322	0.291139	0.359303	0.494741	0.131839	0.657969	0.175185	0.24155
20535044	0.49	0.59	0.15	0.11	F	F	-1.07	0.2501	0.2952	F			rno-mir-181a-1	MI0000953	13	+	51132517	51132616	MI0000953_st	0.72	0.61	0.45	0.57	0.6	0.47	0.6	0.47	0.24	0.444262	0.326786	0.750804	0.926144	0.464758	0.338002	0.223603	0.684775	0.977243
20534974	0.73	0.84	0.13	0.06	T	F	-1.07	0.3091	0.3565	F			rno-mir-122	MI0000891	18	+	61512747	61512831	MI0000891_st	0.87	0.82	0.73	0.84	0.73	0.92	0.55	0.73	0.73	0.0141043	0.138864	0.198327	0.299572	0.00252777	0.000488143	0.00150166	0.00248935	0.00114206
20535711	0.47	0.57	0.01	0.04	F	F	-1.07	0.0351	0.056	F			rno-mir-881	MI0006123	X	-	152852188	152852264	MI0006123_st	0.58	0.62	0.55	0.52	0.47	0.47	0.47	0.48	0.47	0.973985	0.799966	0.560444	0.887888	0.455004	0.364704	0.0693851	0.0117346	0.583894
20535226	0.58	0.68	0.08	0.06	F	T	-1.07	0.1124	0.1489	F			rno-mir-489	MI0003477	4	-	28518260	28518365	MI0003477_st	0.77	0.7	0.66	0.62	0.47	0.58	0.58	0.7	0.58	0.0258322	0.459864	0.0301224	0.542083	0.737182	0.61284	0.492582	0.186188	0.189491
20536354	0.47	0.56	0.23	0.19	F	F	-1.07	0.7171	0.7469	F			rno-mir-344b-2	MI0015408	1	-	115312094	115312164	MI0015408_s_st	0.48	0.65	0.88	0.47	0.47	0.47	0.47	0.98	0.47	0.878611	0.734399	0.143985	0.989732	0.80123	0.677792	0.0423718	0.00236153	0.260252
20536424	0.47	0.56	0.23	0.19	F	F	-1.07	0.7171	0.7469	F			rno-mir-344b-1	MI0015472	1	-	115319456	115319553	MI0015472_s_st	0.48	0.65	0.88	0.47	0.47	0.47	0.47	0.98	0.47	0.878611	0.734399	0.143985	0.989732	0.80123	0.677792	0.0423718	0.00236153	0.260252
20513726	0.47	0.56	0	0.08	F	F	-1.07	0.0853	0.1167	F			rno-miR-544-5p	MIMAT0017359	6	+	134410265	134410284	MIMAT0017359_st	0.62	0.47	0.52	0.62	0.47	0.47	0.47	0.47	0.47	0.532143	0.489641	0.910752	0.373227	0.756183	0.38131	0.353513	0.580056	0.900996
20537278	0.74	0.84	0.32	0.23	T	T	-1.07	0.1353	0.1736	T			rno-mir-1839	MI0021533	1	+	137744047	137744110	MI0021533_st	0.85	0.8	0.85	1.29	0.85	0.18	0.97	0.47	0.79	1.99864e-06	1.48211e-06	3.64612e-05	3.84542e-07	9.09786e-07	0.000614023	5.73341e-07	0.698511	1.4829e-05
20535281	0.63	0.73	0.28	0.17	F	F	-1.07	0.9758	0.9793	F			rno-mir-381	MI0003546	6	+	134407700	134407760	MI0003546_st	0.87	0.57	0.88	0.59	0.6	0.7	0.7	0.47	1.21	0.0841637	0.694204	0.246268	0.324469	0.224433	0.0378538	0.164705	0.557322	0.00189517
20535065	0.82	0.92	0.23	0.16	T	T	-1.07	0.2268	0.2715	T			rno-mir-300	MI0000971	6	+	134405237	134405315	MI0000971_st	0.86	1.08	0.99	0.71	0.79	0.89	0.34	0.89	0.79	0.289118	0.005756	0.000587534	0.0283258	0.0140685	0.000916673	0.153784	0.00123428	0.0249807
20517150	0.47	0.56	0.13	0.1	F	F	-1.07	0.1833	0.2254	F			rno-miR-3596a	MIMAT0017886	8	-	44525785	44525806	MIMAT0017886_st	0.48	0.66	0.64	0.48	0.6	0.23	0.47	0.47	0.47	0.906475	0.162195	0.453241	0.934855	0.236165	0.686833	0.207293	0.746233	0.778078
20506494	0.47	0.56	0.06	0.14	F	F	-1.07	0.1823	0.2249	F	1110049F12Rik; 1700057K13Rik; 3110082D06Rik; 4930424G05Rik; 4930503L19Rik; 4930564D02Rik; 4933425L03Rik; 5033413D22Rik; 5133400G04Rik; A2NB68_RAT; Abca15_predicted; Abcb4; Abcc12; Abi1; Acin1; Acox3; Actl7b; Acy1l2_predicted; Ada; Adam23_predicted; Adck1; Adora3; Aebp1_predicted; Aff1_predicted; Afg3l2; Aga; Aggf1; Aim1l_predicted; Aldh6a1; Amdhd1_predicted; Ankk1_predicted; Apin; Apoa5; Araf; Ar…		rno-miR-880-3p	MIMAT0005288	X	-	152850276	152850297	MIMAT0005288_st	0.6	0.79	0.47	0.53	0.6	0.47	0.47	0.47	0.47	0.963784	0.357936	0.970556	0.969117	0.330343	0.471318	0.51848	0.774367	0.692319
20534938	0.78	0.87	0.14	0.09	F	F	-1.07	0.5953	0.6317	F			rno-mir-27b	MI0000859	17	-	7351449	7351545	MI0000859_st	0.82	0.82	0.92	1.01	0.78	0.78	0.78	0.78	1.1	0.0788224	0.379163	0.0164287	0.357631	0.0763175	0.017552	0.0505798	0.109833	0.00676521
20534724	0.6	0.69	0.09	0.07	F	F	-1.07	0.1976	0.2403	F			rno-mir-343	MI0000628	1	+	78904571	78904663	MI0000628_st	0.77	0.71	0.6	0.67	0.6	0.6	0.73	0.6	0.5	0.704782	0.616838	0.992664	0.767209	0.910183	0.791922	0.385277	0.481329	0.864597
20536357	0.65	0.74	0.17	0.08	F	F	-1.07	0.1814	0.2241	F			rno-mir-3074	MI0015411	17	+	7350950	7351066	MI0015411_st	0.85	0.78	0.69	0.69	0.73	0.76	0.63	0.63	0.34	0.316089	0.264213	0.210095	0.560404	0.0782774	0.0125752	0.0919624	0.0983929	0.30866
20513755	0.47	0.56	0	0.04	F	F	-1.07	0.0527	0.0796	F			rno-miR-547-5p	MIMAT0017368	X	-	154169488	154169509	MIMAT0017368_st	0.57	0.5	0.61	0.54	0.47	0.47	0.47	0.47	0.47	0.35006	0.257049	0.264701	0.317223	0.581995	0.231041	0.367325	0.565346	0.112376
20517086	0.56	0.65	0.15	0.11	F	F	-1.06	0.2636	0.3096	F			rno-miR-291b	MIMAT0017822	1	-	64274075	64274096	MIMAT0017822_st	0.58	0.78	0.56	0.7	0.4	0.6	0.73	0.4	0.6	0.938212	0.759127	0.954733	0.860723	0.723286	0.576566	0.23348	0.924206	0.298814
20535057	0.67	0.76	0.27	0.18	F	F	-1.06	0.7948	0.8211	F			rno-mir-291a	MI0000965	1	-	64274628	64274709	MI0000965_st	0.57	0.92	0.91	0.63	0.6	0.6	0.88	0.41	1.09	0.542775	0.0719252	0.151133	0.235823	0.574076	0.656865	0.266572	0.930737	0.183491
20537297	0.54	0.63	0.2	0.03	F	F	-1.06	0.3485	0.3953	F			rno-mir-6315	MI0021835	1	-	208708747	208708847	MI0021835_st	0.64	0.68	0.61	0.61	0.72	0.28	0.39	0.73	0.54	0.760566	0.354796	0.985904	0.993078	0.733776	0.988156	0.961756	0.479938	0.823463
20501531	0.61	0.69	0.09	0.2	F	F	-1.06	0.3783	0.4252	F			rno-miR-208a-5p	MIMAT0017155	15	-	33052004	33052025	MIMAT0017155_st	0.81	0.51	0.92	0.56	0.6	0.54	0.5	0.7	0.7	0.0866672	0.270409	0.107685	0.705756	0.427043	0.208276	0.137691	0.157866	0.0696282
20536429	0.73	0.82	0.1	0.08	T	F	-1.06	0.5126	0.5562	F			rno-mir-3120	MI0015476	13	-	77916189	77916305	MI0015476_st	0.87	0.81	0.81	0.68	0.73	0.9	0.63	0.73	0.73	0.415757	0.0585311	0.494329	0.96711	0.0159044	0.00690768	0.00122673	0.0283519	0.00134948
20524609	0.66	0.74	0.12	0.23	F	F	-1.06	0.2392	0.284	F			rno-miR-6328	MIMAT0025067	20	+	3032803	3032823	MIMAT0025067_st	0.66	0.49	1.02	0.83	0.67	0.73	0.47	0.67	0.49	0.909646	0.938732	0.355521	0.888257	0.961171	0.850021	0.981003	0.946241	0.911506
20534913	0.64	0.73	0.24	0.09	F	F	-1.06	0.423	0.4688	F			rno-mir-9a-3	MI0000839	1	+	135254133	135254222	MI0000839_st	0.66	0.86	0.71	0.74	0.28	0.85	0.6	0.88	0.6	0.588999	0.123111	0.591813	0.862996	0.975192	0.169882	0.402203	0.0456705	0.567548
20501521	0.55	0.63	0.21	0.11	F	F	-1.06	0.5862	0.6241	F	1700010C24Rik; 1700057K13Rik; 1810058N15Rik; 2210018M11Rik; 2410187C16Rik; 2700049A03Rik; 2810459M11Rik; 4732418C07Rik; 4921524L21Rik; 4921530G04Rik; 9330154K18Rik; 9430070O13Rik; AK220484; Abca8b; Abcc8; Abcg2; Abcg5; Abi2; Ablim2; Acad11_predicted; Acbd3; Aco1; Acot11; Acot7; Actr3b; Actr5_predicted; Acvr1c; Acy1; Adam2; Adamtsl1; Adarb2; Adck1; Add3; Adh7; Adpgk; Adprh; Adsl_predicted; Aff3_pr…	Ctnnb1; Tgfb2; Zeb1; Zeb2	rno-miR-200a-3p	MIMAT0000874	5	-	172898234	172898255	MIMAT0000874_st	0.85	0.65	0.59	0.65	0.51	0.78	0.41	0.51	0.89	0.153417	0.228771	0.717723	0.732868	0.169924	0.0525049	0.509563	0.620081	0.00978553
20535047	0.57	0.65	0.17	0.14	F	F	-1.06	0.4086	0.4548	F			rno-mir-216a	MI0000955	14	+	109666081	109666186	MI0000955_st	0.86	0.54	0.64	0.67	0.85	0.6	0.52	0.6	0.39	0.203756	0.814654	0.557208	0.303668	0.140087	0.680495	0.913579	0.468821	0.771661
20536417	0.45	0.53	0.18	0.09	F	F	-1.06	0.4698	0.5156	F			rno-mir-3596a	MI0015465	8	-	44525759	44525872	MI0015465_st	0.51	0.52	0.56	0.71	0.45	0.34	0.45	0.82	0.45	0.710488	0.656173	0.81761	0.793399	0.635921	0.909351	0.724197	0.487023	0.893513
20517064	0.45	0.53	0.08	0.07	F	F	-1.06	0.2503	0.2952	F			rno-miR-203b-3p	MIMAT0017800	6	-	136932100	136932121	MIMAT0017800_st	0.51	0.44	0.55	0.61	0.45	0.58	0.45	0.34	0.45	0.655634	0.501161	0.781244	0.366791	0.766932	0.263912	0.735905	0.940871	0.356631
20536352	0.76	0.84	0.21	0.15	F	F	-1.06	0.1918	0.2351	F			rno-mir-3550	MI0015406	19	+	24884930	24885043	MI0015406_st	1.13	0.85	0.79	0.87	0.87	0.39	0.73	0.96	0.73	0.275717	0.758265	0.488052	0.463292	0.772866	0.944595	0.746914	0.812141	0.78329
20536375	0.54	0.62	0.27	0.07	F	F	-1.05	0.9201	0.9338	F			rno-mir-3564	MI0015427	19	+	52056159	52056270	MI0015427_st	0.62	0.72	0.56	0.62	0.47	0.43	0.58	0.65	1.09	0.355734	0.642036	0.80671	0.923999	0.843262	0.77015	0.599898	0.328547	0.0231852
20535707	0.47	0.54	0.17	0.09	F	F	-1.05	0.3177	0.365	F			rno-mir-877	MI0006119	20	+	2958184	2958268	MI0006119_st	0.41	0.6	0.5	0.59	0.47	0.15	0.6	0.47	0.47	0.996541	0.923382	0.988731	0.968756	0.992417	0.995048	0.807453	0.978172	0.938864
20502363	0.6	0.67	0.16	0.09	F	F	-1.05	0.0323	0.0522	F	1190017O12Rik; 1700001L19Rik; 1700011H22Rik; 1700023A16Rik; 1700034J04Rik; 2010005H15Rik; 2310022K01Rik; 2410187C16Rik; 4631422O05Rik; 4921524L21Rik; 4930571C24Rik; 4932416N17Rik; 4933408B17Rik; 8430410A17Rik; 9530080O11Rik; 9930021J17Rik; A; AK220484; Abca15_predicted; Abca9_predicted; Abcc9; Abi2; Acaca; Acad11_predicted; Acbd3; Ace2; Acn9; Aco1; Acot7; Actc1; Actr1a_predicted; Actr3; Actr5_pre…	Zeb1; Zeb2	rno-miR-429	MIMAT0001538	5	-	172897196	172897217	MIMAT0001538_st	0.7	0.64	0.67	0.84	0.6	0.28	0.6	0.6	0.34	0.0293535	0.462509	0.313982	0.159657	0.0152639	0.0751125	0.238341	0.0639327	0.0678445
20536349	0.6	0.67	0.3	0.1	F	F	-1.05	0.5535	0.5954	F			rno-mir-3085	MI0015403	1	+	248574570	248574658	MI0015403_st	0.68	0.69	0.85	0.62	0.6	0.23	1.07	0.6	0.6	0.820543	0.340278	0.386106	0.900183	0.452447	0.375256	0.0763536	0.281753	0.394552
20501388	0.41	0.48	0.39	0.18	F	F	-1.05	0.6428	0.6775	F	1110028C15Rik; 1190017O12Rik; 1700013H16Rik; 1810048J11Rik; 2210018M11Rik; 4930469G21Rik; 4933404G15Rik; 4933439F18Rik; 6720489N17Rik; A2BHQ4_MOUSE; A630023P12Rik; Abcb4; Abcg5; Accn1; Ace; Acly; Acn9; Adam3; Adora2b; Afg3l1_predicted; Agc1; Ambn; Amelx; Anapc10_predicted; Ank2; Ankrd50_predicted; Ap2b1; Apbb1ip; Apbb3; Apoh; Arid4a_predicted; Arpc4_predicted; Art1_predicted; Asb11_predicted; Asc…		rno-miR-30d-3p	MIMAT0004722	7	-	105819729	105819750	MIMAT0004722_st	0.28	0.43	0.53	0.7	0.35	0.35	0.47	0.47	1.26	0.581989	0.900158	0.440738	0.560219	0.422353	0.535488	0.133343	0.221327	0.000614153
20524616	0.61	0.68	0.2	0.12	F	F	-1.05	0.2973	0.3438	F			rno-miR-6333	MIMAT0025074	5	+	154263660	154263682	MIMAT0025074_st	0.9	0.71	0.61	0.67	0.87	0.61	0.29	0.61	0.61	0.365405	0.876891	0.825533	0.912496	0.58728	0.817066	0.96131	0.607441	0.854352
20534997	0.71	0.78	0.13	0.07	F	F	-1.05	0.4548	0.5005	F			rno-mir-135a	MI0000908	7	-	29077659	29077758	MI0000908_st	0.83	0.85	0.74	0.7	0.94	0.72	0.62	0.72	0.6	0.17319	0.280364	0.909036	0.706584	0.00948911	0.0408759	0.354002	0.0775964	0.134522
20535093	0.47	0.54	0.09	0.18	F	F	-1.05	0.4947	0.5396	F			rno-mir-448	MI0001639	X	-	31053516	31053627	MI0001639_st	0.63	0.74	0.44	0.33	0.47	0.35	0.47	0.6	0.47	0.508547	0.105069	0.956328	0.984965	0.117667	0.493357	0.104372	0.0640379	0.0743692
20504263	0.63	0.7	0.15	0.22	F	F	-1.05	0.2238	0.2684	F	1700019D03Rik; 1810007M14Rik; 1810063B07Rik; 2600006K01Rik; 3110047P20Rik; 4930429B21Rik; 4933436C20Rik; 6030443O07Rik; 9930021J17Rik; A1BPI0_RAT; A430093A21Rik; AI449175; Abca5; Abcb6; Abcb8; Acadm; Acbd4; Acsbg1; Acsl3; Actc1; Adcy3; Adk; Adm; Aff1_predicted; Agxt; Aim1l_predicted; Aip1; Aire_predicted; Ak3; Akap1; Akap11; Akap9; Aldh6a1; Aldh9a1; Ambp; Amdhd1_predicted; Angpt4_predicted; Ankrd…	E2f3	rno-miR-363-3p	MIMAT0003210	X	-	139740662	139740682	MIMAT0003210_st	0.69	0.71	1.15	0.69	0.49	0.7	0.6	0.88	0.6	0.417343	0.407825	0.00229158	0.670889	0.72942	0.0823819	0.1846	0.0419449	0.564023
20536065	0.65	0.72	0.17	0.18	T	F	-1.05	0.2961	0.343	F			rno-mir-876	MI0012605	5	-	53434877	53434955	MI0012605_st	0.79	0.7	1.07	0.66	0.6	0.48	0.82	0.88	0.6	0.273656	0.174711	0.0218685	0.713682	7.94214e-05	0.000126088	4.91777e-07	1.77871e-05	1.18438e-05
20534941	0.62	0.69	0.28	0.05	F	F	-1.05	0.5742	0.6145	F			rno-mir-29b-2	MI0000862	13	+	110967520	110967600	MI0000862_st	0.6	0.7	0.67	0.69	0.6	0.78	0.12	0.6	0.83	0.608774	0.534094	0.18916	0.441926	0.324096	0.0144645	0.351915	0.646631	0.0299549
20534950	0.6	0.66	0.07	0.2	F	F	-1.04	0.9441	0.9533	F			rno-mir-30b	MI0000868	7	-	105815917	105816003	MI0000868_st	0.6	0.72	0.82	0.34	0.6	0.6	0.6	0.76	0.6	0.375342	0.467969	0.0271196	0.987748	0.125743	0.0589138	0.0809086	0.0378395	0.154844
20513717	0.57	0.63	0.05	0.12	F	F	-1.04	0.2933	0.3401	F			rno-miR-490-5p	MIMAT0017356	4	+	63815408	63815427	MIMAT0017356_st	0.66	0.61	0.46	0.76	0.57	0.57	0.57	0.57	0.47	0.80392	0.692884	0.874026	0.19617	0.549027	0.310716	0.201923	0.881018	0.89859
20513716	0.55	0.61	0.1	0.27	F	F	-1.04	0.1814	0.2241	F			rno-miR-202-3p	MIMAT0017355	1	-	199758138	199758158	MIMAT0017355_st	0.69	0.49	0.62	1.11	0.57	0.47	0.57	0.7	0.44	0.582338	0.532914	0.476016	0.015205	0.157538	0.590469	0.090738	0.344992	0.32053
20537314	0.47	0.53	0.03	0.08	F	F	-1.04	0.0592	0.0866	F			rno-mir-6328	MI0021852	20	+	3032747	3032843	MI0021852_st	0.49	0.53	0.55	0.68	0.47	0.47	0.47	0.4	0.47	0.999389	0.995648	0.864046	0.814623	0.938464	0.818545	0.850599	0.963099	0.737563
20501545	0.47	0.52	0.2	0.09	F	F	-1.04	0.1295	0.1675	F			rno-miR-217-3p	MIMAT0017161	14	+	109673549	109673570	MIMAT0017161_st	0.65	0.43	0.51	0.54	0.47	-0.01	0.47	0.47	0.36	0.138401	0.965214	0.867998	0.337668	0.145121	0.77454	0.107645	0.0863907	0.399611
20517128	0.47	0.52	0.06	0.12	F	F	-1.04	0.2099	0.2535	F			rno-miR-1912-5p	MIMAT0017864	X	-	31199414	31199434	MIMAT0017864_st	0.57	0.51	0.49	0.76	0.59	0.47	0.47	0.47	0.47	0.715288	0.99552	0.769338	0.425164	0.127839	0.29147	0.507724	0.813071	0.645423
20501386	4.11	4.17	0.72	0.32	T	T	-1.04	0.3417	0.3887	T	0610008C08Rik; 1700011H22Rik; 2610002J02Rik; 3100002H09Rik; 4930485B16Rik; 4930547M16Rik; 9030420J04Rik; A2VD13_RAT; APRIN_RAT; AW456874; Aasdhppt_predicted; Abat; Abl2; Acad11_predicted; Acadsb; Acbd3; Accn2; Acrbp; Actl7b; Actr5_predicted; Adh4; Adm2; Adprh; Af6; Agpat1; Aire_predicted; Akap1; Akt2; Aldh1a3; Aldoc; Alox5; Angptl2; Antxr2; Anubl1; Anxa1; Anxa2; Aof1_predicted; Arg2; Arhgef1; Arl…		rno-miR-30b-3p	MIMAT0004721	7	-	105815929	105815950	MIMAT0004721_st	4.04	3.87	4.27	4.61	4.48	4.23	3.87	2.63	3.97	2.62862e-11	2.27657e-09	3.34719e-13	7.41361e-10	2.41023e-09	3.2513e-09	4.06446e-08	0.000610586	4.05685e-09
20535028	0.6	0.65	0.21	0.11	F	F	-1.04	0.6103	0.647	F			rno-mir-194-1	MI0000937	13	+	101312447	101312529	MI0000937_st	0.63	0.69	0.77	0.51	0.6	0.6	0.28	0.88	0.6	0.701637	0.834246	0.35238	0.960522	0.145681	0.250766	0.464677	0.0296741	0.244151
20501443	0.93	0.99	0.56	0.07	T	F	-1.04	0.8846	0.9079	F			rno-miR-128-2-5p	MIMAT0017119	8	-	116727286	116727306	MIMAT0017119_st	1.06	0.9	0.99	0.99	1.97	0.98	0.98	0.6	0.61	0.0532668	0.123229	0.23665	0.300881	0.00249668	0.0351672	0.0356604	0.562577	0.0517324
20501570	0.6	0.65	0.06	0.08	F	F	-1.04	0.128	0.1665	F	4931433A01Rik; A430060F13Rik; AK220484; Aco1; Adprh; Adprhl1; Afg3l2; Afp; Akr1b10; Akr1c12_predicted; Akr1c21; Akr1e1; Alg1_predicted; Amelx; Angptl2; Ankrd11_predicted; Anxa7; Aox1; Apbb1ip; Apex1; Apin; Apoc1; Aptx; Arbp; Arf4; Arfgap1; Arhgef5; Armcx4; Arpc1b; Arpc4_predicted; Arsg; Arts1; Asahl_predicted; Ascl3_predicted; Asgr2; Asz1; Atp11c_predicted; Atp6ap1; Atp8b1_predicted; B3gnt1_predi…		rno-miR-300-5p	MIMAT0004743	6	+	134405242	134405263	MIMAT0004743_st	0.58	0.77	0.67	0.63	0.6	0.6	0.47	0.6	0.6	0.988633	0.356057	0.355545	0.970525	0.24439	0.204051	0.212662	0.449109	0.211131
20535721	0.77	0.83	0.11	0.11	F	F	-1.04	0.6706	0.7032	F			rno-mir-188	MI0006134	X	+	27323547	27323626	MI0006134_st	1	0.85	0.81	0.74	0.78	0.78	0.79	0.73	1.01	0.285911	0.421612	0.0925612	0.314172	0.308322	0.133989	0.229725	0.200574	0.0551962
20534899	0.8	0.85	0.24	0.14	T	T	-1.04	0.6621	0.6955	T			rno-let-7b	MI0000829	7	+	123701205	123701289	MI0000829_x_st	0.69	0.92	1	0.79	0.83	0.78	0.44	1.12	0.78	0.36131	0.0277904	0.0145662	0.277423	0.0424867	0.0398659	0.126407	0.00415974	0.0752055
20535038	0.6	0.65	0.1	0.12	F	F	-1.04	0.0907	0.1229	F			rno-mir-205	MI0000947	13	-	109352371	109352478	MI0000947_st	0.63	0.7	0.62	0.88	0.6	0.63	0.6	0.38	0.6	0.398566	0.0937476	0.0885772	0.0794332	0.433552	0.249725	0.585021	0.69446	0.421225
20535716	0.48	0.53	0.13	0.05	F	F	-1.04	0.2966	0.3433	F			rno-mir-17-2	MI0006131	X	-	139741444	139741521	MI0006131_st	0.63	0.52	0.52	0.55	0.46	0.46	0.59	0.6	0.27	0.520657	0.714123	0.938747	0.671932	0.962069	0.923053	0.759143	0.205029	0.853761
20534925	0.61	0.66	0.16	0.18	F	F	-1.04	0.7177	0.747	F			rno-mir-19b-2	MI0000848	X	-	139740932	139741027	MI0000848_st	0.72	0.9	0.59	0.48	0.49	0.49	0.81	0.81	0.59	0.165143	0.0995937	0.40414	0.955553	0.120209	0.0853908	0.00420711	0.00240976	0.111977
20535106	0.6	0.65	0.16	0.04	F	F	-1.04	0.1241	0.162	F			rno-mir-365	MI0001656	10	+	65914948	65915033	MI0001656_st	0.56	0.66	0.63	0.66	0.25	0.6	0.6	0.6	0.38	0.665771	0.581001	0.192226	0.417267	0.314714	0.0837988	0.176483	0.166215	0.714715
20536350	0.72	0.78	0.06	0.11	F	F	-1.04	0.1283	0.1667	F			rno-mir-3548	MI0015404	5	+	172898207	172898326	MI0015404_st	0.72	0.72	0.83	0.96	0.72	0.6	0.72	0.72	0.72	0.590098	0.572449	0.563948	0.320957	0.448361	0.910176	0.903958	0.327233	0.617554
20535285	0.99	1.04	0.33	0.05	T	T	-1.04	0.8532	0.8778	T			rno-mir-409a	MI0003550	6	+	134424504	134424580	MI0003550_st	1.02	0.95	1.06	1.06	1.31	0.93	0.88	0.52	1.31	4.18005e-06	0.000168045	2.18389e-05	0.000350978	0.00876845	0.0242077	0.264721	0.830865	0.0135756
20535056	0.6	0.65	0.04	0.1	F	F	-1.04	0.3889	0.4355	F			rno-mir-290	MI0000964	1	-	64274926	64275006	MI0000964_st	0.49	0.72	0.7	0.61	0.6	0.6	0.6	0.5	0.6	0.897066	0.654981	0.593033	0.62991	0.395408	0.247389	0.638424	0.52504	0.249828
20534940	0.88	0.93	0.12	0.08	F	T	-1.04	0.4742	0.5195	F			rno-mir-28	MI0000861	11	-	78139669	78139754	MI0000861_st	0.89	0.99	0.99	0.83	0.68	0.88	1.02	0.88	0.88	0.000597846	0.000952318	0.0013898	0.0168017	0.392486	0.0796854	0.0116277	0.201945	0.0159832
20502357	0.73	0.78	0.27	0.21	F	F	-1.03	0.9052	0.9259	F			rno-miR-448-5p	MIMAT0017177	X	-	31053594	31053615	MIMAT0017177_st	0.78	0.57	0.79	1.07	0.73	0.73	0.73	1.23	0.48	0.42481	0.899879	0.164337	0.357439	0.299965	0.0198824	0.0688343	0.00272739	0.0658989
20534993	0.47	0.51	0.06	0.1	F	F	-1.03	0.267	0.3128	F			rno-mir-130b	MI0000904	11	+	85885595	85885676	MI0000904_st	0.51	0.72	0.53	0.51	0.45	0.47	0.47	0.47	0.6	0.948812	0.469359	0.575017	0.796572	0.682398	0.698543	0.353115	0.338609	0.240762
20534947	0.54	0.58	0.29	0.15	T	F	-1.03	0.9332	0.9452	F			rno-mir-30c-1	MI0000866	5	-	141362120	141362208	MI0000866_st	0.61	0.46	0.57	0.82	0.3	0.54	0.54	1.09	0.54	0.515439	0.959689	0.406855	0.325993	0.365647	0.0424699	0.0550783	0.00310911	0.0125578
20538469	14.9	14.94	0.15	0.01	T	T	-1.03	0.1966	0.2395	T			spike_in-control-31	spike_in-control-31					spike_in-control-31_st	14.93	14.94	14.96	14.95	14.83	14.89	14.92	14.59	14.95	2.97028e-17	2.97028e-17	2.97028e-17	2.97028e-17	2.97028e-17	2.97028e-17	2.97028e-17	2.97028e-17	2.97028e-17
20534699	0.6	0.64	0.06	0.07	F	F	-1.03	0.7457	0.7749	F			rno-mir-328a	MI0000602	19	-	35122554	35122637	MI0000602_st	0.64	0.72	0.56	0.64	0.6	0.6	0.73	0.6	0.6	0.747266	0.629455	0.738756	0.784442	0.686872	0.825899	0.650437	0.697367	0.475927
20534988	0.49	0.54	0.19	0.24	F	F	-1.03	0.4298	0.4759	F			rno-mir-128-1	MI0000900	13	+	40907575	40907656	MI0000900_st	0.57	0.94	0.54	0.37	0.47	0.47	0.59	0.73	0.23	0.844525	0.145417	0.481428	0.887507	0.822544	0.925214	0.349352	0.264639	0.833295
20501775	2.99	3.03	0.26	0.79	T	T	-1.03	0.8844	0.9079	T	2310061N02Rik; 4921528O07Rik; 4930401F20Rik; 4930546H06Rik; 4933408B17Rik; 5830415F09Rik; A630033E08Rik; A830006F12Rik; Aadat; Aars; Abcb9; Abcc12; Abcc8; Abpa; Acaa1; Acbd5; Acly; Acmsd; Acot12; Acsl6; Actn2; Adam33; Adam5; Adck1; Adck2_predicted; Adrbk1; Akap4; Aldh5a1; Aldoc; Amelx; Angpt1; Ankrd23_predicted; Anp32e; Apob48r; Apoh; Aqp11; Aqr_predicted; Arg2; Arhgef12; Arhgef15_predicted; Arl2…		rno-miR-196b-5p	MIMAT0001082	4	-	80530427	80530448	MIMAT0001082_st	2.66	1.94	3.53	3.6	2.99	2.62	3.23	2.84	3.23	4.64119e-12	5.05816e-05	4.8457e-13	1.61367e-08	1.84232e-10	3.75849e-08	5.9851e-08	2.04342e-05	6.20414e-09
20534905	0.6	0.64	0.13	0.12	T	T	-1.03	0.1463	0.1858	T			rno-let-7f-1	MI0000833	17	+	22120135	22120223	MI0000833_x_st	0.7	0.57	0.78	0.51	0.6	0.36	0.36	0.6	0.6	0.0123482	0.0930894	0.00767317	0.0101715	0.00123594	0.00641396	0.0769096	0.0266476	0.000551218
20535717	0.6	0.64	0.13	0.09	F	F	-1.03	0.1925	0.2353	F			rno-mir-17-2	MI0006131	X	-	139741444	139741521	MI0006131_x_st	0.81	0.66	0.62	0.63	0.6	0.6	0.7	0.6	0.36	0.238092	0.82194	0.585169	0.683414	0.785908	0.838177	0.610135	0.404297	0.83186
20501410	0.46	0.5	0.26	0.27	F	F	-1.03	0.3905	0.437	F			rno-miR-96-3p	MIMAT0017110	4	-	57074910	57074931	MIMAT0017110_st	1.03	0.41	0.6	0.49	0.31	0.17	0.47	0.6	0.85	0.0814801	0.909033	0.874431	0.810462	0.518975	0.93047	0.118038	0.059267	0.00206927
20536081	0.63	0.67	0.23	0.18	T	F	-1.03	0.2787	0.3259	F			rno-mir-496	MI0012622	6	+	134420368	134420446	MI0012622_st	0.62	0.72	0.54	0.95	0.71	0.6	0.16	0.71	0.6	0.651287	0.551158	0.756758	0.327761	0.00261345	0.00527127	0.523229	0.00375744	0.00724673
20534901	0.6	0.63	0.06	0.09	F	F	-1.03	0.208	0.2517	F			rno-let-7c-2	MI0000831	7	+	123700790	123700884	MI0000831_st	0.54	0.69	0.73	0.57	0.6	0.6	0.48	0.6	0.5	0.843549	0.268864	0.655636	0.925906	0.474938	0.174436	0.888251	0.355739	0.360207
20538461	0.56	0.6	0.25	0.05	F	F	-1.03	0.2043	0.2477	F			spike_in-control-1	spike_in-control-1					spike_in-control-1_st	0.58	0.62	0.69	0.59	0.46	0.55	0.6	0.62	0	0.887233	0.915531	0.728813	0.957838	0.969698	0.773823	0.787991	0.877638	0.988106
20537279	1.09	1.13	0.63	0.15	T	T	-1.02	0.9271	0.9399	T			rno-mir-3068	MI0021534	6	-	111674239	111674314	MI0021534_st	0.93	1.29	1.12	1.14	2.01	0.57	1.03	0.57	1.54	1.85909e-05	7.85783e-06	1.39634e-06	0.00455653	3.67609e-07	0.0679531	0.00100771	0.43104	1.70303e-05
20501551	0.73	0.77	0.05	0.14	F	F	-1.02	0.3403	0.3874	F	0610007P08Rik; 1110006O17Rik; 1190017O12Rik; 1700109F18Rik; 2310057J16Rik; 2310061N02Rik; 4930401A09Rik; 4930432O21Rik; 4930451C15Rik; 4930485B16Rik; 4930523C07Rik; 4932416N17Rik; 4932435O22Rik; A2ANA3_MOUSE; ATP6_RAT; Aadac; Abcb7; Abcc5; Abp1; Acaca; Acat1; Acy3; Adam6; Aff4_predicted; Aip1; Akap13; Akr1c6; Aldh6a1; Alg5; Alk; Amotl2; Ank3; Aof1_predicted; Apbb3; Arhgef18_predicted; Arl4a; Asl;…		rno-miR-219a-2-3p	MIMAT0005446	3	-	8833918	8833939	MIMAT0005446_st	0.73	0.82	0.75	1.03	0.86	0.73	0.73	0.73	0.73	0.432723	0.749807	0.415046	0.163952	0.111977	0.0264105	0.0278595	0.465386	0.202295
20536367	0.6	0.63	0.22	0.17	T	F	-1.02	0.9059	0.9259	F			rno-mir-3559	MI0015421	X	-	92588220	92588334	MI0015421_st	0.63	0.63	0.4	0.8	0.6	0.38	0.6	0.99	0.6	0.00529913	0.34061	0.570775	0.0602568	0.0096865	0.16352	0.00450763	0.000359987	0.178578
20501523	0.76	0.79	0.25	0.09	T	F	-1.02	0.4935	0.5388	F	0710005M24Rik; 1190017O12Rik; 1700001L19Rik; 1700010C24Rik; 1700011H22Rik; 1700034J04Rik; 2010005H15Rik; 2210018M11Rik; 2310022K01Rik; 8430410A17Rik; 9030411M15Rik; 9130023H24Rik; 9930021J17Rik; A; AK220484; Abca9_predicted; Abi2; Acaca; Acbd3; Ace2; Acn9; Aco1; Acot7; Acsbg1; Actc1; Actr5_predicted; Acy1; Acyp1_predicted; Adam2; Adamts3_predicted; Adamts8_predicted; Adamtsl1; Adck1; Aer61; Aff3_…	Zeb1; Zeb2	rno-miR-200b-3p	MIMAT0000875	5	-	172899014	172899036	MIMAT0000875_st	0.75	0.63	0.82	0.82	0.72	0.59	0.72	1.22	0.96	0.000834859	0.126794	0.0599589	0.413551	1.60111e-05	0.161475	0.088763	0.00180283	1.73479e-05
20501330	0.72	0.76	0.08	0.18	F	F	-1.02	0.7494	0.7773	F			rno-miR-7a-2-3p	MIMAT0017091	1	+	134607320	134607341	MIMAT0017091_st	0.72	0.54	0.79	0.97	0.72	0.72	0.89	0.72	0.85	0.49679	0.679769	0.475841	0.264795	0.608372	0.328987	0.169548	0.716235	0.169163
20535064	0.93	0.96	0.17	0.17	T	T	-1.02	0.8381	0.8637	T			rno-mir-299a	MI0000970	6	+	134389822	134389884	MI0000970_x_st	0.99	0.92	1.17	0.77	1.16	0.78	1.06	0.78	0.91	0.000185015	0.0031751	0.000256535	0.131084	0.0123687	0.0995362	0.00369756	0.793193	0.0066703
20501441	0.62	0.65	0.1	0.11	F	F	-1.02	0.3221	0.3688	F			rno-miR-128-1-5p	MIMAT0017118	13	+	40907589	40907609	MIMAT0017118_st	0.65	0.61	0.86	0.67	0.72	0.48	0.6	0.7	0.6	0.882154	0.7057	0.272281	0.722862	0.554686	0.935249	0.853328	0.66305	0.735784
20536411	0.74	0.77	0.11	0.12	T	F	-1.02	0.7732	0.8001	F			rno-mir-3585	MI0015460	X	-	154164067	154164184	MI0015460_st	0.62	0.91	0.79	0.75	0.74	0.74	0.74	0.9	0.6	0.309544	0.0427503	0.0726081	0.601464	0.00512778	0.000490691	0.000271638	0.00113528	0.00658818
20506503	0.7	0.73	0.27	0.06	F	F	-1.02	0.958	0.965	F	1110032F04Rik; 1600016N20Rik; 1700011E24Rik; 1700041C02Rik; 1700056E22Rik; 4933403G14Rik; 4933427E13Rik; 9930021J17Rik; A0JPN8_RAT; A330041C17Rik; A830023I12Rik; AU040320; Abcb1; Abcc3; Abcc6; Abcf3; Abhd8_predicted; Ablim1_predicted; Accn5; Acn9; Adam12_predicted; Adk; Adra1b; Aff1_predicted; Agc1; Agpat5_predicted; Ak7_predicted; Akap2; Akr1c18; Akt1s1_predicted; Alox12e_predicted; Angptl3; Apb…		rno-miR-147	MIMAT0005297	3	+	109612686	109612707	MIMAT0005297_st	0.76	0.71	0.73	0.62	1.09	0.57	0.73	0.73	0.35	0.650953	0.56544	0.123897	0.989282	0.0175384	0.123868	0.118596	0.375799	0.507723
20535275	0.73	0.76	0.05	0.19	F	F	-1.02	0.1431	0.1828	F			rno-mir-379	MI0003541	6	+	134388198	134388282	MI0003541_st	0.75	0.76	1.15	0.77	0.73	0.73	0.73	0.62	0.73	0.0763039	0.139353	0.00337537	0.22266	0.267426	0.167196	0.0355341	0.232706	0.0569379
20535004	0.6	0.62	0.22	0.16	T	F	-1.02	0.8316	0.8577	F			rno-mir-141	MI0000914	4	-	160840904	160840997	MI0000914_st	0.48	0.52	0.82	0.7	1.04	0.6	0.6	0.6	0.47	0.910131	0.925426	0.330844	0.897994	0.00146244	0.0195439	0.0137087	0.0397383	0.0658759
20506481	0.5	0.53	0.15	0.09	F	F	-1.02	0.5826	0.6224	F			rno-miR-743b-5p	MIMAT0017288	X	-	152822321	152822342	MIMAT0017288_st	0.51	0.7	0.51	0.55	0.47	0.47	0.35	0.59	0.73	0.446257	0.93649	0.483331	0.24542	0.68271	0.385944	0.487697	0.329379	0.0681964
20535024	0.6	0.62	0.13	0.15	T	F	-1.02	0.7027	0.7356	F			rno-mir-190a	MI0000933	8	-	71549023	71549107	MI0000933_x_st	0.91	0.65	0.61	0.58	0.6	0.6	0.6	0.88	0.6	0.0701927	0.904547	0.761167	0.953862	0.00549939	0.020866	0.0228902	0.00110981	0.000377993
20517112	0.6	0.62	0.15	0.06	F	F	-1.02	0.8975	0.9204	F			rno-miR-3568	MIMAT0017848	10	-	10778378	10778399	MIMAT0017848_st	0.73	0.6	0.62	0.62	0.89	0.6	0.6	0.49	0.6	0.330048	0.905116	0.925727	0.975395	0.164085	0.264374	0.645922	0.754252	0.538926
20536396	0.6	0.62	0	0.05	F	F	-1.01	0.5795	0.6197	F			rno-mir-1193	MI0015445	6	+	134395196	134395315	MI0015445_st	0.56	0.59	0.64	0.69	0.6	0.6	0.6	0.6	0.6	0.828931	0.797131	0.626402	0.217422	0.942935	0.824708	0.53944	0.906459	0.456229
20535428	0.6	0.62	0.13	0.09	F	F	-1.01	0.5883	0.6258	F			rno-mir-499	MI0003721	3	+	146127959	146128023	MI0003721_st	0.74	0.67	0.54	0.57	0.6	0.37	0.73	0.6	0.6	0.15803	0.347454	0.341128	0.534945	0.101999	0.782755	0.0241957	0.286495	0.00754701
20534918	0.73	0.75	0.34	0.07	T	T	-1.01	0.4588	0.504	T			rno-mir-15b	MI0000843	2	+	158992234	158992331	MI0000843_st	0.69	0.82	0.79	0.7	0.72	0.62	0.85	0.72	1.48	0.000561506	0.000386787	0.0020089	0.00229376	0.00311416	0.0347493	0.000515188	0.423027	1.4283e-05
20537298	0.6	0.62	0.11	0.05	F	F	-1.01	0.6205	0.6567	F			rno-mir-3102	MI0021836	1	-	158330139	158330275	MI0021836_st	0.65	0.65	0.59	0.55	0.6	0.6	0.6	0.6	0.83	0.68589	0.381539	0.242695	0.960071	0.791023	0.546609	0.27275	0.599437	0.315923
20501503	0.75	0.77	0.19	0.15	F	T	-1.01	0.7488	0.7773	F			rno-miR-190a-3p	MIMAT0017145	8	-	71549036	71549057	MIMAT0017145_st	0.74	0.92	0.79	0.57	0.57	0.73	0.83	1.09	0.73	0.0268062	0.0185671	0.27057	0.393412	0.330404	0.108633	0.000651957	0.0043208	0.127144
20536400	0.6	0.61	0.33	0.06	F	F	-1.01	0.6595	0.6939	F			rno-mir-3577	MI0015449	10	+	105897773	105897885	MI0015449_st	0.66	0.55	0.57	0.67	0.39	0.6	1.26	0.6	0.6	0.708962	0.625228	0.903224	0.915176	0.679703	0.421115	0.0117585	0.326358	0.386845
20535748	0.73	0.75	0.16	0.13	F	F	-1.01	0.9867	0.9869	F			rno-mir-743a	MI0006162	X	-	152821786	152821861	MI0006162_st	0.78	0.98	0.75	0.66	0.73	0.73	0.69	0.73	1.07	0.585459	0.194652	0.583098	0.19013	0.45091	0.0882861	0.051004	0.142102	0.00391877
20534735	0.6	0.61	0.18	0.02	T	F	-1.01	0.9769	0.9793	F			rno-mir-20a	MI0000638	15	+	99854190	99854274	MI0000638_st	0.57	0.61	0.61	0.61	0.6	0.34	0.6	0.87	0.6	0.849245	0.933457	0.548415	0.843534	0.0512159	0.0553837	0.0127808	0.0141152	0.0188806
20535286	0.59	0.61	0.28	0.18	F	F	-1.01	0.5457	0.5875	F			rno-mir-369	MI0003551	6	+	134424778	134424856	MI0003551_st	0.95	0.62	0.58	0.61	0.71	0.47	0.6	0.98	0.23	0.19166	0.214661	0.792987	0.871793	0.109273	0.749365	0.173081	0.138567	0.953614
20535059	0.6	0.61	0	0.12	F	F	-1.01	0.5424	0.5847	F			rno-mir-292	MI0000966	1	-	64274340	64274421	MI0000966_st	0.59	0.59	0.66	0.38	0.6	0.6	0.6	0.6	0.6	0.982612	0.875238	0.853539	0.990781	0.337951	0.756476	0.619914	0.51082	0.58473
20536077	0.73	0.75	0	0.04	F	F	-1.01	0.9368	0.9474	F			rno-mir-666	MI0012617	6	+	134397021	134397119	MI0012617_st	0.76	0.78	0.73	0.68	0.73	0.73	0.73	0.73	0.73	0.902152	0.674432	0.510456	0.872704	0.674808	0.503289	0.375468	0.388503	0.572219
20536397	0.73	0.75	0.09	0.08	F	F	-1.01	0.4823	0.5274	F			rno-mir-3574	MI0015446	1	+	201415650	201415767	MI0015446_st	0.82	0.71	0.64	0.79	0.73	0.73	0.73	0.53	0.73	0.84043	0.809427	0.839921	0.977031	0.825384	0.507127	0.64202	0.778687	0.488878
20501540	0.5	0.51	0.21	0.09	F	F	-1.01	0.5945	0.6314	F			rno-miR-214-5p	MIMAT0017159	13	+	77916198	77916214	MIMAT0017159_st	0.37	0.58	0.52	0.49	0.58	0.47	0.57	0.47	0.08	0.691643	0.601702	0.9908	0.800609	0.175176	0.50267	0.13581	0.418803	0.579517
20517084	0.78	0.79	0.24	0.11	F	F	-1.01	0.3943	0.4406	F			rno-miR-3557-3p	MIMAT0017820	18	+	57377845	57377866	MIMAT0017820_st	0.86	0.71	0.7	0.92	0.78	0.78	1.31	0.73	0.93	0.637476	0.623099	0.416916	0.51593	0.0993876	0.0954286	0.00424261	0.373936	0.00547473
20535742	0.6	0.6	0.13	0.12	F	F	-1.01	0.583	0.6224	F			rno-mir-671	MI0006156	4	-	5960209	5960289	MI0006156_st	0.64	0.5	0.77	0.56	0.6	0.6	0.36	0.6	0.7	0.895247	0.985773	0.337489	0.981948	0.525971	0.753446	0.972089	0.941763	0.472468
20524592	1.04	1.05	0.2	0.08	F	F	-1	0.9633	0.9695	F			rno-miR-6315	MIMAT0025050	1	-	208708805	208708827	MIMAT0025050_st	0.92	1.07	1.08	1.02	1.09	0.91	1.27	0.76	1.09	0.699707	0.564362	0.09563	0.472107	0.266311	0.630483	0.100598	0.553578	0.0621946
20534989	0.6	0.6	0	0.07	F	F	-1	0.9144	0.9316	F			rno-mir-128-2	MI0000901	8	-	116727237	116727320	MI0000901_st	0.52	0.58	0.61	0.69	0.6	0.6	0.6	0.6	0.6	0.810437	0.691422	0.629658	0.648434	0.579805	0.474731	0.424293	0.17543	0.278595
20535058	0.73	0.74	0.14	0.18	F	F	-1	0.3811	0.4276	F			rno-mir-291a	MI0000965	1	-	64274628	64274709	MI0000965_x_st	0.57	0.88	0.92	0.58	0.73	0.73	0.99	0.73	0.99	0.563512	0.105018	0.100336	0.540971	0.389732	0.487527	0.356727	0.667132	0.165508
20535816	0.63	0.63	0.12	0.11	F	F	-1	0.5168	0.5598	F			rno-mir-551b	MI0006343	2	+	114095878	114095975	MI0006343_st	0.41	0.67	0.6	0.62	0.6	0.47	0.71	0.6	0.79	0.904836	0.849668	0.815964	0.933791	0.585133	0.979947	0.373141	0.503005	0.102868
20517106	0.47	0.47	0.36	0.15	F	F	1	0.973	0.9777	F			rno-miR-344a	MIMAT0017842	1	-	115954631	115954649	MIMAT0017842_st	0.45	0.47	0.77	0.47	0.47	0.47	0.15	0.47	1.13	0.936865	0.969846	0.344942	0.877613	0.110557	0.179789	0.778367	0.667076	0.00595093
20536361	0.6	0.59	0	0.18	F	F	1	0.5015	0.546	F			rno-mir-3557	MI0015415	18	+	57377783	57377895	MI0015415_st	0.5	0.66	0.9	0.55	0.6	0.6	0.6	0.6	0.6	0.36509	0.118364	0.0267312	0.66258	0.355561	0.218257	0.144355	0.842195	0.063085
20504259	0.57	0.57	0.16	0.05	F	F	1	0.2357	0.2806	F	1700011H22Rik; 2310002L13Rik; 2810408P10Rik; 4921524L21Rik; 4930428D18Rik; 4930485B16Rik; 5730593N15Rik; Abca15_predicted; Abca4_predicted; Abca9_predicted; Abcb1; Abra; Accn5; Acly; Acyp1_predicted; Adam8_predicted; Adamdec1_predicted; Adamts3_predicted; Adcy5; Adora2b; Agl_predicted; Akap1; Akap5; Ampd1; Ankrd1; Ankrd50_predicted; Ankrd5_predicted; Aqp11; Areg; Arfgap1; Arfip1; Arhgap5; Art3; A…		rno-miR-369-3p	MIMAT0003207	6	+	134424826	134424846	MIMAT0003207_st	0.57	0.51	0.62	0.57	0.57	0.57	0.23	0.57	0.35	0.491587	0.956362	0.341764	0.101912	0.043659	0.0900705	0.310079	0.101081	0.82293
20534985	0.96	0.96	0.28	0.18	T	T	1	0.5671	0.6085	T			rno-mir-125b-2	MI0000897	11	+	16443666	16443753	MI0000897_st	0.89	0.99	0.97	1.3	1.19	0.93	1.18	0.49	0.93	5.24365e-05	1.40591e-05	9.38832e-07	1.13887e-06	0.0478738	0.0447335	0.00310976	0.577809	0.0511258
20535050	0.6	0.59	0.07	0.09	F	T	1	0.8985	0.9206	F			rno-mir-218a-1	MI0000958	14	-	67642357	67642466	MI0000958_st	0.56	0.48	0.62	0.7	0.6	0.7	0.5	0.6	0.6	0.0499158	0.36844	0.0351333	0.117024	0.029479	0.0569301	0.23921	0.29212	0.0887103
20517098	0.73	0.73	0.14	0.05	T	F	1	0.7131	0.7441	F			rno-miR-299b-3p	MIMAT0017834	6	-	134389830	134389846	MIMAT0017834_st	0.69	0.79	0.76	0.69	0.73	0.73	0.61	0.99	0.73	0.259492	0.564458	0.341026	0.899742	0.00546527	0.00807349	0.144172	0.0181169	0.0819987
20524617	0.88	0.87	0.21	0.11	F	F	1.01	0.6305	0.6656	F			rno-miR-6334	MIMAT0025075	3	-	145879163	145879184	MIMAT0025075_st	0.67	0.82	0.92	0.91	0.97	1.2	0.73	0.88	0.65	0.686821	0.355627	0.65293	0.739338	0.965356	0.723669	0.926897	0.98079	0.937823
20534953	0.68	0.67	0.18	0.2	T	T	1.01	0.3706	0.4173	T			rno-mir-30a	MI0000870	9	+	22142889	22142959	MI0000870_x_st	0.57	0.69	0.71	1.04	0.71	0.82	0.71	0.36	0.6	0.000645788	0.00283357	0.00343925	0.0035366	0.0617255	0.00390647	0.00710189	0.307336	0.0063591
20506496	0.93	0.92	0.31	0.17	T	F	1.01	0.0931	0.1254	F	1500015O10Rik; 1700010C24Rik; 1700023L04Rik; 1700049G17Rik; 2210010C17Rik; 4930485B16Rik; 5830411N06Rik; A0JPN8_RAT; A530021J07Rik; AK220484; ARMC9_RAT; Abca17; Abca8b; Acad11_predicted; Acadm; Acot8; Adam6; Adamts9_predicted; Adrbk1; Aebp1_predicted; Agc1; Aip; Alk; Alpi; Ankrd15; Antxr2; Ap4s1; Aqp3; Argbp2; Arl10; Arsg; Art3; As3mt; Ascc3; Atf2; Atp8b1_predicted; Atp8b3_predicted; Atp8b4; B230…		rno-miR-881-3p	MIMAT0005289	X	-	152852199	152852220	MIMAT0005289_st	0.9	0.59	0.98	0.89	0.93	0.93	1.39	1.57	0.93	0.122486	0.503923	0.0157618	0.195363	0.0285761	0.0409996	0.0109358	0.0010308	0.108122
20535815	0.6	0.58	0.07	0.09	F	F	1.01	0.5023	0.5465	F			rno-mir-146b	MI0006342	1	+	251558047	251558134	MI0006342_st	0.6	0.48	0.56	0.7	0.76	0.6	0.6	0.6	0.6	0.649096	0.266128	0.598492	0.692467	0.304499	0.489233	0.460035	0.787729	0.367919
20537319	0.57	0.56	0.17	0.13	F	F	1.01	0.935	0.9464	F			rno-mir-679	MI0021857	6	+	134395062	134395198	MI0021857_st	0.78	0.59	0.56	0.49	0.46	0.9	0.51	0.6	0.6	0.445644	0.798771	0.95175	0.78962	0.223525	0.0105661	0.113982	0.0230323	0.0846773
20500953	0.67	0.66	0.2	0.12	F	F	1.01	0.9536	0.9621	F			rno-miR-329-5p	MIMAT0017031	6	+	134392688	134392711	MIMAT0017031_st	0.81	0.69	0.51	0.62	0.72	0.93	0.72	0.47	0.47	0.0674833	0.615091	0.624767	0.667073	0.0246828	0.0115018	0.157961	0.658943	0.747257
20536051	0.61	0.59	0.11	0.13	F	T	1.01	0.5654	0.6072	F			rno-mir-511	MI0012591	17	+	88441493	88441571	MI0012591_st	0.53	0.8	0.5	0.64	0.87	0.65	0.61	0.61	0.61	0.00741803	0.100642	0.132691	0.0234762	0.0896517	0.0725049	0.351506	0.505761	0.169675
20536388	0.6	0.58	0.06	0.19	F	F	1.01	0.907	0.9263	F			rno-mir-3569	MI0015437	1	+	85634969	85635044	MI0015437_st	0.65	0.37	0.81	0.49	0.6	0.6	0.47	0.6	0.6	0.917873	0.843011	0.52122	0.939435	0.810225	0.671598	0.950953	0.751889	0.813712
20517093	0.6	0.58	0.12	0.06	F	F	1.01	0.3222	0.3688	F			rno-miR-3560	MIMAT0017829	X	-	27331201	27331222	MIMAT0017829_st	0.58	0.46	0.58	0.57	0.6	0.5	0.6	0.83	0.6	0.0740552	0.103036	0.103306	0.293196	0.330067	0.686515	0.449793	0.552565	0.307226
20513715	0.56	0.54	0.08	0.11	F	F	1.02	0.8772	0.9017	F			rno-miR-202-5p	MIMAT0012822	1	-	199758176	199758194	MIMAT0012822_st	0.57	0.73	0.49	0.52	0.56	0.47	0.56	0.7	0.56	0.459383	0.110104	0.303533	0.287351	0.277187	0.14561	0.221632	0.288324	0.0825671
20501392	0.95	0.92	0.61	0.27	F	F	1.02	0.7766	0.8029	F	1190017O12Rik; 1300010F03Rik; 2010015L04Rik; 2700049A03Rik; 2810002I04Rik; 4921517N04Rik; 4933409G03Rik; A030004J04Rik; AI507597; Abca2; Abcb9; Abcc4; Abcf1; Abhd4_predicted; Abhd9_predicted; Acin1; Aco2; Adam11_predicted; Adam17; Adam4; Adamts6_predicted; Adck4; Adfp; Adh6; Adrbk1; Aebp1_predicted; Aff1_predicted; Agpat3_predicted; Aim1; Akap1; Akr1b10; Akt1s1_predicted; Akt2; Aldh3a1; Aldh3b1; …	Isl1; Klf5; Satb2	rno-miR-31a-5p	MIMAT0000810	5	-	108497706	108497727	MIMAT0000810_st	1.31	0.82	0.68	1.01	2.02	0.92	0.92	0.34	1.02	0.00514919	0.582869	0.840227	0.146994	0.00408555	0.348961	0.058595	0.98397	0.0417953
20535067	6.4	6.38	0.18	0.46	T	T	1.02	0.3553	0.4019	T			rno-mir-320	MI0000972	15	+	50842958	50843039	MI0000972_st	5.54	6.53	6.17	6.49	6.38	6.61	6.41	6.12	6.42	1.6583e-09	4.11281e-10	3.65432e-11	2.76275e-10	3.10244e-06	9.15964e-07	2.74035e-07	1.86074e-05	1.7821e-07
20506495	0.6	0.57	0	0.17	F	F	1.02	0.4935	0.5388	F			rno-miR-881-5p	MIMAT0017293	X	-	152852236	152852254	MIMAT0017293_st	0.6	0.53	0.91	0.57	0.6	0.6	0.6	0.6	0.61	0.466226	0.685691	0.04324	0.124888	0.0253474	0.103376	0.0208955	0.293747	0.0651294
20517156	0.88	0.86	0.24	0.09	F	F	1.02	0.5005	0.5455	F			rno-miR-1249	MIMAT0017892	7	-	122973544	122973565	MIMAT0017892_st	0.98	0.87	0.76	0.84	0.88	0.88	0.88	0.34	0.88	0.32609	0.102973	0.575885	0.730587	0.391892	0.276131	0.201602	0.857467	0.291588
20537299	0.94	0.91	0.19	0.17	F	F	1.02	0.5921	0.6293	F			rno-mir-344g	MI0021837	1	-	116057440	116057518	MI0021837_x_st	0.77	1.01	1.1	0.76	1.18	0.88	0.77	0.88	1.17	0.541243	0.0591249	0.168505	0.754418	0.250414	0.408629	0.681878	0.175101	0.188405
20534965	0.87	0.84	0.28	0.2	T	T	1.02	0.5212	0.5641	T			rno-mir-98	MI0000882	X	+	41377546	41377653	MI0000882_st	0.66	1.08	0.96	0.7	1.39	0.64	0.87	1	0.87	0.167398	0.00252462	0.0157171	0.305975	1.87777e-07	0.000215876	1.35467e-06	8.05522e-06	2.65492e-06
20534943	0.69	0.66	0.14	0.08	F	F	1.02	0.711	0.7425	F			rno-mir-29a	MI0000863	4	-	58107760	58107847	MI0000863_st	0.78	0.61	0.61	0.69	0.58	0.93	0.6	0.7	0.7	0.0386439	0.333317	0.149499	0.142428	0.161699	0.000579434	0.226874	0.436081	0.0230257
20535046	0.78	0.74	0.11	0.28	T	T	1.02	0.9869	0.9869	T			rno-mir-214	MI0000954	13	+	77916185	77916294	MI0000954_st	0.57	0.71	0.82	1.23	0.78	0.78	0.78	0.78	1.03	0.000119045	0.00048086	8.99504e-05	0.000819963	0.00925747	0.00779792	0.0247514	0.111725	0.000114937
20535034	0.7	0.67	0.19	0.08	F	F	1.02	0.9086	0.9272	F			rno-mir-200a	MI0000943	5	-	172898220	172898308	MI0000943_st	0.76	0.57	0.67	0.66	0.87	0.49	0.47	0.84	0.73	0.512109	0.638178	0.56421	0.840815	0.306795	0.93659	0.89128	0.124754	0.36099
20535033	0.68	0.65	0.19	0.2	F	F	1.03	0.5722	0.6129	F			rno-mir-200c	MI0000942	4	-	160841344	160841412	MI0000942_st	0.64	0.99	0.69	0.52	0.71	0.34	0.87	0.66	0.6	0.727531	0.14993	0.602771	0.972448	0.0412525	0.280811	0.00879534	0.0808721	0.0781276
20537320	0.6	0.56	0	0.16	F	F	1.03	0.5719	0.6129	F			rno-mir-6332	MI0021858	5	+	167512875	167512995	MI0021858_st	0.73	0.51	0.61	0.36	0.6	0.6	0.6	0.6	0.6	0.727835	0.990448	0.68835	0.999843	0.690662	0.319168	0.124996	0.267714	0.562707
20535702	0.73	0.7	0.11	0.31	T	T	1.03	0.8417	0.8666	T			rno-mir-466c	MI0006114	17	-	79270775	79270853	MI0006114_st	0.47	1.2	0.75	0.68	0.73	0.82	0.73	0.99	0.73	0.0196187	3.95174e-05	0.0316928	0.0215508	1.13081e-07	3.592e-07	8.47486e-07	8.83333e-06	4.18128e-06
20536341	0.6	0.56	0.26	0.06	F	F	1.03	0.4395	0.4853	F			rno-mir-3541	MI0015395	2	+	181255559	181255662	MI0015395_st	0.53	0.54	0.65	0.58	0.6	0.6	0.48	1.15	0.6	0.826461	0.903361	0.679374	0.992117	0.234711	0.210038	0.228264	0.00649148	0.0161354
20535740	0.88	0.84	0.09	0.12	T	T	1.03	0.9031	0.9245	T			rno-mir-532	MI0006154	X	+	27323147	27323225	MI0006154_st	0.89	1.06	0.8	0.82	1.01	0.88	0.88	0.88	0.75	2.73644e-07	2.30713e-07	5.91033e-07	4.55355e-06	5.36726e-05	0.0064714	0.000343039	0.0128992	0.000337932
20534958	0.78	0.74	0.23	0.15	T	F	1.03	0.5426	0.5847	F			rno-mir-34b	MI0000875	8	-	54422570	54422653	MI0000875_st	0.57	0.87	0.87	0.64	1.16	0.78	0.67	0.91	0.57	0.791919	0.455688	0.133354	0.729797	0.00499517	0.038234	0.0942455	0.0200012	0.0171617
20535035	0.73	0.69	0.3	0.18	F	F	1.03	0.6298	0.6655	F			rno-mir-200b	MI0000944	5	-	172898998	172899092	MI0000944_st	0.9	0.46	0.65	0.73	0.73	0.4	0.73	1.23	0.73	0.384315	0.48782	0.608176	0.302416	0.284438	0.854765	0.455129	0.120227	0.44255
20538471	14.21	14.16	0.23	0.09	T	T	1.03	0.7623	0.7895	T			spike_in-control-36	spike_in-control-36					spike_in-control-36_st	14.05	14.24	14.12	14.22	13.74	14.29	14.2	14.3	14.07	2.97028e-17	2.97028e-17	2.97028e-17	2.97028e-17	2.97028e-17	2.97028e-17	2.97028e-17	2.97028e-17	2.97028e-17
20535750	0.9	0.85	0.25	0.15	F	F	1.04	0.7581	0.7857	F			rno-mir-760	MI0006164	2	-	218940569	218940648	MI0006164_st	0.82	0.87	0.98	0.62	0.99	0.6	1.16	0.6	0.99	0.178812	0.182757	0.0725146	0.96607	0.0685624	0.151328	0.00936815	0.193863	0.0406014
20535706	0.68	0.62	0.2	0.1	F	F	1.04	0.7073	0.7393	F			rno-mir-874	MI0006118	17	+	12597361	12597436	MI0006118_st	0.51	0.59	0.75	0.65	0.38	0.6	0.94	0.7	0.7	0.910046	0.573903	0.194771	0.367281	0.829866	0.483462	0.19874	0.320505	0.474679
20537982	0.73	0.66	0.08	0.02	T	T	1.05	0.1202	0.1576	T			rno-mir-155	MI0025509					MI0025509_st	0.66	0.61	0.66	0.66	0.73	0.63	0.73	0.86	0.73	0.0114915	0.0246049	0.0502999	0.0262456	0.0958351	0.042439	0.0181964	0.0385402	0.00503898
20536432	1.09	1.01	0.41	0.04	F	F	1.06	0.661	0.6949	F			rno-mir-328b	MI0015479	14	+	46393625	46393742	MI0015479_st	1.1	1.01	1.02	1.01	0.59	1.09	1.09	1.75	1.09	0.397071	0.285377	0.046755	0.484311	0.216207	0.0711918	0.0612238	0.0101703	0.0660381
20504262	0.67	0.59	0.33	0.09	F	F	1.06	0.5308	0.5734	F	1700011E24Rik; 1700129I15Rik; 4933403G14Rik; A230083G16Rik; Abhd9_predicted; Ace; Adck4; Admr; Adora3; Akr1e1; Aldh1a1; Alg3; Alox5ap; Alpi; Amica1_predicted; Ap1m1; Aplra1; Aqp3; Arhgdib; Arid4b; Arrb2; Asgr2; Atp1b2; Atp4b; B3galt5_predicted; BC048507; BC057627; Bcl11b_predicted; Begain; Blk; Brd2; Bsn; Bzrap1; C1qg; C630007B19Rik; CBPA3_RAT; CC038_RAT; Cacng7; Casp12; Casp8; Ccdc129; Ccl19_pre…		rno-miR-363-5p	MIMAT0003209	X	-	139740704	139740725	MIMAT0003209_st	0.69	0.47	0.57	0.61	1.12	0.25	0.6	0.88	0.6	0.42581	0.929335	0.382555	0.750354	0.0191159	0.931075	0.189953	0.122287	0.0855618
20535010	0.82	0.73	0.21	0.16	T	F	1.06	0.3061	0.3533	F			rno-mir-150	MI0000920	1	+	95596077	95596161	MI0000920_st	0.57	0.74	0.97	0.73	0.82	1.24	0.73	0.94	0.72	0.473002	0.136157	0.103671	0.248797	0.021114	0.00253524	0.0359527	0.00252605	0.00676627
[truncated: 163 more rows]
