# Supplementary material for: A miRNome analysis at the early postmortem interval
Source: PeerJ. 2023 Jun 7;11:e15409. doi: 10.7717/peerj.15409 (PMC10257396; doi:10.7717/peerj.15409)
Supplement: Supplemental Information 3 [file peerj-11-15409-s003.xlsx]

## Sheet: GADPH1_BFM
MUESTRA	GAPDH1 CT	GAPDH2 CT	GAPDH3 CT	DS	CV	GAPDH_MEAN	BFM_1 CT	BFM_2 CT	BFM_3 CT	BFM_MEAN	DS	CV
R2	23.8	23.7	23.8	0.057735	0.00242924	23.7667	30.7	31.36	30.55	30.87	0.430929	0.0139595
R3	23.5	23.49	23.48	0.01	0.000425713	23.49	34.64	33.46	33.99	34.03	0.591016	0.0173675
R4	23.4	23.4	23.37	0.0173205	0.000740509	23.39	35.46	33.5	33.98	34.3133	1.02163	0.0297736
R6	24.46	24.28	24.34	0.0916515	0.00376238	24.36	35.96	34.83	34.24	35.01	0.874014	0.0249647
R22	22.28	22.19	22.95	0.415251	0.0184775	22.4733	30.244	30.19	29.93	30.1213	0.167885	0.00557362
R23	21.47	21.48	21.47	0.0057735	0.000268868	21.4733	34.47	34.02	34.23	34.24	0.225167	0.00657613
R24	21.14	21.4	21.29	0.130512	0.00613403	21.2767	33.18	33.29	33.64	33.37	0.240208	0.00719833
R25	22.04	21.99	21.95	0.0450925	0.00205028	21.9933	35.79	33.81	34.16	34.5867	1.05671	0.0305525
R26	22.05	21.79	21.89	0.131149	0.0059858	21.91	34.25	34.13	34.91	34.43	0.42	0.0121987

## Sheet: GADPH1_SITR1
MUESTRA	GAPDH1 CT	GAPDH2 CT	GAPDH3 CT	DS	CV	GAPDH_MEAN	SITR1_1 CT	SITR1_2 CT	SITR1_3 CT	SITR1_MEAN	DS	CV
R2	23.8	23.7	23.8	0.057735	0.00242924	23.7667	31.08	29.94	30.12	30.38	0.612862	0.0201732
R3	23.5	23.49	23.48	0.01	0.000425713	23.49	29.29	29.31	29.64	29.4133	0.196554	0.00668247
R4	23.4	23.4	23.37	0.0173205	0.000740509	23.39	29.89	30.1	29.49	29.8267	0.309892	0.0103898
R6	24.46	24.28	24.34	0.0916515	0.00376238	24.36	31.65	31.62	32.89	32.0533	0.72473	0.0226101
R22	22.28	22.19	22.95	0.415251	0.0184775	22.4733	26.33	26.31	26.9	26.5133	0.335012	0.0126356
R23	21.47	21.48	21.47	0.0057735	0.000268868	21.4733	25.74	25.71	25.66	25.7033	0.0404145	0.00157235
R24	21.14	21.4	21.29	0.130512	0.00613403	21.2767	26.56	26.11	26.46	26.3767	0.236291	0.00895833
R25	22.04	21.99	21.95	0.0450925	0.00205028	21.9933	26.44	26.51	26.29	26.4133	0.112398	0.00425535
R26	22.05	21.79	21.89	0.131149	0.0059858	21.91	26.62	26.74	26.59	26.65	0.0793725	0.00297833

## Sheet: GADPH1_TGBR2
MUESTRA	GAPDH1 CT	GAPDH2 CT	GAPDH3 CT	DS	CV	GAPDH_MEAN	TGFBR_1 CT	TGFBR_2 CT	TGFBR_3 CT	TGFBR_MEAN	DS	CV	dt1	dt2	dt3
R2	23.8	23.7	23.8	0.057735	0.00242924	23.7667	29.91	28.97	28.96	29.28	0.545619	0.0186345	-6.11	-5.27	-5.16
R3	23.5	23.49	23.48	0.01	0.000425713	23.49	28.67	28.6	28.48	28.5833	0.0960902	0.00336176	-5.17	-5.11	-5
R4	23.4	23.4	23.37	0.0173205	0.000740509	23.39	28.77	28.76	28.77	28.7667	0.0057735	0.000200701	-5.37	-5.36	-5.4
R6	24.46	24.28	24.34	0.0916515	0.00376238	24.36	29.21	29.08	29.95	29.4133	0.46929	0.015955	-4.75	-4.8	-5.61
R22	22.28	22.19	22.95	0.415251	0.0184775	22.4733	27.97	27.98	27.98	27.9767	0.0057735	0.000206368	-5.69	-5.79	-5.03
R23	21.47	21.48	21.47	0.0057735	0.000268868	21.4733	27.85	27.44	27.54	27.61	0.213776	0.00774269	-6.38	-5.96	-6.07
R24	21.14	21.4	21.29	0.130512	0.00613403	21.2767	28.72	28.19	27.99	28.3	0.377227	0.0133296	-7.58	-6.79	-6.7
R25	22.04	21.99	21.95	0.0450925	0.00205028	21.9933	27.98	28.07	27.85	27.9667	0.110604	0.00395487	-5.94	-6.08	-5.9
R26	22.05	21.79	21.89	0.131149	0.0059858	21.91	27.77	27.57	27.65	27.6633	0.100664	0.00363891	-5.72	-5.78	-5.76
