# Supplementary material for: A miRNome analysis at the early postmortem interval
Source: PeerJ. 2023 Jun 7;11:e15409. doi: 10.7717/peerj.15409 (PMC10257396; doi:10.7717/peerj.15409)
Supplement: Supplemental Information 8 [file peerj-11-15409-s008.xlsx]

## Sheet: Hoja1
miRNA	Gene Set	Description	Size	Expect	Ratio	P Value	FDR
	GO:0007257	activation of JUN kinase activity	20	0.13025	23.033	0.00028073	0.24273
	GO:0044248	cellular catabolic process	1411	9.1891	2.2853	0.00021816	0.2196
	GO:0009100	glycoprotein metabolic process	251	1.6346	4.8941	0.00022575	0.2196
	GO:0032743	positive regulation of interleukin-2 production	15	0.097687	30.71	0.00011471	0.14878
rno-miR-125b-5p/rno-miR-351-5p	GO:0010586	miRNA metabolic process	15	0.097687	30.71	0.00011471	0.14878
	GO:0009101	glycoprotein biosynthetic process	214	1.3937	5.7403	7.509e-05	0.14609
	GO:0070085	glycosylation	181	1.1788	6.7868	2.2833e-05	0.059229
	GO:0043413	macromolecule glycosylation	171	1.1136	7.1837	1.5134e-05	0.058885
	GO:0006486	protein glycosylation	171	1.1136	7.1837	1.5134e-05	0.058885
	GO:0042752	regulation of circadian rhythm	91	0.4564	10.955	9.0892e-05	0.70732
	GO:0002067	glandular epithelial cell differentiation	30	0.15046	19.939	0.00044434	0.7354
	GO:0030902	hindbrain development	128	0.64196	7.7886	0.00044835	0.7354
	GO:0032355	response to estradiol	202	1.0131	5.9224	0.00051436	0.7354
rno-miR-138-5p	GO:1901679	nucleotide transmembrane transport	8	0.040123	49.847	0.00068046	0.7354
	GO:0060322	head development	605	3.0343	3.2957	0.00081071	0.7354
	GO:0021766	hippocampus development	88	0.44135	9.0631	0.00098211	0.7354
	GO:0010629	negative regulation of gene expression	1108	5.557	2.5193	0.0010153	0.7354
	GO:0048468	cell development	1517	7.6083	2.2344	0.0010427	0.7354
	GO:0072148	epithelial cell fate commitment	10	0.050153	39.878	0.0010865	0.7354
	GO:2000765	regulation of cytoplasmic translation	18	0.090276	33.231	9.3234e-05	0.41994
	GO:0071409	cellular response to cycloheximide	5	0.025077	79.755	0.0002454	0.41994
	GO:2000766	negative regulation of cytoplasmic translation	5	0.025077	79.755	0.0002454	0.41994
	GO:0071499	cellular response to laminar fluid shear stress	5	0.025077	79.755	0.0002454	0.41994
rno-miR-92a-3p	GO:0071229	cellular response to acid chemical	179	0.89775	6.6834	0.00026982	0.41994
	GO:0003207	cardiac chamber formation	6	0.030092	66.463	0.0003669	0.47587
	GO:0046898	response to cycloheximide	7	0.035107	56.968	0.000512	0.5692
	GO:0010648	negative regulation of cell communication	848	4.253	2.8215	0.0009311	0.70461
	GO:0023057	negative regulation of signaling	849	4.258	2.8182	0.00094073	0.70461
	GO:1905516	positive regulation of fertilization	10	0.050153	39.878	0.0010865	0.70461
	GO:0072073	kidney epithelium development	101	0.46119	10.842	9.5101e-05	0.27753
	GO:0072006	nephron development	103	0.47032	10.631	0.00010437	0.27753
	GO:0031632	positive regulation of synaptic vesicle fusion to presynaptic active zone membrane	5	0.022831	87.6	0.00020329	0.27753
	GO:0001657	ureteric bud development	65	0.2968	13.477	0.00021632	0.27753
rno-miR-133a-3p/rno-miR-133b-3p	GO:0072163	mesonephric epithelium development	67	0.30594	13.075	0.00024323	0.27753
	GO:0072164	mesonephric tubule development	67	0.30594	13.075	0.00024323	0.27753
	GO:0036135	Schwann cell migration	6	0.027397	73	0.00030404	0.27753
	GO:1900147	regulation of Schwann cell migration	6	0.027397	73	0.00030404	0.27753
	GO:0001823	mesonephros development	72	0.32877	12.167	0.00032097	0.27753
	GO:0006620	posttranslational protein targeting to endoplasmic reticulum membrane	7	0.031963	62.571	0.00042441	0.29803
	GO:0072608	interleukin-10 secretion	5	0.022457	89.06	0.00019666	0.84961
	GO:0010558	negative regulation of macromolecule biosynthetic process	964	4.3297	3.0025	0.00028351	0.84961
	GO:0009890	negative regulation of biosynthetic process	1027	4.6126	2.8184	0.00052257	0.84961
	GO:0061081	positive regulation of myeloid leukocyte cytokine production involved in immune response	8	0.035931	55.663	0.00054588	0.84961
rno-miR-93-5p	GO:0032693	negative regulation of interleukin-10 production	8	0.035931	55.663	0.00054588	0.84961
	GO:0010605	negative regulation of macromolecule metabolic process	1704	7.6533	2.2213	0.0010066	0.99413
	GO:0032616	interleukin-13 production	11	0.049405	40.482	0.001063	0.99413
	GO:0032634	interleukin-5 production	11	0.049405	40.482	0.001063	0.99413
	GO:0051172	negative regulation of nitrogen compound metabolic process	1570	7.0514	2.269	0.001179	0.99413
	GO:0031327	negative regulation of cellular biosynthetic process	1000	4.4914	2.6718	0.0014136	0.99413
	GO:0061052	negative regulation of cell growth involved in cardiac muscle cell development	10	0.034434	87.124	4.5085e-06	0.017978
	GO:0009628	response to abiotic stimulus	1014	3.4916	4.0096	4.6203e-06	0.017978
	GO:2000726	negative regulation of cardiac muscle cell differentiation	12	0.04132	72.603	8.2258e-06	0.020754
	GO:1905208	negative regulation of cardiocyte differentiation	13	0.044764	67.018	1.0668e-05	0.020754
rno-miR-22-3p	GO:0031324	negative regulation of cellular metabolic process	1686	5.8055	2.9282	2.273e-05	0.029069
	GO:0009892	negative regulation of metabolic process	1878	6.4667	2.7835	2.3431e-05	0.029069
	GO:0010605	negative regulation of macromolecule metabolic process	1704	5.8675	2.8973	2.6148e-05	0.029069
	GO:0070482	response to oxygen levels	372	1.2809	6.2454	3.4656e-05	0.033318
	GO:0051172	negative regulation of nitrogen compound metabolic process	1570	5.4061	2.9596	3.8533e-05	0.033318
	GO:2000113	negative regulation of cellular macromolecule biosynthetic process	922	3.1748	3.7798	4.7282e-05	0.033453
	GO:0031646	positive regulation of neurological system process	59	0.16783	23.834	2.2642e-05	0.10576
	GO:0031644	regulation of neurological system process	128	0.3641	13.733	2.9086e-05	0.10576
	GO:0045930	negative regulation of mitotic cell cycle	150	0.42668	11.718	6.2154e-05	0.10576
	GO:0031401	positive regulation of protein modification process	811	2.3069	4.3348	6.4047e-05	0.10576
rno-miR-26b-5p	GO:0008284	positive regulation of cell proliferation	653	1.8575	4.8453	6.8539e-05	0.10576
	GO:0051347	positive regulation of transferase activity	379	1.0781	6.4931	8.2621e-05	0.10576
	GO:0043085	positive regulation of catalytic activity	856	2.4349	4.1069	0.00010079	0.10576
	GO:0046677	response to antibiotic	396	1.1264	6.2143	0.00010873	0.10576
	GO:0044093	positive regulation of molecular function	1113	3.166	3.4745	0.0001874	0.12822
	GO:0045786	negative regulation of cell cycle	304	0.86474	6.9385	0.00019753	0.12822
	GO:0001666	response to hypoxia	325	0.43791	9.1344	0.00080325	1
	GO:0036293	response to decreased oxygen levels	338	0.45542	8.783	0.00093008	1
	GO:0010243	response to organonitrogen compound	963	1.2976	4.6241	0.0012068	1
	GO:0070482	response to oxygen levels	372	0.50124	7.9803	0.0013281	1
rno-miR-181c-5p/rno-miR-181d-5p	GO:0045600	positive regulation of fat cell differentiation	42	0.056591	35.341	0.00143	1
	GO:1901698	response to nitrogen compound	1023	1.3784	4.3529	0.0016537	1
	GO:0032269	negative regulation of cellular protein metabolic process	714	0.96205	5.1972	0.0020573	1
	GO:0051248	negative regulation of protein metabolic process	746	1.0052	4.9743	0.0024955	1
	GO:0042475	odontogenesis of dentin-containing tooth	56	0.075455	26.506	0.0025294	1
	GO:0030216	keratinocyte differentiation	61	0.082192	24.333	0.0029937	1
	GO:0007611	learning or memory	195	0.23355	25.69	6.3516e-08	0.00044147
	GO:0050890	cognition	215	0.2575	23.301	1.1346e-07	0.00044147
	GO:0007610	behavior	464	0.55573	12.596	5.0808e-07	0.001318
	GO:0007612	learning	99	0.11857	33.735	4.8235e-06	0.0093841
rno-miR-221-3p/rno-miR-222-3p	GO:0008306	associative learning	57	0.068269	43.944	3.9651e-05	0.052713
	GO:0046686	response to cadmium ion	58	0.069466	43.186	4.1784e-05	0.052713
	GO:0043066	negative regulation of apoptotic process	624	0.74736	8.0282	5.4308e-05	0.052713
	GO:0035855	megakaryocyte development	10	0.011977	166.99	6.0184e-05	0.052713
	GO:0043069	negative regulation of programmed cell death	637	0.76293	7.8644	6.0963e-05	0.052713
	GO:0060548	negative regulation of cell death	715	0.85635	7.0065	0.00011606	0.090314
	GO:1904738	vascular associated smooth muscle cell migration	16	0.019163	156.55	7.8195e-07	0.0030426
	GO:1904752	regulation of vascular associated smooth muscle cell migration	16	0.019163	156.55	7.8195e-07	0.0030426
	GO:0035295	tube development	690	0.82641	8.4704	7.226e-06	0.018744
	GO:0030324	lung development	132	0.1581	25.301	1.5118e-05	0.024242
rno-miR-140-5p	GO:0030323	respiratory tube development	133	0.15929	25.111	1.5575e-05	0.024242
	GO:0060541	respiratory system development	149	0.17846	22.414	2.4373e-05	0.031611
	GO:0009653	anatomical structure morphogenesis	1647	1.9726	4.5625	3.2661e-05	0.035033
	GO:0030335	positive regulation of cell migration	351	0.42039	11.894	4.1867e-05	0.035033
	GO:0014910	regulation of smooth muscle cell migration	59	0.070664	42.454	4.399e-05	0.035033
	GO:2000147	positive regulation of cell motility	367	0.43955	11.375	5.1804e-05	0.035033
	GO:0006357	regulation of transcription by RNA polymerase II	1303	3.0237	3.9687	1.7062e-05	0.04424
	GO:0060429	epithelium development	688	1.5965	5.6372	1.7523e-05	0.04424
	GO:0035295	tube development	690	1.6012	5.6209	1.7935e-05	0.04424
	GO:0006366	transcription by RNA polymerase II	1357	3.149	3.8108	2.5767e-05	0.04424
rno-miR-291a-3p	GO:0009888	tissue development	1184	2.7475	4.0036	4.0497e-05	0.04424
	GO:0045892	negative regulation of transcription, DNA-templated	783	1.817	4.9533	4.8794e-05	0.04424
	GO:0010605	negative regulation of macromolecule metabolic process	1704	3.9542	3.2877	4.995e-05	0.04424
	GO:0009725	response to hormone	1007	2.3368	4.2794	5.8085e-05	0.04424
	GO:1903507	negative regulation of nucleic acid-templated transcription	805	1.868	4.8179	6.0597e-05	0.04424
	GO:1902679	negative regulation of RNA biosynthetic process	806	1.8703	4.8119	6.1186e-05	0.04424
